# Supplementary material for: TnSeq of Mycobacterium tuberculosis clinical isolates reveals strain-specific antibiotic liabilities
Source: PLoS Pathog. 2018 Mar 5;14(3):e1006939. doi: 10.1371/journal.ppat.1006939 (PMC5854444; doi:10.1371/journal.ppat.1006939)
Supplement: S1 Table — Repetitive genes excluded from variant calling and TnSeq analysis. Annotation is based on the reference genome H37Rv. (XLSX) [file ppat.1006939.s004.xlsx]

## Sheet: Sheet1
Rv Number	Annotation
Rv0031	POSSIBLE REMNANT OF A TRANSPOSASE
Rv0094c	PARTIAL REP13E12 REPEAT PROTEIN
Rv0095c	PARTIAL REP13E12 REPEAT PROTEIN
Rv0096	PPE FAMILY PROTEIN
Rv0109	PE-PGRS FAMILY PROTEIN
Rv0124	PE-PGRS FAMILY PROTEIN
Rv0151c	PE FAMILY PROTEIN
Rv0152c	PE FAMILY PROTEIN
Rv0159c	PE FAMILY PROTEIN
Rv0160c	PE FAMILY PROTEIN
Rv0256c	PPE FAMILY PROTEIN
Rv0278c	PE-PGRS FAMILY PROTEIN
Rv0279c	PE-PGRS FAMILY PROTEIN
Rv0280	PPE FAMILY PROTEIN
Rv0285	PE FAMILY PROTEIN
Rv0286	PPE FAMILY PROTEIN
Rv0297	PE-PGRS FAMILY PROTEIN
Rv0304c	PPE FAMILY PROTEIN
Rv0305c	PPE FAMILY PROTEIN
Rv0335c	PE FAMILY PROTEIN
Rv0336	CONSERVED 13E12 REPEAT FAMILY PROTEIN
Rv0354c	PPE FAMILY PROTEIN
Rv0355c	PPE FAMILY PROTEIN
Rv0387c	PPE FAMILY PROTEIN
Rv0388c	PPE FAMILY PROTEIN
Rv0393	CONSERVED 13E12 REPEAT FAMILY PROTEIN
Rv0397	CONSERVED 13E12 REPEAT FAMILY PROTEIN
Rv0442c	PPE FAMILY PROTEIN
Rv0453	PPE FAMILY PROTEIN
Rv0515	CONSERVED 13E12 REPEAT FAMILY PROTEIN
Rv0532	PE-PGRS FAMILY PROTEIN
Rv0578c	PE-PGRS FAMILY PROTEIN
Rv0606	POSSIBLE TRANSPOSASE (FRAGMENT)
Rv0741	PROBABLE TRANSPOSASE (FRAGMENT)
Rv0742	PE-PGRS FAMILY PROTEIN
Rv0746	PE-PGRS FAMILY PROTEIN
Rv0747	PE-PGRS FAMILY PROTEIN
Rv0754	PE-PGRS FAMILY PROTEIN
Rv0755A	PUTATIVE TRANSPOSASE (FRAGMENT)
Rv0755c	PPE FAMILY PROTEIN
Rv0795	PUTATIVE TRANSPOSASE FOR INSERTION SEQUENCE ELEMENT IS6110 (FRAGMENT)
Rv0796	PUTATIVE TRANSPOSASE FOR INSERTION SEQUENCE ELEMENT IS6110
Rv0797	IS1547 TRANSPOSASE
Rv0829	POSSIBLE TRANSPOSASE (FRAGMENT)
Rv0832	PE-PGRS FAMILY PROTEIN
Rv0833	PE-PGRS FAMILY PROTEIN
Rv0834c	PE-PGRS FAMILY PROTEIN
Rv0850	PUTATIVE TRANSPOSASE (FRAGMENT)
Rv0872c	PE-PGRS FAMILY PROTEIN
Rv0878c	PPE FAMILY PROTEIN
Rv0915c	PPE FAMILY PROTEIN
Rv0916c	PE FAMILY PROTEIN
Rv0920c	PROBABLE TRANSPOSASE
Rv0922	POSSIBLE TRANSPOSASE
Rv0977	PE-PGRS FAMILY PROTEIN
Rv0978c	PE-PGRS FAMILY PROTEIN
Rv0980c	PE-PGRS FAMILY PROTEIN
Rv1034c	PROBABLE TRANSPOSASE (FRAGMENT)
Rv1035c	PROBABLE TRANSPOSASE (FRAGMENT)
Rv1036c	TRUNCATED IS1560 TRANSPOSASE
Rv1039c	PPE FAMILY PROTEIN
Rv1040c	PE FAMILY PROTEIN
Rv1041c	PROBABLE IS LIKE-2 TRANSPOSASE
Rv1042c	PROBABLE IS LIKE-2 TRANSPOSASE
Rv1047	PROBABLE TRANSPOSASE
Rv1054	PROBABLE INTEGRASE (FRAGMENT)
Rv1055	POSSIBLE INTEGRASE (FRAGMENT)
Rv1067c	PE-PGRS FAMILY PROTEIN
Rv1068c	PE-PGRS FAMILY PROTEIN
Rv1087	PE-PGRS FAMILY PROTEIN
Rv1088	PE FAMILY PROTEIN
Rv1089	PE FAMILY PROTEIN
Rv1091	PE-PGRS FAMILY PROTEIN
Rv1135c	PPE FAMILY PROTEIN
Rv1149	POSSIBLE TRANSPOSASE
Rv1168c	PPE FAMILY PROTEIN
Rv1169c	PE FAMILY PROTEIN
Rv1172c	PE FAMILY PROTEIN
Rv1195	PE FAMILY PROTEIN
Rv1196	PPE FAMILY PROTEIN
Rv1199c	POSSIBLE TRANSPOSASE
Rv1214c	PE FAMILY PROTEIN
Rv1243c	PE-PGRS FAMILY PROTEIN
Rv1313c	POSSIBLE TRANSPOSASE
Rv1325c	PE-PGRS FAMILY PROTEIN
Rv1361c	PPE FAMILY PROTEIN
Rv1369c	PROBABLE TRANSPOSASE
Rv1370c	PROBABLE TRANSPOSASE
Rv1386	PE FAMILY PROTEIN
Rv1387	PPE FAMILY PROTEIN
Rv1396c	PE-PGRS FAMILY PROTEIN
Rv1430	PE FAMILY PROTEIN
Rv1441c	PE-PGRS FAMILY PROTEIN
Rv1450c	PE-PGRS FAMILY PROTEIN
Rv1452c	PE-PGRS FAMILY PROTEIN
Rv1468c	PE-PGRS FAMILY PROTEIN
Rv1548c	PPE FAMILY PROTEIN
Rv1572c	REP13E12 REPEAT ELEMENT
Rv1573	PROBABLE PHIRV1 PHAGE PROTEIN
Rv1574	PROBABLE PHIRV1 PHAGE RELATED PROTEIN
Rv1575	PROBABLE PHIRV1 PHAGE PROTEIN
Rv1576c	PROBABLE PHIRV1 PHAGE PROTEIN
Rv1577c	PROBABLE PHIRV1 PHAGE PROTEIN
Rv1578c	PROBABLE PHIRV1 PHAGE PROTEIN
Rv1579c	PROBABLE PHIRV1 PHAGE PROTEIN
Rv1580c	PROBABLE PHIRV1 PHAGE PROTEIN
Rv1581c	PROBABLE PHIRV1 PHAGE PROTEIN
Rv1582c	PROBABLE PHIRV1 PHAGE PROTEIN
Rv1583c	PROBABLE PHIRV1 PHAGE PROTEIN
Rv1584c	POSSIBLE PHIRV1 PHAGE PROTEIN
Rv1585c	POSSIBLE PHAGE PHIRV1 PROTEIN
Rv1586c	PROBABLE PHIRV1 INTEGRASE
Rv1587c	PARTIAL REP13E12 REPEAT PROTEIN
Rv1588c	PARTIAL REP13E12 REPEAT PROTEIN
Rv1646	PE FAMILY PROTEIN
Rv1651c	PE-PGRS FAMILY PROTEIN
Rv1705c	PPE FAMILY PROTEIN
Rv1706c	PPE FAMILY PROTEIN
Rv1753c	PPE FAMILY PROTEIN
Rv1754c	HYPOTHETICAL PROTEIN
Rv1755c	PROBABLE PHOSPHOLIPASE C 4 (FRAGMENT)
Rv1756c	PUTATIVE TRANSPOSASE
Rv1757c	PUTATIVE TRANSPOSASE
Rv1758	PROBABLE CUTINASE CUT1
Rv1759c	PE-PGRS FAMILY PROTEIN
Rv1760	HYPOTHETICAL PROTEIN
Rv1761c	HYPOTHETICAL PROTEIN
Rv1762c	HYPOTHETICAL PROTEIN
Rv1763	PUTATIVE TRANSPOSASE
Rv1764	PUTATIVE TRANSPOSASE
Rv1765c	HYPOTHETICAL PROTEIN
Rv1765A	PUTATIVE TRANSPOSASE (FRAGMENT)
Rv1768	PE-PGRS FAMILY PROTEIN
Rv1787	PPE FAMILY PROTEIN
Rv1788	PE FAMILY PROTEIN
Rv1789	PPE FAMILY PROTEIN
Rv1790	PPE FAMILY PROTEIN
Rv1791	PE FAMILY PROTEIN
Rv1800	PPE FAMILY PROTEIN
Rv1801	PPE FAMILY PROTEIN
Rv1802	PPE FAMILY PROTEIN
Rv1803c	PE-PGRS FAMILY PROTEIN
Rv1806	PE FAMILY PROTEIN
Rv1807	PPE FAMILY PROTEIN
Rv1808	PPE FAMILY PROTEIN
Rv1809	PPE FAMILY PROTEIN
Rv1818c	PE-PGRS FAMILY PROTEIN
Rv1840c	PE-PGRS FAMILY PROTEIN
Rv1917c	PPE FAMILY PROTEIN
Rv1918c	PPE FAMILY PROTEIN
Rv1983	PE-PGRS FAMILY PROTEIN
Rv2013	POSSIBLE TRANSPOSASE
Rv2014	POSSIBLE TRANSPOSASE
Rv2105	PROBABLE TRANSPOSASE
Rv2106	PROBABLE TRANSPOSASE
Rv2107	PE FAMILY PROTEIN
Rv2108	PPE FAMILY PROTEIN
Rv2123	PPE FAMILY PROTEIN
Rv2126c	PE-PGRS FAMILY PROTEIN
Rv2162c	PE-PGRS FAMILY PROTEIN
Rv2167c	PROBABLE TRANSPOSASE
Rv2168c	PROBABLE TRANSPOSASE
Rv2177c	POSSIBLE TRANSPOSASE
Rv2278	PROBABLE TRANSPOSASE
Rv2279	PROBABLE TRANSPOSASE
Rv2309c	POSSIBLE INTEGRASE (FRAGMENT)
Rv2328	PE FAMILY PROTEIN
Rv2340c	PE-PGRS FAMILY PROTEIN
Rv2352c	PPE FAMILY PROTEIN
Rv2353c	PPE FAMILY PROTEIN
Rv2354	PROBABLE TRANSPOSASE
Rv2355	PROBABLE TRANSPOSASE
Rv2356c	PPE FAMILY PROTEIN
Rv2371	PE-PGRS FAMILY PROTEIN
Rv2396	PE-PGRS FAMILY PROTEIN
Rv2408	POSSIBLE PE FAMILY-RELATED PROTEIN
Rv2424c	PROBABLE TRANSPOSASE
Rv2430c	PPE FAMILY PROTEIN
Rv2431c	PE FAMILY PROTEIN
Rv2479c	PROBABLE TRANSPOSASE
Rv2480c	POSSIBLE TRANSPOSASE
Rv2487c	PE-PGRS FAMILY PROTEIN
Rv2490c	PE-PGRS FAMILY PROTEIN
Rv2512c	IS1081 TRANSPOSASE
Rv2519	PE FAMILY PROTEIN
Rv2591	PE-PGRS FAMILY PROTEIN
Rv2608	PPE FAMILY PROTEIN
Rv2615c	PE-PGRS FAMILY PROTEIN
Rv2634c	PE-PGRS FAMILY PROTEIN
Rv2646	PROBABLE INTEGRASE
Rv2647	HYPOTHETICAL PROTEIN
Rv2648	PROBABLE TRANSPOSASE FOR INSERTION SEQUENCE ELEMENT IS6110
Rv2649	PROBABLE TRANSPOSASE FOR INSERTION SEQUENCE ELEMENT IS6110
Rv2650c	POSSIBLE PHIRV2 PROPHAGE PROTEIN
Rv2651c	POSSIBLE PHIRV2 PROPHAGE PROTEASE
Rv2652c	PROBABLE PHIRV2 PROPHAGE PROTEIN
Rv2653c	POSSIBLE PHIRV2 PROPHAGE PROTEIN
Rv2654c	POSSIBLE PHIRV2 PROPHAGE PROTEIN
Rv2655c	POSSIBLE PHIRV2 PROPHAGE PROTEIN
Rv2656c	POSSIBLE PHIRV2 PROPHAGE PROTEIN
Rv2657c	PROBABLE PHIRV2 PROPHAGE PROTEIN
Rv2658c	POSSIBLE PROPHAGE PROTEIN
Rv2659c	PROBABLE PHIRV2 PROPHAGE INTEGRASE
Rv2666	TRUNCATED IS1081 TRANSPOSASE
Rv2741	PE-PGRS FAMILY PROTEIN
Rv2768c	PPE FAMILY PROTEIN
Rv2769c	PE FAMILY PROTEIN
Rv2770c	PPE FAMILY PROTEIN
Rv2791c	PROBABLE TRANSPOSASE
Rv2810c	PROBABLE TRANSPOSASE
Rv2812	PROBABLE TRANSPOSASE
Rv2814c	PROBABLE TRANSPOSASE
Rv2815c	PROBABLE TRANSPOSASE
Rv2853	PE-PGRS FAMILY PROTEIN
Rv2885c	PROBABLE TRANSPOSASE
Rv2892c	PPE FAMILY PROTEIN
Rv2943	IS1533 TRANSPOSASE
Rv2943A	POSSIBLE TRANSPOSASE
Rv2944	IS1533 TRANSPOSASE
Rv2961	PROBABLE TRANSPOSASE
Rv2978c	PROBABLE TRANSPOSASE
Rv3018A	PE FAMILY PROTEIN
Rv3018c	PPE FAMILY PROTEIN
Rv3021c	PPE FAMILY PROTEIN
Rv3022A	PE FAMILY PROTEIN
Rv3022c	PPE FAMILY PROTEIN
Rv3023c	PROBABLE TRANSPOSASE
Rv3097c	PE-PGRS FAMILY PROTEIN, PROBABLY TRIACYLGLYCEROL LIPASE (ESTERASE/LIPASE) (TRIGLYCERIDE LIPASE) (TRIBUTYRASE)
Rv3115	PROBABLE TRANSPOSASE
Rv3125c	PPE FAMILY PROTEIN
Rv3135	PPE FAMILY PROTEIN
Rv3136	PPE FAMILY PROTEIN
Rv3144c	PPE-FAMILY PROTEIN
Rv3159c	PPE FAMILY PROTEIN
Rv3184	PROBABLE TRANSPOSASE
Rv3185	PROBABLE TRANSPOSASE
Rv3186	PROBABLE TRANSPOSASE
Rv3187	PROBABLE TRANSPOSASE
Rv3191c	PROBABLE TRANSPOSASE
Rv3325	PROBABLE TRANSPOSASE
Rv3326	PROBABLE TRANSPOSASE
Rv3327	PROBABLE TRANSPOSASE FUSION PROTEIN
Rv3343c	PPE FAMILY PROTEIN
Rv3344c	PE-PGRS FAMILY PROTEIN
Rv3345c	PE-PGRS FAMILY PROTEIN
Rv3347c	PPE FAMILY PROTEIN
Rv3348	PROBABLE TRANSPOSASE
Rv3349c	PROBABLE TRANSPOSASE
Rv3350c	PPE FAMILY PROTEIN
Rv3367	PE-PGRS FAMILY PROTEIN
Rv3380c	PROBABLE TRANSPOSASE
Rv3381c	PROBABLE TRANSPOSASE
Rv3386	POSSIBLE TRANSPOSASE
Rv3387	POSSIBLE TRANSPOSASE
Rv3388	PE-PGRS FAMILY PROTEIN
Rv3425	PPE FAMILY PROTEIN
Rv3426	PPE FAMILY PROTEIN
Rv3427c	POSSIBLE TRANSPOSASE
Rv3428c	POSSIBLE TRANSPOSASE
Rv3429	PPE FAMILY PROTEIN
Rv3430c	POSSIBLE TRANSPOSASE
Rv3431c	POSSIBLE TRANSPOSASE (FRAGMENT)
Rv3474	POSSIBLE TRANSPOSASE FOR INSERTION ELEMENT IS6110
Rv3475	POSSIBLE TRANSPOSASE FOR INSERTION ELEMENT IS6110
Rv3477	PE FAMILY PROTEIN
Rv3478	PE FAMILY PROTEIN
Rv3507	PE-PGRS FAMILY PROTEIN
Rv3508	PE-PGRS FAMILY PROTEIN
Rv3511	PE-PGRS FAMILY PROTEIN
Rv3512	PE-PGRS FAMILY PROTEIN
Rv3514	PE-PGRS FAMILY PROTEIN
Rv3532	PPE FAMILY PROTEIN
Rv3533c	PPE FAMILY PROTEIN
Rv3539	PPE FAMILY PROTEIN
Rv3558	PPE FAMILY PROTEIN
Rv3590c	PE-PGRS FAMILY PROTEIN
Rv3595c	PE-PGRS FAMILY PROTEIN
Rv3621c	PPE FAMILY PROTEIN
Rv3622c	PE FAMILY PROTEIN
Rv3636	POSSIBLE TRANSPOSASE
Rv3637	POSSIBLE TRANSPOSASE
Rv3638	TRANSPOSASE
Rv3640c	PROBABLE TRANSPOSASE
Rv3650	PE FAMILY PROTEIN
Rv3652	PE-PGRS FAMILY-RELATED PROTEIN
Rv3653	PE-PGRS FAMILY-RELATED PROTEIN
Rv3738c	PPE FAMILY PROTEIN
Rv3739c	PPE FAMILY PROTEIN
Rv3746c	PROBABLE PE FAMILY PROTEIN (PE FAMILY-RELATED PROTEIN)
Rv3751	PROBABLE INTEGRASE (FRAGMENT)
Rv3770A	PROBABLE REMNANT OF A TRANSPOSASE
Rv3770B	PROBABLE REMNANT OF A TRANSPOSASE
Rv3798	PROBABLE TRANSPOSASE
Rv3812	PE-PGRS FAMILY PROTEIN
Rv3827c	POSSIBLE TRANSPOSASE
Rv3844	POSSIBLE TRANSPOSASE
Rv3872	PE FAMILY-RELATED PROTEIN
Rv3873	PPE FAMILY PROTEIN
Rv3892c	PPE FAMILY PROTEIN
Rv3893c	PE FAMILY PROTEIN
