# Supplementary material for: TnSeq of Mycobacterium tuberculosis clinical isolates reveals strain-specific antibiotic liabilities
Source: PLoS Pathog. 2018 Mar 5;14(3):e1006939. doi: 10.1371/journal.ppat.1006939 (PMC5854444; doi:10.1371/journal.ppat.1006939)
Supplement: S2 Table — Genes identified through our variant-calling pipeline as having more than 10% of the open reading frame deleted. Genes in repetitive regions (S1 Table) are excluded from this analysis. If the deleted genes correspond to a region of difference, this is noted, with nomenclature according to Tsolaki et al. (XLSX) [file ppat.1006939.s005.xlsx]

## Sheet: 621
Rv Number	Annotation	Region of Difference
Rv0071	-	RD105
Rv0072	-	RD105
Rv0073	-	RD105
Rv0074	-	RD105
Rv2262c	-	RD181
Rv2263	-	RD181
Rv2434c	-
Rv2816c	-	part of RD207
Rv2817c	-	part of RD207
Rv2818c	-	part of RD207
Rv2819c	-	part of RD207
Rv2820c	-	part of RD207
Rv3019c	esxR
Rv3281	-

## Sheet: 631
Rv Number	Annotation	Region of Difference
Rv0071	-	RD105
Rv0072	-	RD105
Rv0073	-	RD105
Rv0074	-	RD105
Rv1671	-	RD150
Rv1672c	-	RD150
Rv1673c	-	RD150
Rv1674c	-	RD150
Rv2262c	-	RD181
Rv2263	-	RD181
Rv2434c	-
Rv2816c	-	part of RD207
Rv2817c	-	part of RD207
Rv2818c	-	part of RD207
Rv2819c	-	part of RD207
Rv2820c	-	part of RD207
Rv2962c	-
Rv3019c	esxR
Rv3281	-

## Sheet: 632
Rv Number	Annotation	Region of Difference
Rv0071	-	RD105
Rv0072	-	RD105
Rv0073	-	RD105
Rv0074	-	RD105
Rv2016	-	RD175a
Rv2017	-
Rv2018	-	RD724, described in Kim et al. 2010 J Clin Microbiol
Rv2019	-	RD724, described in Kim et al. 2010 J Clin Microbiol
Rv2262c	-	RD181
Rv2263	-	RD181
Rv2434c	-
Rv2816c	-	part of RD207
Rv2817c	-	part of RD207
Rv2818c	-	part of RD207
Rv2819c	-	part of RD207
Rv2820c	-	part of RD207
Rv3019c	esxR
Rv3126c	-
Rv3127	-
Rv3281	-
Rv3767c	-	RD247
Rv3768	-	RD247
Rv3769	-	RD247

## Sheet: 662
Rv Number	Annotation	Region of Difference
Rv0071	-	RD105
Rv0072	-	RD105
Rv0073	-	RD105
Rv0074	-	RD105
Rv2262c	-	RD181
Rv2263	-	RD181
Rv2434c	-
Rv2816c	-	part of RD207
Rv2817c	-	part of RD207
Rv2818c	-	part of RD207
Rv2819c	-	part of RD207
Rv2820c	-	part of RD207
Rv3019c	esxR
Rv3281	-

## Sheet: 641
Rv Number	Annotation	Region of Difference
Rv1524	-	RD147c
Rv1525	wbbL2	RD147c
Rv1526c	-	RD147c
Rv2645	-	part of RD198a
Rv2660c	-	part of RD198a
Rv3617	ephA	RD236a
Rv3651	-	RD239

## Sheet: 667
Rv Number	Annotation	Region of Difference
Rv0968	-
Rv0969	ctpV
Rv1524	-	RD147c
Rv1525	wbbL2	RD147c
Rv1526c	-	RD147c
Rv2797c	-	RD202
Rv2798c	-	RD202
Rv3617	ephA	RD236
Rv3618	-	RD236
Rv3651	-	RD239

## Sheet: 630
Rv Number	Annotation	Region of Difference
Rv0849	-	part of RD132
Rv0851c	-	part of RD132
Rv3324c	moaC

## Sheet: 663
Rv Number	Annotation	Region of Difference
Rv2313c	-	RD183
Rv2314c	-	RD183
Rv2315c	-	RD183
Rv3887c	-	RD252
Rv3888c	-	RD252
Rv3889c	-	RD252
