# Supplementary material for: TnSeq of Mycobacterium tuberculosis clinical isolates reveals strain-specific antibiotic liabilities
Source: PLoS Pathog. 2018 Mar 5;14(3):e1006939. doi: 10.1371/journal.ppat.1006939 (PMC5854444; doi:10.1371/journal.ppat.1006939)
Supplement: S4 Table — Genes with nonsense mutations, small in-dels, or insertion elements that disrupt the open reading frame. Variants in the repetitive gene list (S1 Table) were not called. Note that icl2 is annotated as aceAa/Rv1915 and aceAb/Rv1916, consistent with the H37Rv annotation. (XLSX) [file ppat.1006939.s007.xlsx]

## Sheet: 621
Rv Number	Annotation	Protein Length in H37Rv	Variant	Variant
Rv0024	-	281	1 basepair deletion at Y3
Rv0045c	-	298	2 basepair deletion from P82 to G83
Rv0050	ponA1	678	9 basepair insertion at P631
Rv0063	-	479	1 basepair insertion at V472
Rv0090	-	256	9 basepair deletion from V230 to G232
Rv0104	-	504	nonsense mutation at Q380*
Rv0107c	ctpI	1632	1 basepair insertion at F1570
Rv0134	ephF	300	1 basepair deletion at F129
Rv0165c	-	264	2 basepair insertion at G212
Rv0325	-	74	loss of stop codon at *75Q
Rv0405	pks6	1402	1 basepair deletion at N28
Rv0584	-	877	3 basepair deletion from L442 to H443
Rv0590	mce2B	275	1 basepair insertion at D105	1 basepair insertion at G255
Rv0739	-	268	2 basepair insertion at R8
Rv0782	ptrBb	552	2 basepair insertion at T35
Rv0823c	-	389	3 basepair deletion from A319 to L320
Rv0836c	-	217	loss of stop codon at *218W
Rv0888	-	490	1 basepair insertion at G120
Rv0907	-	532	1 basepair insertion at G24	1 basepair deletion at M302
Rv0927c	-	263	3 basepair deletion from G140 to G140
Rv0930	pstA1	308	nonsense mutation at R305*
Rv0935	pstC1	338	1 basepair insertion at E214
Rv1045	-	293	1 basepair deletion at E115
Rv1046c	-	174	1 basepair insertion at E171
Rv1128c	-	451	1 basepair deletion at G306
Rv1145	mmpL13a	303	1 basepair insertion at A276
Rv1180	pks3	488	loss of stop codon at *489Y
Rv1225c	-	276	1 basepair insertion at A133
Rv1258c	-	419	1 basepair insertion at E194
Rv1269c	-	124	8 basepair insertion at T27
Rv1371	-	489	insertion element at basepair G205
Rv1446c	opcA	303	3 basepair insertion at D7
Rv1469	ctpD	657	insertion element at basepair V18
Rv1549	fadD11.1	175	1 basepair insertion at P5
Rv1551	plsB1	621	1 basepair deletion at G306
Rv1668c	-	372	10 basepair insertion at P348
Rv1730c	-	517	3 basepair deletion from N494 to F495	19 basepair deletion from T438 to R444
Rv1775	-	272	1 basepair deletion at Q42
Rv1783	-	435	loss of stop codon at *436L
Rv1844c	gnd1	485	6 basepair deletion from T88 to D89
Rv1888c	-	186	10 basepair insertion at L186
Rv1907c	-	215	14 basepair deletion from R43 to D47
Rv1915	aceAa	367	1 basepair insertion at F295
Rv1997	ctpF	905	1 basepair deletion at G292
Rv2016	-	191	insertion element at basepair D68
Rv2024c	-	515	5000 basepair insertion at C506
Rv2027c	-	573	1 basepair deletion at D258
Rv2079	-	656	nonsense mutation at Q609*
Rv2084	-	378	11 basepair insertion at Q281
Rv2148c	-	258	1 basepair deletion at P258
Rv2160c	-	113	4 basepair insertion at A10
Rv2180c	-	295	nonsense mutation at W249*
Rv2251	-	475	1 basepair deletion at E55
Rv2264c	-	592	1 basepair insertion at P575
Rv2293c	-	246	1 basepair insertion at A222
Rv2339	mmpL9	962	1 basepair deletion at G74
Rv2407	-	273	21 basepair insertion at H63
Rv2437	-	139	1 basepair deletion at Y36
Rv2526	-	75	6 basepair deletion from T25 to L26	1 basepair insertion at L26
Rv2531c	-	947	8 basepair deletion from P856 to F859
Rv2545	-	92	1 basepair deletion at F34
Rv2561	-	97	1 basepair deletion at Q66
Rv2709	-	148	9 basepair deletion from F25 to D27
Rv2790c	ltp1	401	1 basepair insertion at G5
Rv2823c	-	809	9 basepair insertion at Y101
Rv2848c	cobB	457	1 basepair insertion at P440
Rv2880c	-	275	1 basepair deletion at M176
Rv2923c	-	137	3 basepair deletion from G125 to T126
Rv2947c	pks15	496	7 basepair insertion at G487
Rv2975c	-	84	2 basepair deletion from G82 to G82
Rv3203	lipV	224	1 basepair deletion at L1
Rv3234c	-	271	1 basepair insertion at S267
Rv3303c	lpdA	493	nonsense mutation at C472*
Rv3383c	idsB	350	insertion element at basepair T221
Rv3453	-	110	1 basepair deletion at Y108
Rv3483c	-	220	1 basepair insertion at N165
Rv3509c	ilvX	515	1 basepair deletion at I240
Rv3660c	-	350	1 basepair deletion at R280
Rv3725	-	309	1 basepair insertion at G251
Rv3766	-	229	3 basepair deletion from T181 to K182
Rv3785	-	357	89 basepair deletion from C183 to Y212
Rv3829c	-	536	1 basepair insertion at H504
Rv3830c	-	209	1 basepair insertion at V207
Rv3847	-	177	1 basepair deletion at A169
Rv3894c	-	1396	1 basepair deletion at D468
Rv3897c	-	210	5 basepair insertion at G166
Rv3898c	-	110	loss of stop codon at *111Q
Rv3911	sigM	222	1 basepair deletion at R160

## Sheet: 630
Rv Number	Annotation	Protein Length in H37Rv	Variant	Variant
Rv0035	fadD34	562	21 basepair insertion at L106
Rv0107c	ctpI	1632	1 basepair insertion at F1570
Rv0392c	ndhA	470	nonsense mutation at R342*
Rv0507	mmpL2	968	1 basepair deletion at D670
Rv0551c	fadD8	571	2 basepair deletion from A333 to A333
Rv0782	ptrBb	552	2 basepair insertion at T35
Rv0790c	-	242	1 basepair insertion at A111
Rv0848	cysK2	372	1888 basepair deletion from Rv0848 V355 to Rv0851c V194
Rv0907	-	532	1 basepair insertion at G24
Rv0930	pstA1	308	nonsense mutation at R305*
Rv0976c	-	560	1 basepair deletion at A219
Rv0986	-	248	2062 basepair deletion from Rv0986 A238 to Rv0987 L678
Rv0987	-	855	2062 basepair deletion from Rv0986 A238 to Rv0987 L678
Rv1028c	kdpD	860	1 basepair insertion at M422
Rv1046c	-	174	1 basepair insertion at E171
Rv1179c	-	939	1 basepair deletion at A219
Rv1180	pks3	488	loss of stop codon at *489Y
Rv1200	-	425	244 basepair deletion from A63 to G144
Rv1207	folP2	318	27 basepair deletion from S8 to A16
Rv1469	ctpD	657	27 basepair deletion from S8 to A16
Rv1549	fadD11.1	175	1 basepair insertion at P5
Rv1637c	-	264	57 basepair insertion at S18
Rv1668c	-	372	10 basepair insertion at P348
Rv1783	-	435	loss of stop codon at *436L
Rv1844c	gnd1	485	6 basepair deletion from T88 to D89
Rv1883c	-	153	15 basepair insertion at V73
Rv1888c	-	186	10 basepair insertion at L186
Rv1967	mce3B	342	127 basepair deletion from L109 to A151	30 basepair insertion at A151
Rv1995	-	255	1363 basepair insertion at L201
Rv2019	-	138	1 basepair deletion at G44
Rv2024c	-	515	5000 basepair insertion at C506
Rv2048c	pks12	4151	nonsense mutation at W2268*
Rv2251	-	475	1 basepair deletion at E55
Rv2262c	-	360	2 basepair deletion from V329 to L330
Rv2282c	-	312	insertion element at basepair G9
Rv2407	-	273	21 basepair insertion at H63
Rv2492	-	250	3 basepair deletion from T171 to F172
Rv2561	-	97	1 basepair deletion at Q66
Rv2636	-	225	insertion element at basepair R220
Rv2823c	-	809	9 basepair insertion at Y101
Rv2880c	-	275	1 basepair deletion at M176
Rv3071	-	369	16 basepair deletion from A22 to A27
Rv3098c	-	150	1 basepair deletion at T104
Rv3175	-	495	1 basepair deletion at A389
Rv3203	lipV	224	1 basepair deletion at L1
Rv3220c	-	501	3 basepair deletion from P417 to P417
Rv3303c	lpdA	493	nonsense mutation at C472*
Rv3736	-	353	12 basepair deletion from A146 to I150
Rv3897c	-	210	5 basepair insertion at G166
Rv3911	sigM	222	1 basepair deletion at R160

## Sheet: 631
Rv Number	Annotation	Protein Length in H37Rv	Variant	Variant
Rv0020c	TB39.8	527	18 basepair deletion from G236 to Q241
Rv0024	-	281	1 basepair deletion at Y3
Rv0045c	-	298	2 basepair deletion from P82 to G83
Rv0050	ponA1	678	9 basepair insertion at P631
Rv0063	-	479	1 basepair insertion at V472
Rv0090	-	256	9 basepair deletion from V230 to G232
Rv0104	-	504	nonsense mutation at Q380*
Rv0107c	ctpI	1632	1 basepair insertion at F1570
Rv0134	ephF	300	1 basepair deletion at F129
Rv0165c	-	264	2 basepair insertion at G212
Rv0325	-	74	loss of stop codon at *75Q
Rv0338c	-	882	93 basepair deletion from M781 to I812
Rv0341	iniB	479	12 basepair deletion from G217 to V220
Rv0405	pks6	1402	1 basepair deletion at N28
Rv0590	mce2B	275	1 basepair insertion at G255
Rv0739	-	268	2 basepair insertion at R8
Rv0782	ptrBb	552	2 basepair insertion at T35
Rv0823c	-	389	3 basepair deletion from A319 to L320
Rv0836c	-	217	loss of stop codon at *218W
Rv0888	-	490	1 basepair insertion at G120
Rv0907	-	532	1 basepair insertion at G24
Rv0927c	-	263	3 basepair deletion from G140 to G140
Rv0930	pstA1	308	nonsense mutation at R305*
Rv0962c	lprP	224	insertion element at basepair W120
Rv1045	-	293	1 basepair deletion at E115
Rv1046c	-	174	1 basepair insertion at E171
Rv1128c	-	451	1 basepair deletion at G306
Rv1145	mmpL13a	303	1 basepair insertion at A276
Rv1153c	omt	282	1 basepair deletion at A36
Rv1180	pks3	488	loss of stop codon at *489Y
Rv1225c	-	276	1 basepair insertion at A133
Rv1258c	-	419	1 basepair insertion at E194
Rv1355c	moeY	715	1 basepair deletion at G566
Rv1428c	-	275	1 basepair insertion at S31
Rv1522c	mmpL12	1146	insertion element at basepair D674
Rv1549	fadD11.1	175	1 basepair insertion at P5
Rv1551	plsB1	621	1 basepair deletion at G306
Rv1668c	-	372	10 basepair insertion at P348
Rv1730c	-	517	3 basepair deletion from N494 to F495	19 basepair deletion from T438 to R444
Rv1775	-	272	1 basepair deletion at Q42
Rv1783	-	435	loss of stop codon at *436L
Rv1844c	gnd1	485	6 basepair deletion from T88 to D89
Rv1888c	-	186	10 basepair insertion at L186
Rv1907c	-	215	14 basepair deletion from R43 to D47
Rv1915	aceAa	367	1 basepair insertion at F295
Rv1997	ctpF	905	1 basepair deletion at G292
Rv2024c	-	515	5000 basepair insertion at C506
Rv2027c	-	573	1 basepair deletion at D258
Rv2079	-	656	nonsense mutation at Q609*
Rv2084	-	378	11 basepair insertion at Q281
Rv2148c	-	258	1 basepair deletion at P258
Rv2160c	-	113	4 basepair insertion at A10
Rv2180c	-	295	nonsense mutation at W249*
Rv2251	-	475	1 basepair deletion at E55
Rv2264c	-	592	1 basepair insertion at P575
Rv2293c	-	246	1 basepair insertion at A222
Rv2339	mmpL9	962	1 basepair deletion at G74
Rv2350c	plcB	512	insertion element at basepair G479
Rv2407	-	273	21 basepair insertion at H63
Rv2435c	-	730	insertion element at basepair L158
Rv2437	-	139	1 basepair deletion at Y36
Rv2526	-	75	6 basepair deletion from T25 to L26	1 basepair insertion at L26
Rv2545	-	92	1 basepair deletion at F34
Rv2561	-	97	1 basepair deletion at Q66
Rv2709	-	148	9 basepair deletion from F25 to D27
Rv2823c	-	809	9 basepair insertion at Y101
Rv2848c	cobB	457	1 basepair insertion at P440
Rv2880c	-	275	1 basepair deletion at M176
Rv2923c	-	137	3 basepair deletion from G125 to T126
Rv2947c	pks15	496	7 basepair insertion at G487
Rv2975c	-	84	2 basepair deletion from G82 to G82
Rv3109	moaA1	359	1 basepair deletion at T180
Rv3203	lipV	224	1 basepair deletion at L1
Rv3234c	-	271	1 basepair insertion at S267
Rv3303c	lpdA	493	nonsense mutation at C472*
Rv3383c	idsB	350	insertion element at basepair T221
Rv3453	-	110	1 basepair deletion at Y108
Rv3483c	-	220	1 basepair insertion at N165	4 basepair deletion from N112 to S113
Rv3725	-	309	1 basepair insertion at G251
Rv3766	-	229	3 basepair deletion from T181 to K182
Rv3785	-	357	89 basepair deletion from C183 to Y212
Rv3829c	-	536	1 basepair insertion at H504
Rv3830c	-	209	1 basepair insertion at V207
Rv3847	-	177	1 basepair deletion at A169
Rv3894c	-	1396	1 basepair deletion at D468
Rv3897c	-	210	5 basepair insertion at G166
Rv3898c	-	110	loss of stop codon at *111Q
Rv3911	sigM	222	1 basepair deletion at R160

## Sheet: 632
Rv Number	Annotation	Protein Length in H37Rv	Variant	Variant
Rv0020c	TB39.8	527	18 basepair deletion from G236 to Q241
Rv0024	-	281	1 basepair deletion at Y3
Rv0045c	-	298	2 basepair deletion from P82 to G83
Rv0050	ponA1	678	9 basepair insertion at P631
Rv0063	-	479	1 basepair insertion at V472
Rv0090	-	256	9 basepair deletion from V230 to G232
Rv0092	ctpA	761	1 basepair deletion at V42
Rv0104	-	504	nonsense mutation at Q380*
Rv0107c	ctpI	1632	1 basepair insertion at F1570
Rv0134	ephF	300	1 basepair deletion at F129
Rv0165c	-	264	2 basepair insertion at G212
Rv0325	-	74	loss of stop codon at *75Q
Rv0405	pks6	1402	1 basepair deletion at N28
Rv0590	mce2B	275	1 basepair insertion at G255
Rv0739	-	268	2 basepair insertion at R8
Rv0782	ptrBb	552	2 basepair insertion at T35
Rv0823c	-	389	3 basepair deletion from A319 to L320
Rv0836c	-	217	loss of stop codon at *218W
Rv0888	-	490	1 basepair insertion at G120
Rv0889c	citA	373	8 basepair deletion from Y275 to V277
Rv0907	-	532	1 basepair insertion at G24
Rv0927c	-	263	3 basepair deletion from G140 to G140
Rv0930	pstA1	308	nonsense mutation at R305*
Rv1045	-	293	1 basepair deletion at E115
Rv1046c	-	174	1 basepair insertion at E171
Rv1128c	-	451	1 basepair deletion at G306
Rv1145	mmpL13a	303	1 basepair insertion at A276
Rv1180	pks3	488	loss of stop codon at *489Y
Rv1225c	-	276	1 basepair insertion at A133
Rv1226c	-	487	1 basepair insertion at R90
Rv1258c	-	419	1 basepair insertion at E194
Rv1269c	-	124	8 basepair insertion at T27
Rv1371	-	489	insertion element at basepair G205
Rv1469	ctpD	657	insertion element at basepair V18
Rv1549	fadD11.1	175	1 basepair insertion at P5
Rv1551	plsB1	621	1 basepair deletion at G306
Rv1668c	-	372	10 basepair insertion at P348
Rv1730c	-	517	3 basepair deletion from N494 to F495	19 basepair deletion from T438 to R444
Rv1775	-	272	1 basepair deletion at Q42
Rv1783	-	435	loss of stop codon at *436L
Rv1844c	gnd1	485	6 basepair deletion from T88 to D89
Rv1883c	-	153	15 basepair insertion at V73
Rv1888c	-	186	10 basepair insertion at L186
Rv1907c	-	215	14 basepair deletion from R43 to D47
Rv1915	aceAa	367	1 basepair insertion at F295
Rv1997	ctpF	905	1 basepair deletion at G292
Rv2024c	-	515	5000 basepair insertion at C506
Rv2027c	-	573	1 basepair deletion at D258
Rv2079	-	656	nonsense mutation at Q609*
Rv2084	-	378	11 basepair insertion at Q281
Rv2148c	-	258	1 basepair deletion at P258
Rv2160c	-	113	4 basepair insertion at A10
Rv2180c	-	295	nonsense mutation at W249*
Rv2251	-	475	1 basepair deletion at E55
Rv2264c	-	592	1 basepair insertion at P575
Rv2293c	-	246	1 basepair insertion at A222
Rv2339	mmpL9	962	1 basepair deletion at G74
Rv2407	-	273	21 basepair insertion at H63
Rv2437	-	139	1 basepair deletion at Y36
Rv2526	-	75	6 basepair deletion from T25 to L26	1 basepair insertion at L26
Rv2545	-	92	1 basepair deletion at F34
Rv2561	-	97	1 basepair deletion at Q66
Rv2709	-	148	9 basepair deletion from F25 to D27
Rv2823c	-	809	9 basepair insertion at Y101
Rv2848c	cobB	457	1 basepair insertion at P440
Rv2880c	-	275	1 basepair deletion at M176
Rv2923c	-	137	3 basepair deletion from G125 to T126
Rv2946c	pks1	1616	5 basepair insertion at G1373
Rv2947c	pks15	496	7 basepair insertion at G487
Rv2975c	-	84	2 basepair deletion from G82 to G82
Rv3203	lipV	224	1 basepair deletion at L1
Rv3234c	-	271	1 basepair insertion at S267
Rv3294c	-	269	insertion element at basepair I212
Rv3303c	lpdA	493	nonsense mutation at C472*
Rv3383c	idsB	350	insertion element at basepair T221
Rv3453	-	110	1 basepair deletion at Y108
Rv3482c	-	260	nonsense mutation at E168*
Rv3483c	-	220	1 basepair insertion at N165
Rv3725	-	309	1 basepair insertion at G251
Rv3766	-	229	3 basepair deletion from T181 to K182
Rv3776	-	519	insertion element at basepair D407
Rv3785	-	357	89 basepair deletion from C183 to Y212
Rv3829c	-	536	1 basepair insertion at H504
Rv3830c	-	209	1 basepair insertion at V207
Rv3847	-	177	1 basepair deletion at A169
Rv3894c	-	1396	1 basepair deletion at D468
Rv3897c	-	210	5 basepair insertion at G166
Rv3898c	-	110	loss of stop codon at *111Q
Rv3911	sigM	222	1 basepair deletion at R160

## Sheet: 641
Rv Number	Annotation	Protein Length in H37Rv	Variant	Variant	Variant
Rv0020c	TB39.8	527	18 basepair deletion from G236 to Q241
Rv0026	-	448	4 basepair insertion at A421
Rv0072	-	349	1 basepair deletion at R7
Rv0074	-	411	1 basepair deletion at V34
Rv0104	-	504	1 basepair deletion at H476
Rv0107c	ctpI	1632	1 basepair insertion at F1570
Rv0115	hddA	386	1 basepair insertion at P349
Rv0134	ephF	300	nonsense mutation at W152*
Rv0165c	-	264	2 basepair insertion at G212
Rv0192A	-	100	1 basepair insertion at A49
Rv0215c	fadE3	357	29 basepair insertion at R357
Rv0221	-	469	1 basepair deletion at Q370
Rv0257	-	124	nonsense mutation at R23*
Rv0276	-	306	nonsense mutation at R219*
Rv0325	-	74	loss of stop codon at *75Q
Rv0405	pks6	1402	nonsense mutation at G406*
Rv0457c	-	673	nonsense mutation at W119*
Rv0590	mce2B	275	1 basepair insertion at G255
Rv0610c	-	385	nonsense mutation at Q305*
Rv0619	galTb	181	1 basepair insertion at A7
Rv0621	-	354	loss of stop codon at *355W
Rv0650	-	302	1 basepair insertion at G175
Rv0698	-	203	1 basepair deletion at P104
Rv0739	-	268	2 basepair insertion at R8
Rv0782	ptrBb	552	2 basepair insertion at T35
Rv0836c	-	217	loss of stop codon at *218W
Rv0848	cysK2	372	1 basepair deletion at E269
Rv0897c	-	535	1 basepair deletion at W439
Rv0906	-	372	nonsense mutation at Q183*
Rv0907	-	532	1 basepair insertion at G24
Rv0930	pstA1	308	nonsense mutation at R305*
Rv0966c	-	200	1 basepair deletion at P69
Rv1012	-	97	1 basepair insertion at E35
Rv1028c	kdpD	860	2 basepair deletion from E65 to T66
Rv1046c	-	174	1 basepair insertion at E171
Rv1076	lipU	297	nonsense mutation at Q209*
Rv1097c	-	293	nonsense mutation at Q30*
Rv1145	mmpL13a	303	1 basepair insertion at A276
Rv1180	pks3	488	loss of stop codon at *489Y
Rv1204c	-	562	3 basepair deletion from L35 to L35
Rv1260	-	372	11 basepair deletion from D265 to F268
Rv1266c	pknH	626	161 basepair deletion from A298 to P351	71 basepair insertion at A298
Rv1504c	-	199	loss of stop codon at *200E
Rv1533	-	375	2 basepair deletion from V338 to V338
Rv1549	fadD11.1	175	1 basepair insertion at P5
Rv1550	fadD11	571	1 basepair insertion at P102
Rv1557	mmpL6	397	2153 basepair insertion at V16
Rv1562c	treZ	580	2 basepair deletion from G150 to G150
Rv1618	tesB1	300	4 basepair deletion from W162 to R163
Rv1660	pks10	353	1 basepair deletion at G280
Rv1663	pks17	502	nonsense mutation at Q268*
Rv1668c	-	372	10 basepair insertion at P348
Rv1783	-	435	loss of stop codon at *436L
Rv1810	-	118	12 basepair insertion at R14
Rv1841c	-	345	12 basepair insertion at S104
Rv1844c	gnd1	485	6 basepair deletion from T88 to D89
Rv1870c	-	211	loss of stop codon at *212L
Rv1883c	-	153	15 basepair insertion at V73
Rv1888c	-	186	10 basepair insertion at L186
Rv1895	-	384	1 basepair insertion at L335
Rv1912c	fadB5	334	1 basepair deletion at Q175
Rv1915	aceAa	367	1 basepair insertion at F295
Rv1977	-	348	1 basepair deletion at Q69
Rv2024c	-	515	5000 basepair insertion at C506
Rv2070c	cobK	244	4 basepair deletion from A106 to I107
Rv2080	lppJ	187	1 basepair deletion at P129
Rv2084	-	378	11 basepair insertion at Q281
Rv2160c	-	113	4 basepair insertion at A10
Rv2187	fadD15	600	nonsense mutation at W43*
Rv2189c	-	257	4 basepair insertion at R30
Rv2227	-	233	1 basepair insertion at V73
Rv2251	-	475	1 basepair deletion at E55
Rv2262c	-	360	2 basepair deletion from V329 to L330
Rv2268c	cyp128	489	1 basepair insertion at T484
Rv2275	-	289	1 basepair insertion at A218
Rv2293c	-	246	1 basepair insertion at A222
Rv2319c	-	292	1 basepair deletion at E220
Rv2333c	-	537	1 basepair insertion at L509
Rv2338c	moeW	318	1443 basepair insertion at I47
Rv2350c	plcB	512	2 basepair insertion at G32
Rv2407	-	273	21 basepair insertion at H63
Rv2428	ahpC	195	nonsense mutation at Y34*
Rv2488c	-	1137	1 basepair deletion at A583	5 basepair deletion from I463 to A464	nonsense mutation at Q102*
Rv2541	-	135	1 basepair deletion at A72
Rv2553c	-	417	3 basepair insertion at V53
Rv2561	-	97	1 basepair deletion at Q66
Rv2563	-	349	nonsense mutation at Q79*
Rv2574	-	167	1 basepair insertion at G73
Rv2690c	-	657	loss of stop codon at *658R
Rv2714	-	324	6 basepair insertion at Y21
Rv2777c	-	356	1 basepair insertion at E145
Rv2788	sirR	228	nonsense mutation at Q131*
Rv2823c	-	809	9 basepair insertion at Y101
Rv2832c	ugpC	360	nonsense mutation at Q313*
Rv2880c	-	275	1 basepair deletion at M176
Rv2913c	-	611	nonsense mutation at W385*
Rv2947c	pks15	496	7 basepair insertion at G487
Rv2953	-	418	12 basepair deletion from V298 to T301
Rv2962c	-	449	nonsense mutation at Q294*
Rv2975c	-	84	2 basepair deletion from G82 to G82
Rv2994	-	445	nonsense mutation at W68*	1 basepair deletion at V165
Rv3007c	-	204	11 basepair deletion from H9 to D12
Rv3037c	-	358	1 basepair insertion at Y147
Rv3079c	-	275	nonsense mutation at E120*
Rv3129	-	110	1 basepair deletion at V56
Rv3170	aofH	448	1 basepair deletion at T215
Rv3203	lipV	224	1 basepair deletion at L1
Rv3234c	-	271	1 basepair insertion at S267	5 basepair deletion from R172 to P174
Rv3240c	secA1	949	12 basepair deletion from T916 to V920
Rv3299c	atsB	970	1 basepair deletion at T582
Rv3303c	lpdA	493	nonsense mutation at C472*
Rv3338	-	214	1 basepair insertion at L1
Rv3373	echA18	213	loss of stop codon at *214G
Rv3452	cut4	226	nonsense mutation at Q69*
Rv3453	-	110	1 basepair deletion at Y108
Rv3525c	-	174	loss of stop codon at *175Q
Rv3555c	-	289	7 basepair insertion at A122
Rv3616c	-	392	1452 basepair deletion from intergenic region to H222
Rv3716c	-	133	9 basepair deletion from G123 to G126
Rv3724B	cut5b	187	1 basepair deletion at S22
Rv3725	-	309	1 basepair insertion at G251
Rv3836	-	137	1 basepair insertion at W115
Rv3864	-	402	12 basepair insertion at V378
Rv3878	-	280	2 basepair insertion at L58
Rv3896c	-	302	nonsense mutation at R78*
Rv3897c	-	210	5 basepair insertion at G166
Rv3898c	-	110	loss of stop codon at *111Q
Rv3899c	-	410	1 basepair deletion at R114
Rv3911	sigM	222	1 basepair deletion at R160
Rv3917c	parB	344	22 basepair insertion at L344

## Sheet: 662
Rv Number	Annotation	Protein Length in H37Rv	Variant	Variant
Rv0020c	TB39.8	527	18 basepair deletion from G236 to Q241
Rv0024	-	281	1 basepair deletion at Y3
Rv0045c	-	298	2 basepair deletion from P82 to G83
Rv0050	ponA1	678	9 basepair insertion at P631
Rv0063	-	479	1 basepair insertion at V472
Rv0090	-	256	9 basepair deletion from V230 to G232
Rv0104	-	504	nonsense mutation at Q380*
Rv0107c	ctpI	1632	1 basepair insertion at F1570
Rv0134	ephF	300	1 basepair deletion at F129
Rv0165c	-	264	2 basepair insertion at G212
Rv0325	-	74	loss of stop codon at *75Q
Rv0405	pks6	1402	1 basepair deletion at N28
Rv0590	mce2B	275	1 basepair insertion at D105	1 basepair insertion at G255
Rv0739	-	268	2 basepair insertion at R8
Rv0782	ptrBb	552	2 basepair insertion at T35
Rv0823c	-	389	3 basepair deletion from A319 to L320
Rv0836c	-	217	loss of stop codon at *218W
Rv0840c	pip	286	insertion element at basepair L42
Rv0888	-	490	1 basepair insertion at G120	1 basepair deletion at E288
Rv0907	-	532	1 basepair insertion at G24
Rv0927c	-	263	3 basepair deletion from G140 to G140
Rv0930	pstA1	308	nonsense mutation at R305*
Rv1045	-	293	1 basepair deletion at E115
Rv1046c	-	174	1 basepair insertion at E171
Rv1128c	-	451	1 basepair deletion at G306
Rv1145	mmpL13a	303	1 basepair insertion at A276
Rv1180	pks3	488	loss of stop codon at *489Y
Rv1192	-	275	1 basepair insertion at S145
Rv1225c	-	276	1 basepair insertion at A133
Rv1258c	-	419	1 basepair insertion at E194
Rv1269c	-	124	8 basepair insertion at T27
Rv1355c	moeY	715	insertion element at basepair A581
Rv1371	-	489	insertion element at basepair G205
Rv1446c	opcA	303	3 basepair insertion at D7
Rv1469	ctpD	657	insertion element at basepair V18
Rv1549	fadD11.1	175	1 basepair insertion at P5
Rv1551	plsB1	621	1 basepair deletion at G306
Rv1668c	-	372	10 basepair insertion at P348
Rv1730c	-	517	3 basepair deletion from N494 to F495	19 basepair deletion from T438 to R444
Rv1775	-	272	1 basepair deletion at Q42
Rv1783	-	435	loss of stop codon at *436L
Rv1844c	gnd1	485	6 basepair deletion from T88 to D89
Rv1883c	-	153	15 basepair insertion at V73
Rv1888c	-	186	10 basepair insertion at L186
Rv1894c	-	376	5 basepair deletion from Q133 to D135
Rv1907c	-	215	14 basepair deletion from R43 to D47
Rv1915	aceAa	367	1 basepair insertion at F295
Rv1997	ctpF	905	1 basepair deletion at G292	36 basepair deletion from H352 to A363
Rv2016	-	191	insertion element at basepair D68
Rv2017	-	346	1 basepair deletion at A156
Rv2024c	-	515	5000 basepair insertion at C506
Rv2027c	-	573	1 basepair deletion at D258
Rv2079	-	656	nonsense mutation at Q609*
Rv2084	-	378	11 basepair insertion at Q281
Rv2148c	-	258	1 basepair deletion at P258
Rv2160c	-	113	4 basepair insertion at A10
Rv2180c	-	295	nonsense mutation at W249*
Rv2251	-	475	1 basepair deletion at E55
Rv2264c	-	592	1 basepair insertion at P575
Rv2293c	-	246	1 basepair insertion at A222
Rv2339	mmpL9	962	1 basepair deletion at G74
Rv2407	-	273	21 basepair insertion at H63
Rv2435c	-	730	insertion element at basepair F176
Rv2437	-	139	1 basepair deletion at Y36
Rv2526	-	75	6 basepair deletion from T25 to L26	1 basepair insertion at L26
Rv2531c	-	947	8 basepair deletion from P856 to F859
Rv2545	-	92	1 basepair deletion at F34
Rv2561	-	97	1 basepair deletion at Q66
Rv2709	-	148	9 basepair deletion from F25 to D27
Rv2790c	ltp1	401	1 basepair insertion at G5
Rv2823c	-	809	9 basepair insertion at Y101
Rv2848c	cobB	457	1 basepair insertion at P440
Rv2880c	-	275	1 basepair deletion at M176
Rv2923c	-	137	3 basepair deletion from G125 to T126
Rv2947c	pks15	496	7 basepair insertion at G487
Rv2955c	-	321	1 basepair insertion at P76
Rv2975c	-	84	2 basepair deletion from G82 to G82
Rv3203	lipV	224	1 basepair deletion at L1
Rv3234c	-	271	1 basepair insertion at S267
Rv3303c	lpdA	493	nonsense mutation at C472*
Rv3383c	idsB	350	insertion element at basepair T221
Rv3453	-	110	1 basepair deletion at Y108
Rv3483c	-	220	1 basepair insertion at N165
Rv3725	-	309	1 basepair insertion at G251
Rv3766	-	229	3 basepair deletion from T181 to K182
Rv3785	-	357	89 basepair deletion from C183 to Y212
Rv3829c	-	536	1 basepair insertion at H504
Rv3830c	-	209	1 basepair insertion at V207
Rv3847	-	177	1 basepair deletion at A169
Rv3894c	-	1396	1 basepair deletion at D468
Rv3897c	-	210	5 basepair insertion at G166
Rv3898c	-	110	loss of stop codon at *111Q
Rv3911	sigM	222	1 basepair deletion at R160

## Sheet: 663
Rv Number	Annotation	Protein Length in H37Rv	Variant	Variant
Rv0020c	TB39.8	527	18 basepair deletion from G236 to Q241
Rv0025	-	120	1 basepair deletion at T81
Rv0029	-	365	37 basepair deletion from R99 to R111
Rv0050	ponA1	678	3 basepair insertion at P631
Rv0087	hycE	492	nonsense mutation at E60*
Rv0107c	ctpI	1632	1 basepair insertion at F1570
Rv0113	gmhA	196	1 basepair deletion at I180
Rv0212c	nadR	323	1 basepair deletion at G4
Rv0214	fadD4	537	4 basepair deletion from H311 to A312
Rv0266c	oplA	1209	1 basepair deletion at D108
Rv0403c	mmpS1	142	insertion element at basepair E120
Rv0443	-	171	19 basepair deletion from Y37 to A43
Rv0782	ptrBb	552	2 basepair insertion at T35
Rv0907	-	532	1 basepair insertion at G24
Rv0930	pstA1	308	nonsense mutation at R305*
Rv0950c	-	332	3 basepair insertion at A125
Rv1046c	-	174	1 basepair insertion at E171
Rv1180	pks3	488	loss of stop codon at *489Y
Rv1215c	-	561	1 basepair deletion at L178	1 basepair deletion at D10
Rv1434	-	45	6 basepair insertion at G11
Rv1549	fadD11.1	175	1 basepair insertion at P5
Rv1668c	-	372	10 basepair insertion at P348
Rv1725c	-	236	1 basepair deletion at R41
Rv1783	-	435	loss of stop codon at *436L
Rv1844c	gnd1	485	6 basepair deletion from T88 to D89
Rv1883c	-	153	15 basepair insertion at V73
Rv1888c	-	186	10 basepair insertion at L186
Rv1915	aceAa	367	1 basepair insertion at F295
Rv1928c	-	255	22 basepair deletion from A130 to Q137
Rv1990A	-	111	nonsense mutation at W52*
Rv2024c	-	515	5000 basepair insertion at C506	6 basepair insertion at N450
Rv2184c	-	379	2 basepair deletion from A152 to A152
Rv2251	-	475	1 basepair deletion at E55
Rv2262c	-	360	2 basepair deletion from V329 to L330
Rv2330c	lppP	175	9 basepair deletion from L11 to L13
Rv2407	-	273	21 basepair insertion at H63
Rv2561	-	97	1 basepair deletion at Q66
Rv2790c	ltp1	401	3 basepair deletion from C358 to A359
Rv2823c	-	809	9 basepair insertion at Y101
Rv2850c	-	629	2 basepair deletion from A18 to L19
Rv2880c	-	275	1 basepair deletion at M176
Rv2957	-	275	nonsense mutation at Q3*
Rv3093c	-	334	5 basepair insertion at L207
Rv3116	moeB2	389	nonsense mutation at W161*
Rv3203	lipV	224	1 basepair deletion at L1
Rv3303c	lpdA	493	nonsense mutation at C472*
Rv3453	-	110	1 basepair deletion at Y108
Rv3784	-	326	1 basepair insertion at V325
Rv3852	hns	134	1 basepair deletion at T47
Rv3897c	-	210	5 basepair insertion at G166
Rv3911	sigM	222	1 basepair deletion at R160

## Sheet: 667
Rv Number	Annotation	Protein Length in H37Rv	Variant	Variant
Rv0020c	TB39.8	527	18 basepair deletion from G236 to Q241
Rv0022c	whiB5	139	nonsense mutation at Q82*
Rv0026	-	448	4 basepair insertion at A421
Rv0032	bioF2	771	8 basepair insertion at D214
Rv0057	-	173	1 basepair deletion at M1
Rv0074	-	411	1 basepair deletion at V34
Rv0104	-	504	1 basepair deletion at H476
Rv0107c	ctpI	1632	1 basepair insertion at F1570
Rv0115	hddA	386	1 basepair insertion at P349
Rv0134	ephF	300	nonsense mutation at W152*
Rv0144	-	280	1 basepair deletion at P82
Rv0165c	-	264	2 basepair insertion at G212
Rv0192A	-	100	1 basepair insertion at A49
Rv0209	-	361	106 basepair deletion from D157 to T192	1 basepair insertion at T192
Rv0214	fadD4	537	9 basepair deletion from D416 to Y419
Rv0215c	fadE3	357	29 basepair insertion at R357
Rv0221	-	469	1 basepair deletion at Q370
Rv0257	-	124	nonsense mutation at R23*
Rv0325	-	74	loss of stop codon at *75Q
Rv0346c	ansP2	487	1 basepair insertion at W164
Rv0457c	-	673	nonsense mutation at W119*
Rv0590	mce2B	275	1 basepair insertion at G255
Rv0610c	-	385	nonsense mutation at Q305*
Rv0619	galTb	181	1 basepair insertion at A7
Rv0621	-	354	loss of stop codon at *355W
Rv0698	-	203	1 basepair deletion at P104
Rv0739	-	268	2 basepair insertion at R8
Rv0782	ptrBb	552	2 basepair insertion at T35
Rv0836c	-	217	loss of stop codon at *218W
Rv0870c	-	129	3 basepair insertion at I44
Rv0894	-	393	1 basepair insertion at D208
Rv0906	-	372	nonsense mutation at Q183*
Rv0907	-	532	1 basepair insertion at G24
Rv0930	pstA1	308	nonsense mutation at R305*
Rv0958	-	459	1 basepair deletion at V23
Rv0966c	-	200	1 basepair deletion at P69
Rv1012	-	97	1 basepair insertion at E35
Rv1028c	kdpD	860	2 basepair deletion from E65 to T66
Rv1046c	-	174	1 basepair insertion at E171
Rv1076	lipU	297	1 basepair deletion at V257
Rv1123c	bpoB	302	5 basepair insertion at V273
Rv1145	mmpL13a	303	1 basepair insertion at A276
Rv1152	-	121	9 basepair deletion from T107 to D110
Rv1180	pks3	488	loss of stop codon at *489Y
Rv1204c	-	562	3 basepair deletion from L35 to L35
Rv1260	-	372	11 basepair deletion from D265 to F268
Rv1266c	pknH	626	161 basepair deletion from A298 to P351	71 basepair insertion at A298
Rv1502	-	299	1 basepair deletion at N115
Rv1504c	-	199	loss of stop codon at *200E
Rv1549	fadD11.1	175	1 basepair insertion at P5
Rv1550	fadD11	571	1 basepair insertion at P102
Rv1551	plsB1	621	1 basepair deletion at D529
Rv1557	mmpL6	397	2153 basepair insertion at V16
Rv1562c	treZ	580	2 basepair deletion from G150 to G150
Rv1660	pks10	353	1 basepair deletion at G280
Rv1668c	-	372	10 basepair insertion at P348
Rv1718	-	272	4 basepair deletion from R220 to V221
Rv1738	-	94	1 basepair insertion at K72
Rv1783	-	435	loss of stop codon at *436L
Rv1810	-	118	12 basepair insertion at R14
Rv1841c	-	345	12 basepair insertion at S104
Rv1844c	gnd1	485	6 basepair deletion from T88 to D89
Rv1868	-	699	1 basepair deletion at P274
Rv1870c	-	211	loss of stop codon at *212L
Rv1883c	-	153	15 basepair insertion at V73
Rv1888c	-	186	10 basepair insertion at L186
Rv1895	-	384	1 basepair insertion at L335
Rv1912c	fadB5	334	1 basepair deletion at Q175
Rv1915	aceAa	367	1 basepair insertion at F295
Rv1977	-	348	1 basepair deletion at Q69
Rv2024c	-	515	5000 basepair insertion at C506
Rv2070c	cobK	244	4 basepair deletion from A106 to I107
Rv2084	-	378	1 basepair insertion at A132	11 basepair insertion at Q281
Rv2101	helZ	1013	12 basepair deletion from E843 to A847
Rv2160c	-	113	4 basepair insertion at A10
Rv2187	fadD15	600	nonsense mutation at W43*
Rv2189c	-	257	4 basepair insertion at R30
Rv2227	-	233	14 basepair deletion from P69 to V73	1373 basepair insertion at V73
Rv2251	-	475	1 basepair deletion at E55
Rv2262c	-	360	2 basepair deletion from V329 to L330
Rv2275	-	289	1 basepair insertion at A218
Rv2293c	-	246	1 basepair insertion at A222
Rv2319c	-	292	1 basepair deletion at E220
Rv2333c	-	537	1 basepair insertion at L509
Rv2338c	moeW	318	1443 basepair insertion at I47
Rv2350c	plcB	512	insertion element at basepair D435
Rv2407	-	273	21 basepair insertion at H63
Rv2426c	-	291	1 basepair deletion at Y87
Rv2488c	-	1137	5 basepair deletion from I463 to A464
Rv2531c	-	947	50 basepair deletion from F804 to Y820
Rv2561	-	97	1 basepair deletion at Q66
Rv2563	-	349	2 basepair insertion at R15
Rv2616	-	166	nonsense mutation at W54*
Rv2690c	-	657	loss of stop codon at *658R
Rv2713	sthA	468	367 basepair deletion from G14 to V136
Rv2777c	-	356	1 basepair insertion at E145
Rv2788	sirR	228	nonsense mutation at Q131*
Rv2823c	-	809	9 basepair insertion at Y101
Rv2880c	-	275	1 basepair deletion at M176
Rv2946c	pks1	1616	1 basepair insertion at P238
Rv2947c	pks15	496	7 basepair insertion at G487
Rv2953	-	418	12 basepair deletion from V298 to T301
Rv2975c	-	84	2 basepair deletion from G82 to G82
Rv2994	-	445	nonsense mutation at W68*
Rv3007c	-	204	11 basepair deletion from H9 to D12
Rv3079c	-	275	nonsense mutation at E120*
Rv3129	-	110	1 basepair deletion at V56
Rv3170	aofH	448	1 basepair deletion at T215
Rv3190c	-	421	nonsense mutation at Q28*
Rv3197A	whiB7	92	1 basepair deletion at W63
Rv3203	lipV	224	1 basepair deletion at L1
Rv3234c	-	271	1 basepair insertion at S267	5 basepair deletion from R172 to P174
Rv3303c	lpdA	493	nonsense mutation at C472*
Rv3338	-	214	1 basepair insertion at L1
Rv3373	echA18	213	loss of stop codon at *214G
Rv3453	-	110	1 basepair deletion at Y108
Rv3616c	-	392	2318 basepair deletion from intergenic region to V95
Rv3716c	-	133	9 basepair deletion from G123 to G126
Rv3724B	cut5b	187	1 basepair deletion at S22
Rv3725	-	309	1 basepair insertion at G251
Rv3807c	-	165	1 basepair deletion at G156
Rv3836	-	137	1 basepair insertion at W115
Rv3864	-	402	12 basepair insertion at V378
Rv3876	-	666	1 basepair deletion at R467	1 basepair insertion at Y485
Rv3883c	mycP1	446	6 basepair deletion from V422 to A423
Rv3885c	-	537	nonsense mutation at R478*
Rv3897c	-	210	5 basepair insertion at G166
Rv3898c	-	110	loss of stop codon at *111Q
Rv3899c	-	410	1 basepair deletion at R114
Rv3911	sigM	222	1 basepair deletion at R160
