# Supplementary material for: TnSeq of Mycobacterium tuberculosis clinical isolates reveals strain-specific antibiotic liabilities
Source: PLoS Pathog. 2018 Mar 5;14(3):e1006939. doi: 10.1371/journal.ppat.1006939 (PMC5854444; doi:10.1371/journal.ppat.1006939)
Supplement: S5 Table — Coding region SNPs identified in each clinical strain with H37Rv as the reference genome. SNPs in the repetitive gene list (S1 Table) were not called. (XLSX) [file ppat.1006939.s008.xlsx]

## Sheet: 621
Rv Number	Annotation	Reference Base	Base Change	Amino Acid Change
Rv0003	recF	T	C	I245T
Rv0006	gyrA	G	C	E21Q
Rv0006	gyrA	G	C	S95T
Rv0006	gyrA	G	A	G668D
Rv0008c	-	A	G	S145P
Rv0012	-	T	C	C233R
Rv0012	-	G	T	G258V
Rv0013	trpG	C	G	T58T
Rv0013	trpG	C	G	I68M
Rv0014c	pknB	C	A	R451L
Rv0015c	pknA	T	G	Q370P
Rv0015c	pknA	T	C	Q369R
Rv0018c	ppp	G	A	P463S
Rv0020c	TB39.8	A	G	G243G
Rv0032	bioF2	C	T	A438A
Rv0032	bioF2	G	C	D572H
Rv0034	-	C	G	A55A
Rv0035	fadD34	C	G	S16W
Rv0035	fadD34	A	T	T26S
Rv0035	fadD34	C	T	G428G
Rv0036c	-	C	G	R224R
Rv0039c	-	C	A	C24F
Rv0040c	mtc28	G	C	P133P
Rv0041	leuS	A	G	R403G
Rv0044c	-	T	C	R175R
Rv0045c	-	C	T	V194I
Rv0046c	ino1	T	C	R190G
Rv0048c	-	A	G	V250A
Rv0050	ponA1	A	G	A244A
Rv0050	ponA1	G	T	P629P
Rv0058	dnaB	A	G	R552G
Rv0061	-	C	T	P54S
Rv0064	-	G	A	G457D
Rv0064	-	G	T	V550F
Rv0064	-	A	G	N733D
Rv0064	-	G	C	R906P
Rv0068	-	G	C	V214L
Rv0078A	-	C	T	E112K
Rv0082	-	A	G	Q74R
Rv0083	-	T	C	I224I
Rv0083	-	T	G	T600T
Rv0086	hycQ	G	A	G146G
Rv0088	-	A	C	R142R
Rv0092	ctpA	C	T	G319G
Rv0101	nrp	T	G	V2000V
Rv0103c	ctpB	A	G	L22S
Rv0104	-	T	C	Y402H
Rv0111	-	C	T	P460P
Rv0115	hddA	G	T	G262V
Rv0117	oxyS	G	A	D142N
Rv0118c	oxcA	T	C	S224G
Rv0120c	fusA2	T	C	N562S
Rv0120c	fusA2	C	G	A512A
Rv0120c	fusA2	G	T	D170E
Rv0127	-	T	C	S18P
Rv0136	cyp138	C	T	P114S
Rv0136	cyp138	C	T	P114L
Rv0139	-	G	A	R147Q
Rv0154c	fadE2	G	A	I125I
Rv0154c	fadE2	C	G	P36P
Rv0161	-	A	C	S70S
Rv0165c	-	G	C	L86L
Rv0166	fadD5	C	G	V230V
Rv0166	fadD5	C	T	N550N
Rv0169	mce1A	T	G	S313A
Rv0172	mce1D	T	C	I188T
Rv0173	lprK	G	T	V10V
Rv0174	mce1F	T	C	L370P
Rv0174	mce1F	C	G	P417P
Rv0174	mce1F	G	T	G418G
Rv0180c	-	G	T	G252G
Rv0182c	sigG	C	A	D332Y
Rv0182c	sigG	C	T	G287D
Rv0185	-	C	T	A88V
Rv0186	bglS	T	C	N311N
Rv0191	-	G	A	A213T
Rv0192	-	T	C	S127P
Rv0193c	-	C	T	T607T
Rv0193c	-	T	C	K417E
Rv0194	-	T	C	M74T
Rv0194	-	C	T	P1098L
Rv0195	-	C	G	A72A
Rv0204c	-	C	G	V306L
Rv0209	-	T	C	V162A
Rv0209	-	T	A	L229Q
Rv0210	-	G	A	A486T
Rv0218	-	T	C	C316R
Rv0219	-	A	T	A5A
Rv0221	-	G	A	M21I
Rv0222	echA1	A	C	V16V
Rv0223c	-	G	C	A5G
Rv0226c	-	G	C	P379A
Rv0232	-	T	C	R41R
Rv0233	nrdB	C	G	H33D
Rv0236c	-	C	T	T1320T
Rv0236c	-	G	A	A1081V
Rv0236c	-	T	C	S1080G
Rv0236c	-	A	C	P360P
Rv0236c	-	A	G	V327V
Rv0237	lpqI	C	T	L359L
Rv0245	-	C	T	S103F
Rv0252	nirB	A	G	K686K
Rv0252	nirB	G	T	V775L
Rv0258c	-	C	A	G24C
Rv0259c	-	G	A	A182V
Rv0260c	-	G	T	V349V
Rv0270	fadD2	T	C	V313V
Rv0282	-	A	C	E6A
Rv0284	-	C	G	P214R
Rv0290	-	G	A	S76N
Rv0290	-	G	A	A95T
Rv0292	-	A	G	N217D
Rv0298	-	G	A	R71R
Rv0302	-	C	G	H84D
Rv0307c	-	T	C	A94A
Rv0307c	-	C	T	L14L
Rv0310c	-	T	G	Q102H
Rv0311	-	G	T	E119D
Rv0312	-	G	C	E387D
Rv0315	-	C	T	P39S
Rv0315	-	A	C	K260T
Rv0318c	-	C	G	G223A
Rv0323c	-	T	C	S142G
Rv0324	-	A	G	T168A
Rv0338c	-	G	A	A621V
Rv0338c	-	T	C	R506G
Rv0344c	lpqJ	C	T	E152E
Rv0350	dnaK	A	G	A58A
Rv0363c	fba	C	T	E159E
Rv0368c	-	C	T	R249H
Rv0376c	-	T	C	P26P
Rv0376c	-	T	G	T14P
Rv0380c	-	T	C	M76V
Rv0381c	-	T	G	T124T
Rv0382c	pyrE	A	G	Y33Y
Rv0384c	clpB	C	T	K530K
Rv0386	-	C	T	F630F
Rv0395	-	T	C	V80A
Rv0396	-	G	T	R8L
Rv0398c	-	T	G	E29D
Rv0404	fadD30	C	T	P207L
Rv0406c	-	G	C	T257T
Rv0407	fgd1	T	C	F320F
Rv0408	pta	G	C	G122A
Rv0411c	glnH	G	A	D270D
Rv0412c	-	A	G	A363A
Rv0412c	-	C	A	D355Y
Rv0417	thiG	C	G	S75C
Rv0419	lpqM	G	A	A297T
Rv0425c	ctpH	T	G	I1268I
Rv0425c	ctpH	T	C	M689V
Rv0428c	-	T	C	D149G
Rv0430	-	C	T	R85R
Rv0436c	pssA	C	A	G167V
Rv0444c	-	C	G	E81D
Rv0446c	-	C	T	V151M
Rv0447c	ufaA1	G	C	S289W
Rv0450c	mmpL4	A	G	L97L
Rv0452	-	C	G	H125D
Rv0456c	echA2	A	G	T149T
Rv0457c	-	C	G	R82P
Rv0459	-	A	C	R110R
Rv0461	-	A	G	Q20Q
Rv0465c	-	A	G	C106R
Rv0473	-	A	G	K5R
Rv0483	lprQ	C	T	D294D
Rv0484c	-	A	G	G180G
Rv0486	-	C	T	A187V
Rv0492c	-	A	C	S70A
Rv0493c	-	T	C	S174G
Rv0493c	-	C	A	R32L
Rv0500	proC	T	C	A118A
Rv0507	mmpL2	A	G	A206A
Rv0507	mmpL2	G	A	R426H
Rv0507	mmpL2	A	G	R890R
Rv0509	hemA	A	G	E19G
Rv0512	hemB	G	A	R183R
Rv0514	-	C	T	D87D
Rv0529	ccsA	A	G	I245M
Rv0530	-	C	T	P231L
Rv0536	galE3	G	A	V80I
Rv0537c	-	T	C	T290A
Rv0538	-	G	C	R228P
Rv0545c	pitA	G	A	P49S
Rv0556	-	T	G	L15R
Rv0557	pimB	T	C	G107G
Rv0565c	-	C	T	V130V
Rv0565c	-	C	T	R110H
Rv0570	nrdZ	T	C	A539A
Rv0572c	-	A	G	F31L
Rv0575c	-	T	A	D238V
Rv0575c	-	T	C	Q116Q
Rv0576	-	G	A	R233H
Rv0585c	-	C	T	A148A
Rv0587	yrbE2A	C	G	A111A
Rv0587	yrbE2A	T	C	L160L
Rv0589	mce2A	T	C	F51S
Rv0591	mce2C	A	C	A464A
Rv0591	mce2C	T	G	L469L
Rv0594	mce2F	A	G	N432S
Rv0601c	-	G	A	G9G
Rv0613c	-	T	C	T728A
Rv0619	galTb	A	G	T174A
Rv0620	galK	T	C	C199R
Rv0629c	recD	T	G	E120D
Rv0631c	recC	G	A	F1039F
Rv0644c	mmaA2	T	G	E213D
Rv0654	-	T	C	V302A
Rv0658c	-	A	G	L75P
Rv0663	atsD	C	A	R335S
Rv0663	atsD	A	G	D349G
Rv0667	rpoB	T	C	A1075A
Rv0669c	-	C	G	R40P
Rv0673	echA4	C	A	F125L
Rv0676c	mmpL5	T	C	I948V
Rv0676c	mmpL5	G	A	T794I
Rv0676c	mmpL5	C	T	D767N
Rv0679c	-	G	C	N142K
Rv0682	rpsL	A	G	K121K
Rv0691c	-	C	T	A140T
Rv0697	-	C	T	L268L
Rv0697	-	G	C	A475P
Rv0699	-	A	G	D13G
Rv0715	rplX	C	T	H4H
Rv0727c	fucA	G	T	A6D
Rv0728c	serA2	C	T	R242H
Rv0728c	serA2	A	G	M218T
Rv0745	-	C	T	T153M
Rv0749A	-	G	C	T37T
Rv0758	phoR	C	T	P172L
Rv0764c	cyp51	A	G	A114A
Rv0768	aldA	T	G	L102R
Rv0773c	ggtA	G	A	R447C
Rv0775	-	G	A	R86Q
Rv0782	ptrBb	G	T	T470T
Rv0785	-	G	T	C408F
Rv0787	-	T	C	Y267H
Rv0799c	-	C	T	V286V
Rv0800	pepC	T	G	L139R
Rv0800	pepC	G	C	R228P
Rv0806c	cpsY	T	C	V370V
Rv0808	purF	G	T	R476L
Rv0808	purF	T	C	A480A
Rv0809	purM	T	C	G63G
Rv0812	-	A	G	I145M
Rv0823c	-	G	A	L320L
Rv0825c	-	A	C	F68C
Rv0835	lpqQ	T	C	Y57Y
Rv0844c	narL	C	G	G169R
Rv0845	-	C	A	A219E
Rv0848	cysK2	G	A	G93S
Rv0853c	pdc	T	C	A528A
Rv0855	far	C	T	A24V
Rv0858c	-	C	T	A274T
Rv0858c	-	C	G	A151A
Rv0859	fadA	A	G	S150G
Rv0860	fadB	T	C	D275D
Rv0862c	-	A	G	L749S
Rv0874c	-	C	T	G243S
Rv0881	-	G	C	G115R
Rv0890c	-	G	C	P866A
Rv0890c	-	T	C	E234G
Rv0891c	-	A	C	V37G
Rv0893c	-	T	C	K31E
Rv0907	-	A	C	Y459S
Rv0918	-	A	G	S46G
Rv0919	-	T	C	F141F
Rv0928	pstS3	C	T	N68N
Rv0930	pstA1	T	C	M5T
Rv0932c	pstS2	C	A	P266P
Rv0938	-	T	C	C344R
Rv0939	-	C	A	Q297K
Rv0945	-	C	G	R180G
Rv0956	purN	T	C	H197H
Rv0957	purH	A	G	P76P
Rv0958	-	T	C	S274P
Rv0959	-	A	G	N238D
Rv0962c	lprP	G	A	P186L
Rv0964c	-	G	T	P124T
Rv0965c	-	C	T	A106A
Rv0966c	-	A	G	V175A
Rv0969	ctpV	C	A	T395T
Rv0969	ctpV	G	A	D484N
Rv0970	-	T	C	V210V
Rv0974c	accD2	G	C	N51K
Rv0981	mprA	C	T	S135S
Rv0981	mprA	C	T	D209D
Rv0982	mprB	T	A	L339H
Rv0983	pepD	T	C	L390P
Rv0986	-	G	A	V105V
Rv0986	-	C	A	G222G
Rv0987	-	G	A	A35A
Rv0987	-	C	T	A372V
Rv0987	-	T	G	F717V
Rv0988	-	C	G	L191V
Rv0988	-	T	C	L191P
Rv0989c	grcC2	T	C	I321V
Rv0990c	-	A	C	S54A
Rv0993	galU	A	G	Q235R
Rv0995	rimJ	G	A	G23S
Rv1007c	metG	G	C	R39G
Rv1008	tatD	T	C	N135N
Rv1008	tatD	C	A	T187N
Rv1020	mfd	T	C	H204H
Rv1023	eno	A	G	R8G
Rv1023	eno	A	C	K429Q
Rv1027c	kdpE	C	T	G60S
Rv1028c	kdpD	C	T	E712E
Rv1028c	kdpD	G	A	P368S
Rv1028c	kdpD	C	G	S211S
Rv1046c	-	T	G	R151S
Rv1048c	-	C	A	E23D
Rv1050	-	G	T	A290A
Rv1056	-	T	C	T163T
Rv1074c	fadA3	C	T	V240I
Rv1076	lipU	A	C	Q272P
Rv1086	-	A	C	S259R
Rv1090	celA2b	G	A	Q48Q
Rv1090	celA2b	C	A	Q49K
Rv1093	glyA	T	C	V36A
Rv1099c	glpX	G	T	T251T
Rv1102c	-	G	A	T65I
Rv1121	zwf1	T	C	L332L
Rv1125	-	A	G	S101G
Rv1125	-	G	C	P285P
Rv1125	-	T	C	A299A
Rv1127c	ppdK	A	G	A355A
Rv1127c	ppdK	C	T	G69E
Rv1128c	-	T	C	E270G
Rv1130	-	A	G	D3G
Rv1148c	-	G	A	L303L
Rv1148c	-	G	C	G302G
Rv1148c	-	C	G	R301R
Rv1148c	-	G	C	A299G
Rv1148c	-	A	G	L297L
Rv1148c	-	A	T	F296L
Rv1148c	-	C	A	A295A
Rv1148c	-	G	C	A295G
Rv1148c	-	A	G	D294D
Rv1148c	-	A	G	N292N
Rv1148c	-	T	G	N292H
Rv1152	-	G	C	G105A
Rv1154c	-	T	C	T123A
Rv1155	-	T	C	S115P
Rv1159	pimE	A	C	T4P
Rv1160	mutT2	G	C	G58R
Rv1161	narG	G	A	G457G
Rv1162	narH	A	G	P346P
Rv1163	narJ	C	G	P179R
Rv1165	typA	C	T	L585L
Rv1166	lpqW	A	G	D421G
Rv1175c	fadH	A	G	A656A
Rv1175c	fadH	C	G	C210S
Rv1181	pks4	G	A	A217A
Rv1181	pks4	C	T	L808L
Rv1183	mmpL10	A	G	T408A
Rv1185c	fadD21	T	C	E37E
Rv1186c	-	G	A	D472D
Rv1186c	-	G	C	P207A
Rv1186c	-	G	A	D24D
Rv1188	-	A	C	R226R
Rv1190	-	T	G	G230G
Rv1193	fadD36	C	T	P124L
Rv1206	fadD6	G	C	E134D
Rv1217c	-	T	C	A531A
Rv1217c	-	G	A	S204S
Rv1217c	-	C	T	A173T
Rv1218c	-	T	C	Q243R
Rv1224	tatB	T	G	W8G
Rv1230c	-	T	C	S45G
Rv1231c	-	C	G	L60L
Rv1232c	-	C	G	A375A
Rv1232c	-	A	C	C149G
Rv1239c	corA	T	C	K139E
Rv1248c	kgd	C	T	V764M
Rv1249c	-	A	G	L119L
Rv1251c	-	T	C	T773T
Rv1252c	lprE	C	T	A127T
Rv1263	amiB2	T	G	V260V
Rv1266c	pknH	C	T	R607Q
Rv1286	cysN	C	G	P521P
Rv1291c	-	A	G	A18A
Rv1295	thrC	G	A	G237S
Rv1297	rho	T	C	G135G
Rv1300	hemK	C	T	R194C
Rv1316c	ogt	C	T	G12G
Rv1317c	alkA	T	C	I12V
Rv1319c	-	T	C	E510E
Rv1319c	-	G	A	R389W
Rv1320c	-	T	C	T531A
Rv1321	-	A	C	S144R
Rv1326c	glgB	A	G	S470P
Rv1329c	dinG	G	T	T80K
Rv1330c	-	C	G	G429A
Rv1333	-	G	A	V34V
Rv1345	fadD33	A	C	G280G
Rv1358	-	C	A	R70R
Rv1364c	-	G	T	A465E
Rv1367c	-	T	C	I169V
Rv1368	lprF	C	T	A260V
Rv1371	-	C	T	R299R
Rv1373	-	C	T	P231L
Rv1374c	-	T	C	T136A
Rv1378c	-	G	A	R37W
Rv1383	carA	T	C	S273P
Rv1388	mihF	C	T	V8V
Rv1394c	cyp132	C	A	R135L
Rv1400c	lipI	T	G	T106P
Rv1400c	lipI	G	T	F90L
Rv1401	-	G	A	P104P
Rv1412	ribC	G	T	A111A
Rv1420	uvrC	G	A	V289I
Rv1420	uvrC	T	C	V434A
Rv1431	-	A	C	N65T
Rv1431	-	A	G	P586P
Rv1438	tpiA	C	T	S166S
Rv1439c	-	G	T	L29I
Rv1442	bisC	C	G	L131V
Rv1442	bisC	G	A	V191V
Rv1446c	opcA	C	G	R192P
Rv1448c	tal	T	C	T244A
Rv1449c	tkt	A	C	Y18D
Rv1453	-	C	A	P405Q
Rv1458c	-	T	C	T133A
Rv1459c	-	T	C	K113E
Rv1461	-	G	A	V150I
Rv1462	-	A	G	N183D
Rv1463	-	A	G	E198G
Rv1469	ctpD	T	C	L96P
Rv1486c	-	C	A	K198N
Rv1489	-	A	C	K52T
Rv1497	lipL	A	G	M42V
Rv1497	lipL	T	C	F120F
Rv1498c	-	C	T	R191H
Rv1501	-	A	C	I84I
Rv1502	-	A	G	Y213C
Rv1504c	-	G	A	F36F
Rv1505c	-	C	T	A51T
Rv1508c	-	G	A	G328G
Rv1508c	-	G	A	P16S
Rv1514c	-	T	C	S159S
Rv1515c	-	C	A	G281V
Rv1517	-	C	T	L188F
Rv1520	-	C	T	R215C
Rv1521	fadD25	A	G	V297V
Rv1522c	mmpL12	A	G	S381P
Rv1527c	pks5	C	G	V2070V
Rv1527c	pks5	A	C	L2061R
Rv1532c	-	C	T	Q139Q
Rv1532c	-	C	G	A76P
Rv1538c	ansA	C	T	G281S
Rv1542c	glbN	C	A	G20C
Rv1552	frdA	G	T	S524S
Rv1554	frdC	A	G	M40V
Rv1570	bioD	T	C	M191T
Rv1592c	-	T	C	I322V
Rv1592c	-	T	C	E321E
Rv1597	-	G	A	G21D
Rv1602	hisH	G	A	S201N
Rv1604	impA	C	A	P124Q
Rv1612	trpB	G	T	G83G
Rv1618	tesB1	A	T	H121L
Rv1629	polA	A	C	T186P
Rv1629	polA	A	G	R188G
Rv1629	polA	C	T	P208P
Rv1629	polA	G	A	E802E
Rv1630	rpsA	A	C	R212R
Rv1634	-	G	C	G198R
Rv1639c	-	C	G	T180T
Rv1640c	lysS	C	T	P995P
Rv1640c	lysS	T	C	R809R
Rv1640c	lysS	A	G	I701T
Rv1644	tsnR	T	C	L232P
Rv1645c	-	G	T	G277G
Rv1647	-	G	C	A2P
Rv1649	pheS	C	A	A276D
Rv1661	pks7	A	C	E814A
Rv1662	pks8	T	G	L1228V
Rv1662	pks8	G	A	A1357T
Rv1664	pks9	T	C	A116A
Rv1665	pks11	T	C	H264H
Rv1668c	-	A	G	D307D
Rv1672c	-	C	T	L200L
Rv1676	-	T	C	S149S
Rv1677	dsbF	A	G	Q23Q
Rv1681	moeX	A	G	T277A
Rv1682	-	G	C	A298A
Rv1691	-	A	G	L63L
Rv1694	tlyA	A	G	L11L
Rv1699	pyrG	G	A	P60P
Rv1704c	cycA	C	A	R93L
Rv1716	-	A	G	S178G
Rv1716	-	T	C	V276A
Rv1724c	-	T	C	K95K
Rv1730c	-	C	T	R444R
Rv1730c	-	G	C	D435E
Rv1733c	-	C	A	Q68H
Rv1735c	-	A	G	A18A
Rv1739c	-	C	T	A204A
Rv1739c	-	C	A	R134L
Rv1739c	-	C	A	G32V
Rv1745c	idi	G	C	R89R
Rv1751	-	G	T	P344P
Rv1769	-	C	T	F160F
Rv1769	-	A	C	D401A
Rv1784	-	T	C	S745S
Rv1785c	cyp143	C	G	G334A
Rv1812c	-	A	G	L30P
Rv1815	-	A	T	I83F
Rv1821	secA2	G	A	V410M
Rv1823	-	C	A	Q24K
Rv1826	gcvH	C	A	T121K
Rv1832	gcvB	C	G	G790G
Rv1835c	-	A	G	C179R
Rv1837c	glcB	C	T	G104S
Rv1846c	-	A	G	T138T
Rv1847	-	C	T	R132W
Rv1860	apa	T	C	F136L
Rv1865c	-	A	C	A45A
Rv1867	-	C	T	G380G
Rv1872c	lldD2	C	T	V253M
Rv1872c	lldD2	C	G	G59A
Rv1878	glnA3	A	G	L283L
Rv1886c	fbpB	G	T	P238P
Rv1888A	-	C	T	G55G
Rv1895	-	G	C	V270L
Rv1900c	lipJ	A	C	I204M
Rv1904	-	T	G	L90W
Rv1908c	katG	C	A	R463L
Rv1912c	fadB5	T	C	D328G
Rv1915	aceAa	G	A	G179D
Rv1920	-	A	C	E253A
Rv1925	fadD31	C	T	R94C
Rv1925	fadD31	A	C	M190L
Rv1926c	mpt63	C	T	G139D
Rv1927	-	G	C	E51D
Rv1934c	fadE17	A	G	I172T
Rv1934c	fadE17	T	C	N102S
Rv1936	-	G	C	Q68H
Rv1938	ephB	G	T	G158W
Rv1948c	-	C	G	G5R
Rv1956	-	C	T	H121H
Rv1966	mce3A	G	A	A47T
Rv1968	mce3C	A	G	K67K
Rv1971	mce3F	C	A	A396E
Rv1972	-	C	G	H124Q
Rv1977	-	T	G	S253S
Rv1978	-	G	C	S226T
Rv1979c	-	C	T	V457I
Rv1985c	-	C	G	P34P
Rv1986	-	G	A	C12Y
Rv1992c	ctpG	G	A	F740F
Rv1999c	-	G	T	L240M
Rv2000	-	C	A	P219Q
Rv2002	fabG3	A	C	I6I
Rv2005c	-	G	A	S93S
Rv2017	-	C	A	A262E
Rv2021c	-	T	C	A32A
Rv2024c	-	G	A	S232S
Rv2024c	-	T	C	D154G
Rv2024c	-	A	G	W47R
Rv2037c	-	C	T	C312Y
Rv2037c	-	G	C	A177A
Rv2039c	-	C	A	V131F
Rv2041c	-	A	G	D242D
Rv2042c	-	G	C	A199A
Rv2047c	-	T	C	T174A
Rv2048c	pks12	G	A	S3004L
Rv2048c	pks12	G	T	A2931A
Rv2052c	-	C	G	P473P
Rv2057c	rpmG	C	A	R46L
Rv2059	-	C	A	H71Q
Rv2059	-	C	A	T317K
Rv2060	-	C	T	A76V
Rv2062c	cobN	C	T	E677K
Rv2062c	cobN	C	T	R145H
Rv2064	cobG	T	C	D175D
Rv2071c	cobM	T	C	I145M
Rv2072c	cobL	A	G	L205P
Rv2075c	-	A	C	G420G
Rv2075c	-	G	T	P364Q
Rv2077c	-	A	G	A96A
Rv2078	-	A	G	E6G
Rv2079	-	A	G	Y47C
Rv2082	-	T	C	R34R
Rv2082	-	A	G	K35E
Rv2082	-	A	G	T183A
Rv2082	-	C	T	P376L
Rv2083	-	C	G	L256V
Rv2088	pknJ	T	G	L30R
Rv2088	pknJ	C	A	L209L
Rv2089c	pepE	G	A	P336L
Rv2090	-	C	G	F358L
Rv2096c	-	A	G	S174P
Rv2101	helZ	C	G	V455V
Rv2101	helZ	A	C	M462L
Rv2101	helZ	C	A	P601Q
Rv2103c	-	T	C	T16A
Rv2109c	prcA	G	C	R182G
Rv2109c	prcA	C	G	R135P
Rv2115c	-	A	G	S52S
Rv2124c	metH	A	C	Y1098D
Rv2125	-	G	A	G33S
Rv2127	ansP1	G	A	G9D
Rv2139	pyrD	G	A	G339S
Rv2152c	murC	G	A	F209F
Rv2153c	murG	C	A	V36L
Rv2155c	murD	G	C	R247G
Rv2160c	-	A	G	V63A
Rv2163c	pbpB	T	C	R539R
Rv2178c	aroG	G	T	D265E
Rv2187	fadD15	C	T	T100I
Rv2189c	-	A	C	A107A
Rv2198c	mmpS3	G	A	A59A
Rv2205c	-	T	C	E105E
Rv2221c	glnE	G	T	R253R
Rv2222c	glnA2	G	A	Y296Y
Rv2226	-	G	A	D299N
Rv2231c	cobC	G	A	A205A
Rv2236c	cobD	G	C	S79C
Rv2237	-	A	G	P78P
Rv2247	accD6	T	C	D200D
Rv2247	accD6	A	G	D229G
Rv2248	-	T	G	V199G
Rv2251	-	T	C	P470P
Rv2256c	-	A	G	T65T
Rv2258c	-	A	G	A52A
Rv2259	adhE2	G	A	E124E
Rv2260	-	T	C	D16D
Rv2264c	-	C	T	G584G
Rv2264c	-	T	C	T487A
Rv2268c	cyp128	T	C	E294E
Rv2268c	cyp128	G	T	H92N
Rv2274c	-	C	A	G41V
Rv2276	cyp121	C	T	H318Y
Rv2280	-	C	G	A6G
Rv2280	-	T	C	A6A
Rv2290	lppO	G	T	A16S
Rv2291	sseB	T	C	W108R
Rv2307c	-	A	G	M24T
Rv2308	-	G	A	D212N
Rv2314c	-	C	G	R405R
Rv2314c	-	A	G	G388G
Rv2316	uspA	G	C	D67H
Rv2316	uspA	G	C	V127L
Rv2319c	-	G	A	I139I
Rv2326c	-	A	G	N516N
Rv2327	-	A	G	R91R
Rv2333c	-	C	A	D69Y
Rv2337c	-	G	T	L244L
Rv2337c	-	C	A	G119V
Rv2349c	plcC	C	A	G361C
Rv2349c	plcC	A	G	R251R
Rv2351c	plcA	T	C	T446A
Rv2360c	-	C	T	A66T
Rv2366c	-	G	A	R155C
Rv2377c	mbtH	A	G	V69A
Rv2379c	mbtF	C	G	E589D
Rv2380c	mbtE	C	T	P1211P
Rv2380c	mbtE	G	A	A1107A
Rv2383c	mbtB	C	G	V674L
Rv2398c	cysW	C	G	G141A
Rv2400c	subI	C	T	A76T
Rv2409c	-	G	T	T224N
Rv2414c	-	T	G	P385P
Rv2426c	-	T	C	L226L
Rv2433c	-	A	C	L26R
Rv2436	rbsK	T	C	V282A
Rv2438c	nadE	A	C	L225R
Rv2439c	proB	C	A	A226S
Rv2440c	obgE	A	C	S471R
Rv2443	dctA	G	A	L167L
Rv2450c	rpfE	C	T	R126Q
Rv2450c	rpfE	G	C	T20R
Rv2458	mmuM	A	G	Y125C
Rv2471	aglA	T	C	V331A
Rv2472	-	C	T	R30R
Rv2476c	gdh	T	C	S1043G
Rv2482c	plsB2	A	G	C778R
Rv2483c	plsC	G	T	R409R
Rv2484c	-	C	T	G466D
Rv2485c	lipQ	C	A	R60L
Rv2488c	-	G	A	T265I
Rv2492	-	C	A	A70D
Rv2494	-	T	C	V48A
Rv2495c	pdhC	T	C	T107A
Rv2495c	pdhC	A	C	Y103D
Rv2502c	accD1	A	C	F325V
Rv2503c	scoB	A	G	G97G
Rv2505c	fadD35	C	T	A85A
Rv2509	-	G	A	K263K
Rv2510c	-	T	G	I503I
Rv2513	-	C	A	T122K
Rv2516c	-	G	A	A62V
Rv2524c	fas	A	G	C2771R
Rv2524c	fas	A	G	D684D
Rv2531c	-	A	G	A841A
Rv2542	-	A	G	T211A
Rv2542	-	T	C	V251V
Rv2543	lppA	A	G	N97D
Rv2543	lppA	A	C	N97T
Rv2543	lppA	A	G	I98V
Rv2543	lppA	T	G	I98R
Rv2543	lppA	A	G	I98M
Rv2543	lppA	A	G	Q99R
Rv2543	lppA	C	A	Q100K
Rv2543	lppA	T	G	S101A
Rv2543	lppA	T	C	S101S
Rv2543	lppA	C	T	D102D
Rv2543	lppA	A	G	R103R
Rv2543	lppA	A	G	N104D
Rv2543	lppA	C	A	N104K
Rv2543	lppA	A	T	G105G
Rv2543	lppA	G	T	A106S
Rv2543	lppA	C	T	A106V
Rv2543	lppA	A	G	A106A
Rv2543	lppA	C	T	L107L
Rv2543	lppA	T	C	L107P
Rv2543	lppA	G	A	D109N
Rv2543	lppA	C	G	D109E
Rv2543	lppA	A	G	K110E
Rv2543	lppA	G	A	K110K
Rv2543	lppA	C	G	A113G
Rv2543	lppA	G	C	A113A
Rv2543	lppA	G	C	A116A
Rv2543	lppA	A	G	N122D
Rv2543	lppA	A	G	S123G
Rv2543	lppA	G	C	S123T
Rv2543	lppA	C	A	S123R
Rv2543	lppA	A	T	V124V
Rv2543	lppA	G	C	M125I
Rv2543	lppA	C	T	F126F
Rv2543	lppA	C	T	G127G
Rv2543	lppA	G	A	A128T
Rv2543	lppA	C	T	A128A
Rv2543	lppA	A	G	T129A
Rv2544	lppB	A	G	N38S
Rv2544	lppB	C	T	P39P
Rv2544	lppB	T	G	Y97D
Rv2544	lppB	A	C	Y97S
Rv2544	lppB	C	G	G98G
Rv2544	lppB	A	G	Q99R
Rv2544	lppB	G	A	D100N
Rv2544	lppB	C	G	D100E
Rv2544	lppB	T	G	F101V
Rv2544	lppB	T	C	F101S
Rv2544	lppB	T	G	Y102D
Rv2544	lppB	A	C	R103R
Rv2544	lppB	A	G	R103R
Rv2544	lppB	A	G	N104D
Rv2544	lppB	T	A	N104K
Rv2544	lppB	A	T	G105G
Rv2544	lppB	C	T	S106L
Rv2544	lppB	T	C	L107S
Rv2544	lppB	T	C	C108C
Rv2544	lppB	G	C	S112T
Rv2544	lppB	T	C	S112S
Rv2544	lppB	C	G	A113G
Rv2544	lppB	G	C	M120I
Rv2544	lppB	A	G	K122E
Rv2544	lppB	A	C	K122N
Rv2544	lppB	C	G	P123A
Rv2544	lppB	G	A	P123P
Rv2544	lppB	G	A	D125N
Rv2544	lppB	A	T	D125V
Rv2544	lppB	C	T	F126F
Rv2544	lppB	G	C	S128T
Rv2544	lppB	C	T	S128S
Rv2544	lppB	A	G	T129A
Rv2544	lppB	A	G	T129T
Rv2560	-	G	C	V210L
Rv2562	-	G	A	A73T
Rv2566	-	A	G	E66E
Rv2566	-	T	C	L610P
Rv2566	-	T	C	A1087A
Rv2567	-	C	T	G491G
Rv2567	-	A	G	Q645R
Rv2569c	-	G	A	S67S
Rv2573	-	T	C	Y189Y
Rv2578c	-	G	A	S31S
Rv2584c	apt	G	T	A147E
Rv2585c	-	C	G	C462S
Rv2585c	-	T	G	A128A
Rv2592c	ruvB	T	C	P281P
Rv2596	-	T	C	C77R
Rv2611c	-	G	C	S197C
Rv2611c	-	T	C	I102M
Rv2614A	-	T	C	L12L
Rv2621c	-	G	A	A110V
Rv2627c	-	T	C	R104G
Rv2629	-	A	C	D64A
Rv2668	-	A	G	H3R
Rv2672	-	C	G	H317D
Rv2676c	-	T	C	S19S
Rv2678c	hemE	T	C	L292L
Rv2680	-	T	A	V30V
Rv2685	arsB1	C	G	A378G
Rv2688c	-	G	T	P156T
Rv2691	ceoB	A	G	T117A
Rv2691	ceoB	A	G	D164G
Rv2692	ceoC	A	G	I133V
Rv2693c	-	C	T	G126R
Rv2695	-	A	G	T126T
Rv2702	ppgK	T	C	I203T
Rv2702	ppgK	G	T	A244S
Rv2711	ideR	C	A	R153R
Rv2712c	-	G	A	T329I
Rv2714	-	T	C	V245A
Rv2719c	-	A	G	Y124H
Rv2721c	-	G	A	P477P
Rv2724c	fadE20	C	T	V156M
Rv2729c	-	G	T	A202E
Rv2736c	recX	C	G	V59L
Rv2748c	ftsK	G	A	A268A
Rv2756c	hsdM	A	G	L306P
Rv2771c	-	A	G	L80P
Rv2794c	-	T	C	M87V
Rv2795c	-	A	G	C241C
Rv2802c	-	C	T	S116S
Rv2805	-	G	A	G4D
Rv2807	-	A	T	E72V
Rv2825c	-	T	C	K2E
Rv2830c	-	G	A	A56V
Rv2831	echA16	G	T	D156Y
Rv2838c	rbfA	C	T	E183E
Rv2839c	infB	G	A	G616G
Rv2855	mtr	G	A	S144S
Rv2862c	-	A	G	C50R
Rv2866	-	C	A	R21R
Rv2869c	-	C	A	V259F
Rv2874	dipZ	T	G	Y672D
Rv2878c	mpt53	A	G	A52A
Rv2891	-	C	T	A6V
Rv2896c	-	A	C	S153A
Rv2897c	-	T	C	E146G
Rv2899c	fdhD	G	A	A84V
Rv2905	lppW	A	G	Q81R
Rv2910c	-	G	A	D122D
Rv2916c	ffh	A	C	R35R
Rv2917	-	G	T	R594L
Rv2931	ppsA	A	G	E68G
Rv2931	ppsA	T	G	L1194R
Rv2932	ppsB	T	C	L1098L
Rv2934	ppsD	A	G	S1261S
Rv2935	ppsE	A	G	A615A
Rv2935	ppsE	A	G	Q1016Q
Rv2939	papA5	C	G	R354G
Rv2940c	mas	T	G	T2005P
Rv2941	fadD28	A	G	T436A
Rv2947c	pks15	A	G	V333A
Rv2952	-	G	A	G176R
Rv2962c	-	C	T	R194H
Rv2964	purU	A	C	M143L
Rv2971	-	A	C	N152H
Rv2979c	-	G	C	P14R
Rv2981c	ddl	T	C	T365A
Rv2982c	gpsA	G	C	P133A
Rv2995c	leuB	C	G	T179T
Rv2999	lppY	A	T	M212L
Rv3009c	gatB	C	T	A505T
Rv3009c	gatB	G	A	G343G
Rv3011c	gatA	T	G	M420L
Rv3015c	-	A	C	F167C
Rv3041c	-	A	G	A16A
Rv3042c	serB2	C	T	G116E
Rv3043c	ctaD	C	G	T182T
Rv3047c	-	T	C	T53A
Rv3051c	nrdE	T	C	Q519R
Rv3059	cyp136	A	G	D445G
Rv3062	ligB	C	T	P91S
Rv3062	ligB	T	C	S278P
Rv3063	cstA	C	A	R559S
Rv3077	-	T	G	R308R
Rv3077	-	G	C	G310R
Rv3081	-	C	G	F220L
Rv3083	-	G	A	A124A
Rv3084	lipR	T	C	V243V
Rv3087	-	C	G	L447V
Rv3088	-	G	C	L449L
Rv3089	fadD13	A	G	A302A
Rv3093c	-	G	C	C210W
Rv3098c	-	C	G	A66A
Rv3109	moaA1	A	G	T98T
Rv3113	-	G	A	G134E
Rv3114	-	T	C	S11P
Rv3121	cyp141	A	G	K157E
Rv3121	cyp141	C	T	A200A
Rv3132c	devS	C	T	E356E
Rv3134c	-	G	A	L201L
Rv3134c	-	G	C	A169A
Rv3137	-	G	T	T38T
Rv3137	-	C	T	P168L
Rv3141	fadB4	A	G	E292E
Rv3147	nuoC	T	C	V219A
Rv3151	nuoG	A	G	I474M
Rv3151	nuoG	A	G	T604A
Rv3161c	-	C	G	V62L
Rv3170	aofH	C	T	P4L
Rv3174	-	G	A	G28S
Rv3183	-	C	G	A25A
Rv3190c	-	A	G	L138P
Rv3199c	nudC	G	C	P239R
Rv3201c	-	T	C	Q269R
Rv3202c	-	C	T	E902K
Rv3204	-	A	G	T34A
Rv3210c	-	G	A	L32L
Rv3213c	-	T	C	K144E
Rv3220c	-	C	G	G96R
Rv3224	-	C	T	C242C
Rv3228	-	G	C	A32A
Rv3236c	-	T	C	T102A
Rv3239c	-	T	C	L874L
Rv3243c	-	A	C	V217V
Rv3245c	mtrB	T	G	M517L
Rv3245c	mtrB	G	A	P18S
Rv3248c	sahH	G	A	S376S
Rv3257c	manB	G	A	S206L
Rv3263	-	A	C	E270A
Rv3272	-	G	A	V181M
Rv3282	maf	C	A	A80D
Rv3283	sseA	G	A	E276K
Rv3289c	-	C	T	A124A
Rv3293	pcd	T	A	C186S
Rv3294c	-	G	T	I164I
Rv3296	lhr	A	C	K492T
Rv3296	lhr	G	A	P1386P
Rv3297	nei	A	C	R77R
Rv3303c	lpdA	A	G	L308S
Rv3306c	amiB1	A	C	A103A
Rv3317	sdhD	G	C	V54L
Rv3317	sdhD	A	G	T112A
Rv3328c	sigJ	G	T	P41Q
Rv3329	-	A	C	Q122H
Rv3331	sugI	C	T	P423L
Rv3335c	-	G	C	G265G
Rv3365c	-	T	C	Q698R
Rv3365c	-	A	C	S687R
Rv3366	spoU	G	A	R92Q
Rv3366	spoU	G	T	R92R
Rv3370c	dnaE2	C	G	P937P
Rv3383c	idsB	A	C	V132G
Rv3389c	-	G	A	P165S
Rv3398c	idsA1	G	T	A210A
Rv3399	-	C	A	A330E
Rv3402c	-	G	T	A16E
Rv3403c	-	A	T	V235V
Rv3407	-	C	T	R84C
Rv3408	-	C	T	S46L
Rv3410c	guaB3	T	C	P47P
Rv3411c	guaB2	C	T	A391T
Rv3411c	guaB2	A	G	A275A
Rv3415c	-	T	C	Q12Q
Rv3420c	rimI	A	G	A64A
Rv3433c	-	A	C	S443A
Rv3433c	-	T	C	A442A
Rv3439c	-	C	G	G96A
Rv3440c	-	C	T	E28E
Rv3445c	esxU	G	A	P63S
Rv3446c	-	C	G	R284P
Rv3447c	-	T	C	S1082G
Rv3449	mycP4	A	G	T87A
Rv3450c	-	T	C	G417G
Rv3456c	rplQ	A	G	P4P
Rv3465	rmlC	A	C	E115D
Rv3468c	-	T	C	I62V
Rv3476c	kgtP	A	G	V350V
Rv3476c	kgtP	G	A	L81F
Rv3479	-	T	G	L174R
Rv3479	-	A	G	A863A
Rv3487c	lipF	G	A	R233C
Rv3490	otsA	A	G	E77G
Rv3490	otsA	G	C	V334L
Rv3497c	mce4C	G	T	R191S
Rv3515c	fadD19	C	A	D55Y
Rv3516	echA19	G	A	G86D
Rv3521	-	A	G	E132E
Rv3521	-	A	G	N295D
Rv3522	ltp4	C	T	T324I
Rv3523	ltp3	T	C	F68L
Rv3525c	-	G	A	D46D
Rv3528c	-	G	A	P225P
Rv3531c	-	A	C	F313L
Rv3537	-	G	T	R409S
Rv3540c	ltp2	C	G	V224L
Rv3543c	fadE29	G	A	P386P
Rv3544c	fadE28	C	T	A201A
Rv3545c	cyp125	G	A	H375H
Rv3554	fdxB	G	A	G125E
Rv3554	fdxB	G	T	P522P
Rv3555c	-	A	C	V262G
Rv3563	fadE32	G	C	W275S
Rv3564	fadE33	T	C	L121L
Rv3567c	-	A	G	I179T
Rv3571	hmp	G	A	L198L
Rv3573c	fadE34	C	T	G616S
Rv3579c	-	G	A	P2P
Rv3581c	ispF	T	C	V25V
Rv3585	radA	G	A	Q152Q
Rv3586	-	A	G	T288A
Rv3591c	-	A	G	F156L
Rv3593	lpqF	C	T	A159V
Rv3598c	lysS	C	T	A454T
Rv3610c	ftsH	G	A	Y691Y
Rv3616c	-	G	A	T192I
Rv3618	-	A	C	E149A
Rv3630	-	G	A	A40T
Rv3647c	-	C	T	V64I
Rv3649	-	T	C	L93P
Rv3655c	-	T	C	E2E
Rv3666c	dppA	T	C	Q4R
Rv3669	-	G	C	V159V
Rv3671c	-	T	C	I363V
Rv3674c	nth	G	C	P2R
Rv3676	-	G	A	D45N
Rv3680	-	G	C	G199A
Rv3682	ponA2	G	T	A124A
Rv3682	ponA2	G	A	A619T
Rv3691	-	A	T	T267S
Rv3695	-	C	T	A208A
Rv3703c	-	A	G	Y385Y
Rv3704c	gshA	A	G	L373L
Rv3708c	asd	A	G	P121P
Rv3711c	dnaQ	C	A	V211L
Rv3711c	dnaQ	C	T	G76D
Rv3713	cobQ2	C	T	I89I
Rv3714c	-	T	C	P209P
Rv3715c	recR	C	A	G44C
Rv3719	-	A	G	T12A
Rv3721c	dnaZX	G	A	H97H
Rv3722c	-	A	G	M158T
Rv3724B	cut5b	G	T	A83S
Rv3725	-	G	C	V176L
Rv3727	-	G	C	G393R
Rv3729	-	C	T	P269S
Rv3729	-	G	C	Q516H
Rv3730c	-	G	C	A294A
Rv3731	ligC	G	C	V210V
Rv3731	ligC	G	A	R313H
Rv3736	-	G	A	L15L
Rv3736	-	T	C	A284A
Rv3737	-	A	G	D40G
Rv3737	-	G	T	P504P
Rv3743c	ctpJ	G	A	F291F
Rv3758c	proV	T	C	N84D
Rv3759c	proX	A	G	H311H
Rv3759c	proX	A	G	L85P
Rv3759c	proX	A	G	W17R
Rv3764c	-	A	G	C246R
Rv3770c	-	G	C	P98A
Rv3772	hisC2	C	T	S87S
Rv3772	hisC2	A	G	T142A
Rv3773c	-	C	A	G137V
Rv3774	echA21	G	A	G31G
Rv3774	echA21	G	A	G124D
Rv3775	lipE	C	T	P389S
Rv3776	-	A	G	M329V
Rv3777	-	A	G	L63L
Rv3777	-	T	C	V160A
Rv3782	-	T	C	V274A
Rv3788	-	A	C	I61L
Rv3790	-	C	T	T153T
Rv3793	embC	C	T	R927R
Rv3794	embA	C	T	C76C
Rv3797	fadE35	G	C	G71G
Rv3797	fadE35	T	C	S328P
Rv3799c	accD4	G	A	D506D
Rv3799c	accD4	A	G	H9H
Rv3800c	pks13	G	T	A1646D
Rv3800c	pks13	A	G	R1309R
Rv3800c	pks13	G	A	T1014M
Rv3801c	fadD32	C	T	G227S
Rv3805c	-	T	C	D397G
Rv3815c	-	G	A	V27V
Rv3820c	papA2	G	A	P466L
Rv3822	-	A	G	G148G
Rv3823c	mmpL8	C	T	L465L
Rv3825c	pks2	G	A	D1197D
Rv3826	fadD23	G	C	E422Q
Rv3831	-	C	T	S133S
Rv3833	-	G	A	V105I
Rv3834c	serS	G	A	L174L
Rv3835	-	T	G	L294R
Rv3837c	-	C	T	G15D
Rv3839	-	C	T	P122S
Rv3841	bfrB	A	G	L156L
Rv3842c	glpQ1	G	A	H255Y
Rv3871	-	G	A	P493P
Rv3877	-	G	C	L368L
Rv3879c	-	C	G	C729S
Rv3879c	-	T	G	E660A
Rv3879c	-	C	T	D44N
Rv3882c	-	T	G	R285R
Rv3884c	-	T	C	E215G
Rv3884c	-	G	C	A189A
Rv3885c	-	G	C	V146V
Rv3888c	-	G	C	R118R
Rv3894c	-	T	C	D650G
Rv3894c	-	C	G	R258P
Rv3896c	-	T	C	A266A
Rv3896c	-	G	T	Q193K
Rv3900c	-	T	C	L27L
Rv3908	-	C	G	R48G
Rv3910	-	C	T	I380I
Rv3917c	parB	G	A	P65L
Rv3919c	gidB	T	C	A205A
Rv3919c	gidB	G	A	S100F
Rv3919c	gidB	T	G	E92D

## Sheet: 630
Rv Number	Annotation	Reference Base	Base Change	Amino Acid Change
Rv0003	recF	T	C	I245T
Rv0006	gyrA	G	C	E21Q
Rv0006	gyrA	G	C	S95T
Rv0006	gyrA	G	A	G668D
Rv0008c	-	A	G	S145P
Rv0012	-	T	C	C233R
Rv0018c	ppp	G	A	P463S
Rv0018c	ppp	C	A	A306S
Rv0018c	ppp	G	A	A44V
Rv0030	-	C	T	G71G
Rv0034	-	C	G	A55A
Rv0040c	mtc28	G	C	P133P
Rv0041	leuS	C	A	Q714K
Rv0050	ponA1	C	T	P631S
Rv0051	-	C	A	A303A
Rv0052	-	A	G	P119P
Rv0058	dnaB	A	G	R552G
Rv0063	-	C	T	C290C
Rv0064	-	G	A	G457D
Rv0064	-	A	G	N733D
Rv0064	-	G	C	R906P
Rv0068	-	G	C	V214L
Rv0079	-	A	G	I101V
Rv0082	-	A	G	Q74R
Rv0083	-	T	C	I224I
Rv0083	-	T	G	T600T
Rv0092	ctpA	T	C	I662T
Rv0101	nrp	C	T	R606C
Rv0101	nrp	T	G	V2000V
Rv0103c	ctpB	A	G	L22S
Rv0107c	ctpI	G	A	L262L
Rv0108c	-	T	G	S34R
Rv0110	-	C	G	T76S
Rv0120c	fusA2	T	C	N562S
Rv0127	-	T	C	S18P
Rv0165c	-	G	C	L86L
Rv0166	fadD5	C	T	N550N
Rv0167	yrbE1A	G	C	L179L
Rv0174	mce1F	T	C	L370P
Rv0175	-	G	A	S133S
Rv0192	-	T	C	S127P
Rv0193c	-	T	C	K417E
Rv0193c	-	C	T	A19T
Rv0194	-	T	C	M74T
Rv0195	-	C	G	A72A
Rv0197	-	A	G	K507K
Rv0198c	-	A	G	D514D
Rv0204c	-	C	G	V306L
Rv0214	fadD4	C	T	L48L
Rv0218	-	T	C	C316R
Rv0222	echA1	A	C	V16V
Rv0230c	php	G	C	T212T
Rv0233	nrdB	C	G	H33D
Rv0236c	-	G	A	T1180I
Rv0236c	-	T	C	S1080G
Rv0236c	-	A	C	P360P
Rv0236c	-	A	G	V327V
Rv0238	-	C	T	I131I
Rv0259c	-	G	A	A182V
Rv0260c	-	G	T	V349V
Rv0273c	-	G	A	S108S
Rv0282	-	C	T	A22V
Rv0282	-	C	G	P24P
Rv0284	-	C	T	T21T
Rv0284	-	C	G	P214R
Rv0292	-	A	G	N217D
Rv0307c	-	T	C	A94A
Rv0311	-	C	T	A261V
Rv0315	-	A	C	K260T
Rv0318c	-	C	G	G223A
Rv0322	udgA	G	A	G172E
Rv0323c	-	T	C	S142G
Rv0338c	-	G	A	A621V
Rv0338c	-	T	C	R506G
Rv0338c	-	C	G	E345Q
Rv0342	iniA	T	C	G178G
Rv0344c	lpqJ	C	T	E152E
Rv0350	dnaK	A	G	A58A
Rv0376c	-	T	C	P26P
Rv0381c	-	T	G	T124T
Rv0382c	pyrE	A	G	Y33Y
Rv0383c	-	A	T	L123Q
Rv0395	-	T	C	V80A
Rv0401	-	G	A	V97I
Rv0406c	-	G	C	T257T
Rv0410c	pknG	G	A	P631L
Rv0412c	-	C	A	D355Y
Rv0417	thiG	C	G	S75C
Rv0425c	ctpH	T	G	I1268I
Rv0425c	ctpH	T	C	M689V
Rv0450c	mmpL4	A	G	L97L
Rv0456c	echA2	C	T	R262R
Rv0456c	echA2	C	T	R262Q
Rv0459	-	A	C	R110R
Rv0461	-	A	G	Q20Q
Rv0473	-	A	G	K5R
Rv0484c	-	A	G	G180G
Rv0500	proC	T	C	A118A
Rv0507	mmpL2	A	G	A206A
Rv0507	mmpL2	G	A	R426H
Rv0517	-	G	A	A256T
Rv0517	-	G	A	A257T
Rv0538	-	G	C	R228P
Rv0545c	pitA	G	A	P49S
Rv0551c	fadD8	A	G	L368P
Rv0556	-	T	G	L15R
Rv0561c	-	C	A	S328S
Rv0572c	-	A	G	F31L
Rv0575c	-	T	C	Q116Q
Rv0585c	-	G	T	G491G
Rv0587	yrbE2A	C	G	A111A
Rv0587	yrbE2A	T	C	L160L
Rv0589	mce2A	T	C	F51S
Rv0591	mce2C	T	G	L469L
Rv0601c	-	G	A	G9G
Rv0618	galTa	C	T	L78L
Rv0622	-	A	G	Y58C
Rv0656c	-	C	T	A94T
Rv0658c	-	A	G	L75P
Rv0668	rpoC	G	A	E894E
Rv0669c	-	A	G	I420T
Rv0669c	-	T	C	I420V
Rv0675	echA5	C	T	H250Y
Rv0676c	mmpL5	T	C	I948V
Rv0682	rpsL	A	G	K121K
Rv0711	atsA	G	A	G174E
Rv0727c	fucA	G	T	A6D
Rv0728c	serA2	C	T	L125L
Rv0749A	-	G	C	T37T
Rv0758	phoR	C	T	P172L
Rv0764c	cyp51	A	G	A114A
Rv0783c	emrB	G	A	N130N
Rv0785	-	T	C	S65P
Rv0785	-	G	T	C408F
Rv0787	-	T	C	Y267H
Rv0800	pepC	T	G	L139R
Rv0805	-	C	T	T227I
Rv0806c	cpsY	T	C	V370V
Rv0808	purF	T	C	A480A
Rv0809	purM	T	C	G63G
Rv0812	-	A	G	I145M
Rv0848	cysK2	G	A	G93S
Rv0853c	pdc	T	C	A528A
Rv0859	fadA	A	G	S150G
Rv0869c	moaA	C	G	D237H
Rv0877	-	C	T	P4S
Rv0881	-	G	C	G115R
Rv0890c	-	G	C	P866A
Rv0890c	-	G	C	R692R
Rv0891c	-	A	C	V37G
Rv0908	ctpE	A	G	A564A
Rv0914c	-	C	T	A229A
Rv0919	-	T	C	F141F
Rv0930	pstA1	T	C	M5T
Rv0938	-	T	C	C344R
Rv0941c	-	G	A	A123A
Rv0943c	-	C	T	D280N
Rv0945	-	C	A	N133K
Rv0946c	pgi	C	T	D198N
Rv0956	purN	C	T	H129Y
Rv0956	purN	T	C	H197H
Rv0957	purH	A	G	P76P
Rv0958	-	T	C	S274P
Rv0961	-	C	T	N18N
Rv0962c	lprP	G	A	P186L
Rv0964c	-	G	T	P124T
Rv0966c	-	A	G	V175A
Rv0969	ctpV	C	A	T395T
Rv0970	-	T	C	V210V
Rv0974c	accD2	G	C	N51K
Rv0983	pepD	T	C	L390P
Rv0987	-	A	C	E854A
Rv0989c	grcC2	T	C	I321V
Rv0993	galU	A	G	Q235R
Rv1007c	metG	G	C	R39G
Rv1008	tatD	C	A	T187N
Rv1011	ispE	G	A	R24H
Rv1020	mfd	G	T	V466F
Rv1028c	kdpD	C	T	E712E
Rv1028c	kdpD	G	A	P368S
Rv1056	-	T	C	T163T
Rv1073	-	C	T	Y227Y
Rv1084	-	G	A	L339L
Rv1093	glyA	T	C	V36A
Rv1097c	-	C	T	A6T
Rv1121	zwf1	T	C	L332L
Rv1125	-	T	C	A299A
Rv1132	-	G	T	V96L
Rv1154c	-	T	C	T123A
Rv1162	narH	A	G	P346P
Rv1166	lpqW	G	C	V610V
Rv1175c	fadH	C	G	C210S
Rv1181	pks4	G	A	A217A
Rv1182	papA3	G	A	R214H
Rv1185c	fadD21	T	C	E37E
Rv1186c	-	G	A	D472D
Rv1186c	-	G	C	P207A
Rv1188	-	A	C	R226R
Rv1217c	-	T	C	A531A
Rv1217c	-	A	G	Y322H
Rv1226c	-	G	A	S468L
Rv1229c	mrp	G	C	L217V
Rv1230c	-	T	C	S45G
Rv1232c	-	A	C	C149G
Rv1239c	corA	T	C	K139E
Rv1248c	kgd	G	A	P44P
Rv1249c	-	A	G	L119L
Rv1251c	-	T	C	T773T
Rv1252c	lprE	T	G	N106H
Rv1263	amiB2	T	G	V260V
Rv1266c	pknH	C	T	R607Q
Rv1286	cysN	C	G	P521P
Rv1291c	-	A	G	A18A
Rv1292	argS	T	C	V426A
Rv1297	rho	T	C	G135G
Rv1300	hemK	C	T	R194C
Rv1319c	-	T	C	E510E
Rv1319c	-	A	C	W47G
Rv1320c	-	T	C	T531A
Rv1321	-	A	C	S144R
Rv1327c	glgE	G	A	L65L
Rv1330c	-	C	G	G429A
Rv1358	-	C	A	R70R
Rv1360	-	G	A	E156K
Rv1364c	-	G	T	A465E
Rv1366	-	C	T	L111F
Rv1374c	-	T	C	T136A
Rv1378c	-	G	A	R37W
Rv1384	carB	G	T	V603L
Rv1388	mihF	C	T	V8V
Rv1392	metK	A	C	I78L
Rv1394c	cyp132	C	A	R135L
Rv1412	ribC	G	T	A111A
Rv1431	-	A	G	P586P
Rv1446c	opcA	C	G	R192P
Rv1446c	opcA	C	G	V121V
Rv1449c	tkt	A	C	Y18D
Rv1453	-	C	A	P405Q
Rv1459c	-	T	C	K113E
Rv1462	-	A	G	N183D
Rv1469	ctpD	C	T	R437R
Rv1486c	-	C	A	K198N
Rv1493	mutB	T	C	M181T
Rv1498c	-	C	T	R191H
Rv1498c	-	C	T	P14P
Rv1501	-	A	C	I84I
Rv1502	-	A	G	Y213C
Rv1508c	-	G	A	G328G
Rv1514c	-	T	C	S159S
Rv1520	-	A	C	K217Q
Rv1526c	-	C	T	E231K
Rv1552	frdA	G	T	S524S
Rv1554	frdC	A	G	M40V
Rv1558	-	G	A	V85V
Rv1559	ilvA	C	T	A46V
Rv1570	bioD	T	C	M191T
Rv1595	nadB	C	T	I288I
Rv1597	-	G	A	G21D
Rv1602	hisH	G	A	S201N
Rv1603	hisA	G	T	G222G
Rv1604	impA	C	A	P124Q
Rv1609	trpE	A	C	P74P
Rv1618	tesB1	A	T	H121L
Rv1619	-	G	A	R305Q
Rv1639c	-	C	G	T180T
Rv1644	tsnR	T	C	L232P
Rv1647	-	G	C	A2P
Rv1662	pks8	G	A	A1357T
Rv1676	-	T	C	S149S
Rv1677	dsbF	A	G	Q23Q
Rv1680	-	C	G	T93S
Rv1682	-	G	C	A298A
Rv1694	tlyA	A	G	L11L
Rv1699	pyrG	C	A	H331N
Rv1704c	cycA	C	A	R93L
Rv1716	-	A	G	S178G
Rv1716	-	T	C	V276A
Rv1724c	-	T	C	K95K
Rv1725c	-	T	G	D93A
Rv1733c	-	C	A	Q68H
Rv1739c	-	C	A	R134L
Rv1784	-	T	C	S745S
Rv1796	mycP5	G	T	G54G
Rv1812c	-	A	G	L30P
Rv1815	-	A	T	I83F
Rv1817	-	T	C	L295L
Rv1834	-	T	C	V261A
Rv1846c	-	A	G	T138T
Rv1848	ureA	A	C	E7D
Rv1854c	ndh	A	G	V18A
Rv1860	apa	T	C	F136L
Rv1867	-	C	T	G380G
Rv1878	glnA3	A	G	L283L
Rv1895	-	G	C	V270L
Rv1900c	lipJ	A	C	I204M
Rv1924c	-	C	T	V40M
Rv1925	fadD31	A	C	M190L
Rv1956	-	G	T	A149S
Rv1968	mce3C	A	G	K67K
Rv1971	mce3F	C	A	A396E
Rv1977	-	T	G	S253S
Rv1979c	-	C	T	V457I
Rv1991c	-	C	T	G59S
Rv1992c	ctpG	T	G	V459V
Rv2000	-	A	C	A410A
Rv2006	otsB1	C	G	P957R
Rv2017	-	C	A	A262E
Rv2024c	-	T	C	D154G
Rv2024c	-	A	G	W47R
Rv2037c	-	C	T	C312Y
Rv2039c	-	C	A	V131F
Rv2041c	-	C	T	G287G
Rv2041c	-	A	G	D242D
Rv2048c	pks12	G	A	S3004L
Rv2048c	pks12	G	A	D2285D
Rv2048c	pks12	G	A	A2284A
Rv2048c	pks12	G	C	A2283G
Rv2048c	pks12	C	G	A2283P
Rv2048c	pks12	G	C	A2282G
Rv2048c	pks12	A	T	F2280Y
Rv2048c	pks12	T	A	A2279A
Rv2048c	pks12	C	G	A2279P
Rv2048c	pks12	G	C	R2276R
Rv2048c	pks12	C	G	G2275G
Rv2048c	pks12	C	G	P2273P
Rv2048c	pks12	G	T	S2272S
Rv2048c	pks12	A	C	S2272A
Rv2048c	pks12	T	C	L2271L
Rv2048c	pks12	A	G	L2271L
Rv2048c	pks12	T	C	G2270G
Rv2048c	pks12	G	A	R2269R
Rv2048c	pks12	C	A	W2268C
Rv2048c	pks12	A	G	W2268R
Rv2048c	pks12	G	C	R2267R
Rv2048c	pks12	G	T	R2267S
Rv2048c	pks12	T	C	S849G
Rv2048c	pks12	A	G	D262D
Rv2048c	pks12	A	G	A261A
Rv2048c	pks12	C	G	R260P
Rv2048c	pks12	G	C	R260G
Rv2048c	pks12	C	G	G259A
Rv2048c	pks12	T	A	Y257F
Rv2048c	pks12	A	T	P256P
Rv2048c	pks12	G	C	P256A
Rv2048c	pks12	C	G	R253R
Rv2048c	pks12	G	C	G252G
Rv2048c	pks12	G	C	P250P
Rv2048c	pks12	T	G	A249A
Rv2048c	pks12	C	A	A249S
Rv2048c	pks12	C	T	L248L
Rv2048c	pks12	G	A	L248L
Rv2048c	pks12	C	T	G247G
Rv2048c	pks12	A	G	R246R
Rv2048c	pks12	A	C	H245Q
Rv2048c	pks12	T	C	H245R
Rv2048c	pks12	G	A	H245Y
Rv2048c	pks12	C	G	R244S
Rv2048c	pks12	T	G	R244R
Rv2066	cobI	T	C	H425H
Rv2072c	cobL	A	G	L205P
Rv2077c	-	A	G	A96A
Rv2078	-	A	G	E6G
Rv2079	-	A	G	Y47C
Rv2083	-	A	G	S246G
Rv2083	-	C	G	L256V
Rv2088	pknJ	C	A	A148D
Rv2088	pknJ	C	A	L209L
Rv2090	-	C	G	F358L
Rv2097c	-	G	A	L222L
Rv2100	-	C	T	A176A
Rv2101	helZ	C	G	V455V
Rv2101	helZ	A	C	M462L
Rv2101	helZ	C	A	P601Q
Rv2102	-	C	T	H232Y
Rv2125	-	G	A	G33S
Rv2139	pyrD	C	T	G339G
Rv2152c	murC	A	T	A395A
Rv2155c	murD	G	C	R247G
Rv2155c	murD	G	T	F76L
Rv2178c	aroG	G	T	D265E
Rv2198c	mmpS3	G	A	A59A
Rv2205c	-	T	C	E105E
Rv2226	-	G	A	D299N
Rv2228c	-	C	G	R293R
Rv2228c	-	G	A	R118W
Rv2230c	-	C	A	G375W
Rv2236c	cobD	G	C	S79C
Rv2237	-	A	G	P78P
Rv2247	accD6	T	C	D200D
Rv2256c	-	A	G	T65T
Rv2258c	-	T	G	Q108P
Rv2258c	-	A	G	R96R
Rv2258c	-	A	G	A52A
Rv2293c	-	G	A	H228Y
Rv2314c	-	A	G	G388G
Rv2326c	-	A	G	N516N
Rv2335	cysE	G	C	G205R
Rv2337c	-	C	A	G119V
Rv2377c	mbtH	A	G	V69A
Rv2379c	mbtF	C	G	E589D
Rv2391	nirA	C	T	T132T
Rv2395	-	T	C	F98L
Rv2397c	cysA1	G	C	L135L
Rv2398c	cysW	C	G	G141A
Rv2402	-	C	T	P641P
Rv2404c	lepA	G	T	T494N
Rv2436	rbsK	T	G	L263R
Rv2436	rbsK	T	C	V282A
Rv2450c	rpfE	C	T	R126Q
Rv2458	mmuM	A	G	Y125C
Rv2467	pepN	C	T	R557C
Rv2468c	-	T	C	S155G
Rv2476c	gdh	T	C	S1043G
Rv2477c	-	G	T	P489P
Rv2482c	plsB2	A	G	C778R
Rv2495c	pdhC	T	C	T107A
Rv2499c	-	T	G	R26R
Rv2503c	scoB	A	G	G97G
Rv2505c	fadD35	C	T	A85A
Rv2506	-	A	C	S182R
Rv2513	-	C	A	T122K
Rv2531c	-	A	G	A841A
Rv2535c	pepQ	G	A	P69L
Rv2538c	aroB	G	A	R92R
Rv2542	-	A	G	T211A
Rv2542	-	T	C	V251V
Rv2546	-	G	A	E69K
Rv2548	-	G	A	L22L
Rv2556c	-	G	C	A88G
Rv2560	-	G	C	V210L
Rv2566	-	T	C	L610P
Rv2566	-	T	C	A1087A
Rv2567	-	C	T	G491G
Rv2567	-	A	G	Q645R
Rv2569c	-	G	A	S67S
Rv2580c	hisS	G	A	T196T
Rv2583c	relA	G	C	D460E
Rv2584c	apt	G	T	A147E
Rv2585c	-	C	G	C462S
Rv2585c	-	T	G	A128A
Rv2592c	ruvB	T	C	P281P
Rv2597	-	C	G	D100E
Rv2601	speE	G	T	V34F
Rv2611c	-	G	C	S197C
Rv2611c	-	T	C	I102M
Rv2614A	-	T	C	L12L
Rv2616	-	G	A	A5T
Rv2624c	-	C	T	V154M
Rv2627c	-	T	C	R104G
Rv2631	-	G	T	V3V
Rv2641	cadI	G	A	A16T
Rv2668	-	A	G	H3R
Rv2680	-	T	A	V30V
Rv2682c	dxs1	C	G	R20P
Rv2688c	-	G	T	P156T
Rv2691	ceoB	A	G	T117A
Rv2695	-	A	G	T126T
Rv2700	-	T	C	Y162H
Rv2702	ppgK	T	C	I203T
Rv2723	-	A	G	H396R
Rv2725c	hflX	G	A	P333L
Rv2729c	-	G	T	A202E
Rv2740	-	G	C	A147P
Rv2765	-	C	G	P29R
Rv2771c	-	A	G	L80P
Rv2783c	gpsI	T	G	E64D
Rv2794c	-	T	C	M87V
Rv2807	-	A	T	E72V
Rv2825c	-	T	C	K2E
Rv2830c	-	G	A	A56V
Rv2839c	infB	G	A	P166P
Rv2858c	aldC	C	A	K186N
Rv2866	-	C	A	R21R
Rv2869c	-	C	T	R351R
Rv2874	dipZ	T	G	Y672D
Rv2888c	amiC	C	T	T418T
Rv2896c	-	A	C	S153A
Rv2907c	rimM	G	A	P95P
Rv2916c	ffh	A	C	R35R
Rv2917	-	G	T	R594L
Rv2931	ppsA	C	A	L993M
Rv2932	ppsB	T	C	L1098L
Rv2935	ppsE	A	G	A615A
Rv2935	ppsE	A	G	Q1016Q
Rv2939	papA5	C	A	F140L
Rv2947c	pks15	A	G	V333A
Rv2948c	fadD22	C	T	P23P
Rv2957	-	G	C	E220Q
Rv2981c	ddl	T	C	T365A
Rv2982c	gpsA	C	T	V250M
Rv2982c	gpsA	G	C	P133A
Rv2992c	gltX	G	C	P395P
Rv2999	lppY	A	T	M212L
Rv3003c	ilvB1	T	C	Y440C
Rv3009c	gatB	G	A	G343G
Rv3011c	gatA	T	G	M420L
Rv3041c	-	G	A	R140C
Rv3042c	serB2	C	T	G116E
Rv3056	dinP	G	A	L67L
Rv3059	cyp136	C	T	N23N
Rv3062	ligB	C	T	P91S
Rv3063	cstA	C	A	R559S
Rv3077	-	T	G	R308R
Rv3077	-	G	C	G310R
Rv3083	-	G	A	L35L
Rv3089	fadD13	A	G	A302A
Rv3093c	-	G	C	C210W
Rv3094c	-	G	C	F147L
Rv3121	cyp141	A	G	K157E
Rv3137	-	C	T	P168L
Rv3151	nuoG	A	G	I474M
Rv3151	nuoG	A	G	T604A
Rv3190c	-	A	G	L138P
Rv3196	-	C	T	P69S
Rv3201c	-	A	G	V644A
Rv3204	-	A	G	T34A
Rv3213c	-	T	C	K144E
Rv3213c	-	G	A	G94G
Rv3228	-	G	C	A32A
Rv3231c	-	G	A	G120G
Rv3239c	-	T	C	L874L
Rv3243c	-	A	C	V217V
Rv3245c	mtrB	T	G	M517L
Rv3252c	alkB	G	A	L277L
Rv3253c	-	T	C	T368A
Rv3281	-	G	A	R149R
Rv3301c	phoY1	A	C	F81V
Rv3312c	-	G	A	T37I
Rv3317	sdhD	G	C	V54L
Rv3317	sdhD	T	C	W84R
Rv3328c	sigJ	C	T	G227G
Rv3328c	sigJ	G	T	P41Q
Rv3329	-	A	C	Q122H
Rv3331	sugI	C	T	P423L
Rv3335c	-	G	C	G265G
Rv3339c	icd1	T	C	D150G
Rv3368c	-	C	T	L146L
Rv3370c	dnaE2	G	C	A1068G
Rv3383c	idsB	A	C	V132G
Rv3396c	guaA	G	A	L202L
Rv3399	-	C	A	A330E
Rv3403c	-	A	T	V235V
Rv3403c	-	A	G	M1T
Rv3408	-	C	T	S46L
Rv3410c	guaB3	T	C	P47P
Rv3420c	rimI	A	G	A64A
Rv3440c	-	C	T	E28E
Rv3447c	-	T	C	S1082G
Rv3454	-	T	G	F134C
Rv3454	-	C	G	D401E
Rv3456c	rplQ	A	G	P4P
Rv3468c	-	T	C	I62V
Rv3476c	kgtP	A	G	V350V
Rv3479	-	T	G	L174R
Rv3479	-	A	G	A863A
Rv3483c	-	C	A	A47S
Rv3504	fadE26	G	C	G346R
Rv3516	echA19	G	A	G86D
Rv3521	-	A	G	N295D
Rv3522	ltp4	C	T	T324I
Rv3529c	-	G	C	T327R
Rv3531c	-	G	A	Y35Y
Rv3555c	-	G	A	R120C
Rv3562	fadE31	C	T	T292T
Rv3564	fadE33	T	C	L121L
Rv3566c	nat	C	T	G207R
Rv3566c	nat	A	G	Y177H
Rv3567c	-	G	A	L150L
Rv3578	arsB2	C	T	A224V
Rv3578	arsB2	C	T	N377N
Rv3579c	-	C	A	V178V
Rv3581c	ispF	T	C	V25V
Rv3585	radA	G	A	Q152Q
Rv3593	lpqF	C	T	A159V
Rv3610c	ftsH	T	C	D354G
Rv3616c	-	G	A	T192I
Rv3616c	-	G	A	A128V
Rv3630	-	G	A	A40T
Rv3630	-	C	T	T190M
Rv3633	-	T	G	S175A
Rv3635	-	C	T	Y527Y
Rv3669	-	G	C	V159V
Rv3676	-	T	C	V99A
Rv3698	-	G	A	L487L
Rv3704c	gshA	A	G	L373L
Rv3705c	-	C	A	L187F
Rv3705A	-	G	T	P113T
Rv3708c	asd	G	A	G220G
Rv3711c	dnaQ	C	A	V211L
Rv3719	-	A	G	T12A
Rv3719	-	C	T	L69L
Rv3731	ligC	G	A	R313H
Rv3736	-	T	C	A284A
Rv3737	-	A	G	D40G
Rv3743c	ctpJ	C	T	V270I
Rv3759c	proX	A	G	H311H
Rv3762c	-	G	A	D130D
Rv3764c	-	A	G	C246R
Rv3776	-	A	G	M329V
Rv3777	-	A	G	L63L
Rv3792	-	C	T	H344H
Rv3793	embC	C	T	R927R
Rv3795	embB	G	A	L833L
Rv3799c	accD4	A	G	H9H
Rv3800c	pks13	A	G	R1309R
Rv3804c	fbpA	C	G	G208A
Rv3825c	pks2	G	A	L1560L
Rv3831	-	C	T	S133S
Rv3833	-	G	A	V105I
Rv3834c	serS	G	A	R343R
Rv3834c	serS	G	C	F282L
Rv3856c	-	G	A	G284G
Rv3876	-	C	T	P183L
Rv3877	-	G	C	L368L
Rv3884c	-	G	C	A189A
Rv3888c	-	G	T	H25N
Rv3894c	-	C	G	R258P
Rv3896c	-	T	C	A266A
Rv3896c	-	G	T	Q193K
Rv3900c	-	C	G	L200L
Rv3907c	pcnA	G	A	H318H
Rv3908	-	G	A	T43T
Rv3919c	gidB	G	A	S100F

## Sheet: 631
Rv Number	Annotation	Reference Base	Base Change	Amino Acid Change
Rv0003	recF	T	C	I245T
Rv0006	gyrA	G	C	E21Q
Rv0006	gyrA	G	C	S95T
Rv0006	gyrA	G	A	G668D
Rv0008c	-	A	G	S145P
Rv0012	-	T	C	C233R
Rv0012	-	G	T	G258V
Rv0013	trpG	C	G	I68M
Rv0014c	pknB	C	A	R451L
Rv0015c	pknA	T	G	Q370P
Rv0015c	pknA	T	C	Q369R
Rv0018c	ppp	G	A	P463S
Rv0032	bioF2	C	T	A438A
Rv0032	bioF2	G	C	D572H
Rv0034	-	C	G	A55A
Rv0035	fadD34	C	G	S16W
Rv0035	fadD34	A	T	T26S
Rv0036c	-	C	G	R224R
Rv0039c	-	C	A	C24F
Rv0040c	mtc28	G	C	P133P
Rv0041	leuS	A	G	R403G
Rv0044c	-	T	C	R175R
Rv0045c	-	C	T	V194I
Rv0046c	ino1	T	C	R190G
Rv0048c	-	A	G	V250A
Rv0050	ponA1	A	G	A244A
Rv0050	ponA1	G	T	P629P
Rv0051	-	C	G	R535G
Rv0058	dnaB	A	G	R552G
Rv0061	-	C	T	P54S
Rv0064	-	G	A	G457D
Rv0064	-	G	T	V550F
Rv0064	-	A	G	N733D
Rv0064	-	G	C	R906P
Rv0068	-	G	C	V214L
Rv0078A	-	C	T	E112K
Rv0082	-	A	G	Q74R
Rv0083	-	T	C	I224I
Rv0083	-	T	G	T600T
Rv0086	hycQ	G	A	G146G
Rv0088	-	A	C	R142R
Rv0092	ctpA	C	T	G319G
Rv0101	nrp	T	G	V2000V
Rv0103c	ctpB	A	G	L22S
Rv0104	-	T	C	Y402H
Rv0111	-	C	T	P460P
Rv0115	hddA	G	T	G262V
Rv0117	oxyS	G	A	D142N
Rv0118c	oxcA	T	C	S224G
Rv0119	fadD7	C	A	L217L
Rv0120c	fusA2	T	C	N562S
Rv0120c	fusA2	C	G	A512A
Rv0120c	fusA2	G	T	D170E
Rv0127	-	T	C	S18P
Rv0136	cyp138	C	T	P114S
Rv0136	cyp138	C	T	P114L
Rv0147	-	C	G	P373A
Rv0154c	fadE2	G	A	I125I
Rv0154c	fadE2	C	G	P36P
Rv0161	-	A	C	S70S
Rv0165c	-	G	C	L86L
Rv0166	fadD5	C	G	V230V
Rv0166	fadD5	C	T	N550N
Rv0169	mce1A	T	G	S313A
Rv0172	mce1D	T	C	I188T
Rv0173	lprK	G	T	V10V
Rv0174	mce1F	T	C	L370P
Rv0174	mce1F	C	G	P417P
Rv0174	mce1F	G	T	G418G
Rv0182c	sigG	C	A	D332Y
Rv0182c	sigG	C	T	G287D
Rv0185	-	C	T	A88V
Rv0186	bglS	T	C	N311N
Rv0191	-	G	A	A213T
Rv0192	-	T	C	S127P
Rv0193c	-	T	C	K417E
Rv0194	-	T	C	M74T
Rv0194	-	C	T	P1098L
Rv0195	-	C	G	A72A
Rv0197	-	C	G	S64W
Rv0204c	-	C	G	V306L
Rv0209	-	T	C	V162A
Rv0210	-	G	A	A486T
Rv0218	-	T	C	C316R
Rv0219	-	A	T	A5A
Rv0221	-	G	A	M21I
Rv0222	echA1	A	C	V16V
Rv0223c	-	G	C	A5G
Rv0226c	-	G	C	P379A
Rv0232	-	T	C	R41R
Rv0233	nrdB	C	G	H33D
Rv0236c	-	C	T	T1320T
Rv0236c	-	G	A	A1081V
Rv0236c	-	T	C	S1080G
Rv0236c	-	A	C	P360P
Rv0236c	-	A	G	V327V
Rv0237	lpqI	C	T	L359L
Rv0245	-	C	T	S103F
Rv0252	nirB	A	G	K686K
Rv0252	nirB	G	T	V775L
Rv0259c	-	G	A	A182V
Rv0260c	-	G	T	V349V
Rv0270	fadD2	T	C	V313V
Rv0282	-	A	C	E6A
Rv0284	-	C	G	P214R
Rv0290	-	G	A	S76N
Rv0290	-	G	A	A95T
Rv0292	-	A	G	N217D
Rv0298	-	G	A	R71R
Rv0302	-	C	G	H84D
Rv0307c	-	T	C	A94A
Rv0307c	-	C	T	L14L
Rv0311	-	G	T	E119D
Rv0315	-	C	T	P39S
Rv0315	-	A	C	K260T
Rv0318c	-	C	G	G223A
Rv0323c	-	T	C	S142G
Rv0324	-	A	G	T168A
Rv0338c	-	G	A	A621V
Rv0338c	-	T	C	R506G
Rv0344c	lpqJ	C	T	E152E
Rv0350	dnaK	A	G	A58A
Rv0363c	fba	C	T	E159E
Rv0368c	-	C	T	R249H
Rv0376c	-	T	C	P26P
Rv0376c	-	T	G	T14P
Rv0380c	-	T	C	M76V
Rv0381c	-	T	G	T124T
Rv0382c	pyrE	A	G	Y33Y
Rv0384c	clpB	C	T	K530K
Rv0386	-	C	T	F630F
Rv0395	-	T	C	V80A
Rv0398c	-	T	G	E29D
Rv0404	fadD30	C	T	P207L
Rv0406c	-	G	C	T257T
Rv0407	fgd1	T	C	F320F
Rv0408	pta	G	C	G122A
Rv0411c	glnH	G	A	D270D
Rv0412c	-	A	G	A363A
Rv0412c	-	C	A	D355Y
Rv0417	thiG	C	G	S75C
Rv0419	lpqM	G	A	A297T
Rv0425c	ctpH	T	G	I1268I
Rv0425c	ctpH	T	C	M689V
Rv0426c	-	G	A	P97L
Rv0428c	-	T	C	D149G
Rv0430	-	C	T	R85R
Rv0436c	pssA	C	A	G167V
Rv0444c	-	C	G	E81D
Rv0450c	mmpL4	A	G	L97L
Rv0452	-	C	G	H125D
Rv0456c	echA2	A	G	T149T
Rv0457c	-	C	G	R82P
Rv0458	-	T	C	V457A
Rv0459	-	A	C	R110R
Rv0461	-	A	G	Q20Q
Rv0465c	-	A	G	C106R
Rv0473	-	A	G	K5R
Rv0483	lprQ	C	T	D294D
Rv0484c	-	A	G	G180G
Rv0486	-	C	T	A187V
Rv0492c	-	C	G	A569P
Rv0492c	-	A	C	S70A
Rv0493c	-	T	C	S174G
Rv0500	proC	T	C	A118A
Rv0507	mmpL2	A	G	A206A
Rv0507	mmpL2	G	A	R426H
Rv0507	mmpL2	A	G	R890R
Rv0512	hemB	G	A	R183R
Rv0528	-	A	G	D59G
Rv0529	ccsA	A	G	I245M
Rv0530	-	C	T	P231L
Rv0536	galE3	G	A	V80I
Rv0537c	-	T	C	T290A
Rv0538	-	G	C	R228P
Rv0545c	pitA	G	A	P49S
Rv0556	-	T	G	L15R
Rv0557	pimB	T	C	G107G
Rv0565c	-	C	T	V130V
Rv0565c	-	C	T	R110H
Rv0570	nrdZ	T	C	A539A
Rv0572c	-	A	G	F31L
Rv0575c	-	T	A	D238V
Rv0575c	-	T	C	Q116Q
Rv0576	-	G	A	R233H
Rv0577	TB27.3	C	G	P74A
Rv0585c	-	C	T	A148A
Rv0587	yrbE2A	C	G	A111A
Rv0587	yrbE2A	T	C	L160L
Rv0589	mce2A	T	C	F51S
Rv0591	mce2C	A	C	A464A
Rv0591	mce2C	T	G	L469L
Rv0594	mce2F	A	G	N432S
Rv0601c	-	G	A	G9G
Rv0610c	-	T	G	E235A
Rv0613c	-	T	C	T728A
Rv0619	galTb	A	G	T174A
Rv0620	galK	T	C	C199R
Rv0629c	recD	T	G	E120D
Rv0631c	recC	G	A	F1039F
Rv0634c	-	A	G	Y7H
Rv0636	-	T	C	V33V
Rv0644c	mmaA2	T	G	E213D
Rv0658c	-	A	G	L75P
Rv0663	atsD	C	A	R335S
Rv0663	atsD	A	G	D349G
Rv0667	rpoB	T	C	A1075A
Rv0673	echA4	C	A	F125L
Rv0676c	mmpL5	T	C	I948V
Rv0676c	mmpL5	G	A	T794I
Rv0676c	mmpL5	C	T	D767N
Rv0679c	-	G	C	N142K
Rv0681	-	C	T	A194V
Rv0682	rpsL	A	G	K121K
Rv0691c	-	C	T	A140T
Rv0697	-	C	T	L268L
Rv0697	-	G	C	A475P
Rv0699	-	A	G	D13G
Rv0715	rplX	C	T	H4H
Rv0727c	fucA	G	T	A6D
Rv0728c	serA2	C	T	R242H
Rv0745	-	C	T	T153M
Rv0749A	-	G	C	T37T
Rv0758	phoR	C	T	P172L
Rv0764c	cyp51	A	G	A114A
Rv0768	aldA	T	G	L102R
Rv0772	purD	G	A	G360R
Rv0772	purD	G	A	G360E
Rv0773c	ggtA	G	A	R447C
Rv0782	ptrBb	G	T	T470T
Rv0785	-	G	T	C408F
Rv0787	-	T	C	Y267H
Rv0799c	-	C	T	V286V
Rv0800	pepC	T	G	L139R
Rv0806c	cpsY	T	C	V370V
Rv0808	purF	G	T	R476L
Rv0808	purF	T	C	A480A
Rv0809	purM	T	C	G63G
Rv0812	-	A	G	I145M
Rv0823c	-	G	A	L320L
Rv0825c	-	A	C	F68C
Rv0835	lpqQ	T	C	Y57Y
Rv0844c	narL	C	G	G169R
Rv0844c	narL	T	G	K120T
Rv0845	-	C	A	A219E
Rv0848	cysK2	G	A	G93S
Rv0853c	pdc	T	C	A528A
Rv0855	far	C	T	A24V
Rv0858c	-	C	T	A274T
Rv0858c	-	C	G	A151A
Rv0858c	-	C	T	E111E
Rv0859	fadA	A	G	S150G
Rv0860	fadB	T	C	D275D
Rv0862c	-	A	G	L749S
Rv0874c	-	C	T	G243S
Rv0881	-	G	C	G115R
Rv0890c	-	G	C	P866A
Rv0890c	-	T	C	E234G
Rv0891c	-	A	C	V37G
Rv0893c	-	T	C	K31E
Rv0907	-	A	C	Y459S
Rv0918	-	A	G	S46G
Rv0919	-	T	C	F141F
Rv0930	pstA1	T	C	M5T
Rv0932c	pstS2	C	A	P266P
Rv0938	-	T	C	C344R
Rv0939	-	C	T	G94G
Rv0945	-	C	G	R180G
Rv0956	purN	T	C	H197H
Rv0957	purH	A	G	P76P
Rv0958	-	T	C	S274P
Rv0959	-	A	G	N238D
Rv0962c	lprP	G	A	P186L
Rv0964c	-	G	T	P124T
Rv0965c	-	C	T	A106A
Rv0966c	-	A	G	V175A
Rv0969	ctpV	C	A	T395T
Rv0969	ctpV	G	A	D484N
Rv0970	-	T	C	V210V
Rv0974c	accD2	G	C	N51K
Rv0981	mprA	C	T	S135S
Rv0981	mprA	C	T	D209D
Rv0982	mprB	T	A	L339H
Rv0983	pepD	T	C	L390P
Rv0986	-	G	A	V105V
Rv0986	-	C	A	G222G
Rv0987	-	G	A	A35A
Rv0987	-	C	T	A372V
Rv0987	-	T	G	F717V
Rv0988	-	C	G	L191V
Rv0988	-	T	C	L191P
Rv0989c	grcC2	T	C	I321V
Rv0990c	-	A	C	S54A
Rv0993	galU	A	G	Q235R
Rv0995	rimJ	G	A	G23S
Rv0999	-	G	A	V143V
Rv1007c	metG	G	C	R39G
Rv1008	tatD	T	C	N135N
Rv1008	tatD	C	A	T187N
Rv1009	rpfB	G	A	V265M
Rv1023	eno	A	G	R8G
Rv1023	eno	A	C	K429Q
Rv1027c	kdpE	C	T	G60S
Rv1028c	kdpD	C	T	E712E
Rv1028c	kdpD	G	A	P368S
Rv1028c	kdpD	C	G	S211S
Rv1046c	-	T	G	R151S
Rv1048c	-	C	A	E23D
Rv1050	-	G	T	A290A
Rv1056	-	T	C	T163T
Rv1076	lipU	A	C	Q272P
Rv1086	-	A	C	S259R
Rv1090	celA2b	G	A	Q48Q
Rv1090	celA2b	C	A	Q49K
Rv1093	glyA	T	C	V36A
Rv1099c	glpX	G	T	T251T
Rv1102c	-	G	A	T65I
Rv1121	zwf1	T	C	L332L
Rv1125	-	A	G	S101G
Rv1125	-	G	C	P285P
Rv1125	-	T	C	A299A
Rv1127c	ppdK	A	G	A355A
Rv1127c	ppdK	C	T	G69E
Rv1128c	-	T	C	E270G
Rv1130	-	A	G	D3G
Rv1140	-	G	A	G84D
Rv1148c	-	G	A	L303L
Rv1148c	-	G	C	G302G
Rv1148c	-	C	G	R301R
Rv1148c	-	G	C	A299G
Rv1148c	-	A	G	L297L
Rv1148c	-	A	T	F296L
Rv1148c	-	C	A	A295A
Rv1148c	-	G	C	A295G
Rv1148c	-	A	G	D294D
Rv1148c	-	A	G	N292N
Rv1148c	-	T	G	N292H
Rv1154c	-	T	C	T123A
Rv1155	-	T	C	S115P
Rv1159	pimE	A	C	T4P
Rv1160	mutT2	G	C	G58R
Rv1161	narG	G	A	G457G
Rv1162	narH	A	G	P346P
Rv1163	narJ	C	G	P179R
Rv1175c	fadH	A	G	A656A
Rv1175c	fadH	C	G	C210S
Rv1181	pks4	G	A	A217A
Rv1181	pks4	C	T	L808L
Rv1183	mmpL10	A	G	T408A
Rv1185c	fadD21	T	C	E37E
Rv1186c	-	G	A	D472D
Rv1186c	-	G	C	P207A
Rv1186c	-	G	A	D24D
Rv1188	-	A	C	R226R
Rv1190	-	T	G	G230G
Rv1193	fadD36	C	T	P124L
Rv1206	fadD6	G	C	E134D
Rv1207	folP2	C	G	R73G
Rv1213	glgC	C	G	T193S
Rv1215c	-	C	T	L252L
Rv1217c	-	T	C	A531A
Rv1217c	-	G	A	S204S
Rv1217c	-	C	T	A173T
Rv1218c	-	T	C	Q243R
Rv1224	tatB	T	G	W8G
Rv1230c	-	T	C	S45G
Rv1232c	-	C	G	A375A
Rv1232c	-	A	C	C149G
Rv1239c	corA	T	C	K139E
Rv1248c	kgd	C	T	V764M
Rv1249c	-	A	G	L119L
Rv1251c	-	T	C	T773T
Rv1258c	-	T	G	Q329P
Rv1263	amiB2	T	G	V260V
Rv1266c	pknH	C	T	R607Q
Rv1272c	-	G	A	P422S
Rv1286	cysN	C	G	P521P
Rv1291c	-	A	G	A18A
Rv1297	rho	T	C	G135G
Rv1300	hemK	C	T	R194C
Rv1316c	ogt	C	T	G12G
Rv1317c	alkA	T	C	I12V
Rv1319c	-	T	C	E510E
Rv1319c	-	G	A	R389W
Rv1320c	-	T	C	T531A
Rv1321	-	A	C	S144R
Rv1326c	glgB	A	G	S470P
Rv1329c	dinG	G	T	T80K
Rv1330c	-	C	G	G429A
Rv1333	-	G	A	V34V
Rv1358	-	C	A	R70R
Rv1364c	-	G	T	A465E
Rv1367c	-	T	C	I169V
Rv1368	lprF	C	T	A260V
Rv1371	-	C	T	R299R
Rv1373	-	C	T	P231L
Rv1374c	-	T	C	T136A
Rv1378c	-	G	A	R37W
Rv1383	carA	T	C	S273P
Rv1388	mihF	C	T	V8V
Rv1394c	cyp132	C	A	R135L
Rv1395	-	T	G	V29G
Rv1400c	lipI	T	G	T106P
Rv1400c	lipI	G	T	F90L
Rv1401	-	G	A	P104P
Rv1412	ribC	G	T	A111A
Rv1420	uvrC	G	A	V289I
Rv1420	uvrC	T	C	V434A
Rv1431	-	A	C	N65T
Rv1431	-	A	G	P586P
Rv1438	tpiA	C	T	S166S
Rv1439c	-	G	T	L29I
Rv1442	bisC	C	G	L131V
Rv1446c	opcA	C	G	R192P
Rv1448c	tal	T	C	T244A
Rv1449c	tkt	A	C	Y18D
Rv1453	-	G	C	D256H
Rv1453	-	C	A	P405Q
Rv1458c	-	T	C	T133A
Rv1459c	-	T	C	K113E
Rv1461	-	G	A	V150I
Rv1462	-	A	G	N183D
Rv1463	-	A	G	E198G
Rv1480	-	G	C	G285R
Rv1486c	-	C	A	K198N
Rv1489	-	A	C	K52T
Rv1497	lipL	A	G	M42V
Rv1497	lipL	T	C	F120F
Rv1498c	-	C	T	R191H
Rv1501	-	A	C	I84I
Rv1502	-	A	G	Y213C
Rv1504c	-	G	A	F36F
Rv1505c	-	C	T	A51T
Rv1508c	-	G	A	G328G
Rv1508c	-	G	A	P16S
Rv1510	-	G	A	L130L
Rv1514c	-	T	C	S159S
Rv1515c	-	C	A	G281V
Rv1517	-	C	T	L188F
Rv1520	-	C	T	R215C
Rv1521	fadD25	A	G	V297V
Rv1522c	mmpL12	G	C	I816M
Rv1522c	mmpL12	A	G	S381P
Rv1527c	pks5	C	G	V2070V
Rv1527c	pks5	A	C	L2061R
Rv1532c	-	C	T	Q139Q
Rv1532c	-	C	G	A76P
Rv1538c	ansA	C	T	G281S
Rv1550	fadD11	C	A	A112E
Rv1552	frdA	G	T	S524S
Rv1554	frdC	A	G	M40V
Rv1564c	treX	C	T	E219E
Rv1570	bioD	T	C	M191T
Rv1592c	-	T	C	I322V
Rv1592c	-	T	C	E321E
Rv1597	-	G	A	G21D
Rv1602	hisH	G	A	S201N
Rv1604	impA	C	A	P124Q
Rv1612	trpB	G	T	G83G
Rv1618	tesB1	A	T	H121L
Rv1627c	-	C	T	V173I
Rv1629	polA	A	C	T186P
Rv1629	polA	A	G	R188G
Rv1629	polA	C	T	P208P
Rv1630	rpsA	A	C	R212R
Rv1634	-	G	C	G198R
Rv1638	uvrA	A	G	D200G
Rv1639c	-	C	G	T180T
Rv1640c	lysS	C	T	P995P
Rv1640c	lysS	T	C	R809R
Rv1640c	lysS	A	G	I701T
Rv1644	tsnR	T	C	L232P
Rv1647	-	G	C	A2P
Rv1649	pheS	C	A	A276D
Rv1661	pks7	C	A	T558K
Rv1661	pks7	A	C	E814A
Rv1662	pks8	T	G	L1228V
Rv1662	pks8	G	A	A1357T
Rv1664	pks9	T	C	A116A
Rv1665	pks11	C	G	P55A
Rv1665	pks11	T	C	H264H
Rv1668c	-	A	G	D307D
Rv1676	-	T	C	S149S
Rv1677	dsbF	A	G	Q23Q
Rv1681	moeX	A	G	T277A
Rv1682	-	G	C	A298A
Rv1691	-	A	G	L63L
Rv1694	tlyA	A	G	L11L
Rv1699	pyrG	G	A	P60P
Rv1704c	cycA	C	A	R93L
Rv1716	-	A	G	S178G
Rv1716	-	T	C	V276A
Rv1720c	-	A	G	R46R
Rv1723	-	T	C	V136A
Rv1724c	-	T	C	K95K
Rv1730c	-	C	T	R444R
Rv1730c	-	G	C	D435E
Rv1733c	-	C	A	Q68H
Rv1735c	-	A	G	A18A
Rv1739c	-	C	T	A204A
Rv1739c	-	C	A	R134L
Rv1739c	-	C	A	G32V
Rv1745c	idi	G	C	R89R
Rv1751	-	G	T	P344P
Rv1769	-	C	T	F160F
Rv1769	-	A	C	D401A
Rv1784	-	T	C	S745S
Rv1785c	cyp143	C	G	G334A
Rv1796	mycP5	A	C	P114P
Rv1812c	-	A	G	L30P
Rv1815	-	A	T	I83F
Rv1821	secA2	G	A	V410M
Rv1823	-	C	A	Q24K
Rv1826	gcvH	C	A	T121K
Rv1832	gcvB	C	G	G790G
Rv1835c	-	A	G	C179R
Rv1837c	glcB	C	T	G104S
Rv1841c	-	C	A	L8F
Rv1846c	-	A	G	T138T
Rv1847	-	C	T	R132W
Rv1860	apa	T	C	F136L
Rv1865c	-	A	C	A45A
Rv1867	-	G	T	C100F
Rv1867	-	C	T	G380G
Rv1872c	lldD2	C	T	V253M
Rv1872c	lldD2	C	G	G59A
Rv1878	glnA3	A	G	L283L
Rv1886c	fbpB	G	T	P238P
Rv1888A	-	C	T	G55G
Rv1895	-	G	C	V270L
Rv1900c	lipJ	A	C	I204M
Rv1902c	nanT	A	G	D240D
Rv1904	-	T	G	L90W
Rv1908c	katG	C	A	R463L
Rv1912c	fadB5	T	C	D328G
Rv1915	aceAa	G	A	G179D
Rv1916	aceAb	G	A	D113N
Rv1920	-	A	C	E253A
Rv1921c	lppF	T	G	K278Q
Rv1922	-	A	G	I43V
Rv1925	fadD31	C	T	R94C
Rv1925	fadD31	A	C	M190L
Rv1927	-	G	C	E51D
Rv1934c	fadE17	A	G	I172T
Rv1936	-	G	C	Q68H
Rv1938	ephB	G	T	G158W
Rv1948c	-	C	G	G5R
Rv1956	-	C	T	H121H
Rv1966	mce3A	G	A	A47T
Rv1968	mce3C	A	G	K67K
Rv1971	mce3F	C	A	A396E
Rv1972	-	C	G	H124Q
Rv1977	-	T	G	S253S
Rv1978	-	G	C	S226T
Rv1979c	-	C	T	V457I
Rv1985c	-	C	G	P34P
Rv1986	-	G	A	C12Y
Rv1992c	ctpG	G	A	F740F
Rv1999c	-	G	T	L240M
Rv2000	-	C	A	P219Q
Rv2002	fabG3	A	C	I6I
Rv2005c	-	G	A	S93S
Rv2017	-	C	A	A262E
Rv2021c	-	T	C	A32A
Rv2024c	-	G	A	S232S
Rv2024c	-	T	C	D154G
Rv2024c	-	A	G	W47R
Rv2037c	-	C	T	C312Y
Rv2037c	-	G	C	A177A
Rv2038c	-	T	C	M295V
Rv2039c	-	C	A	V131F
Rv2041c	-	A	G	D242D
Rv2042c	-	G	C	A199A
Rv2047c	-	T	C	T174A
Rv2048c	pks12	G	A	S3004L
Rv2048c	pks12	G	T	A2931A
Rv2052c	-	C	G	P473P
Rv2057c	rpmG	C	A	R46L
Rv2059	-	C	A	H71Q
Rv2059	-	C	A	T317K
Rv2062c	cobN	C	T	E677K
Rv2062c	cobN	C	T	R145H
Rv2064	cobG	T	C	D175D
Rv2071c	cobM	T	C	I145M
Rv2072c	cobL	A	G	L205P
Rv2075c	-	A	C	G420G
Rv2075c	-	G	T	P364Q
Rv2077c	-	A	G	A96A
Rv2078	-	A	G	E6G
Rv2079	-	A	G	Y47C
Rv2079	-	T	G	N257K
Rv2079	-	A	G	N259D
Rv2079	-	A	G	N259S
Rv2082	-	T	C	R34R
Rv2082	-	A	G	K35E
Rv2082	-	A	G	T183A
Rv2082	-	C	T	P376L
Rv2083	-	C	G	L256V
Rv2088	pknJ	T	G	L30R
Rv2088	pknJ	C	A	L209L
Rv2089c	pepE	G	A	P336L
Rv2090	-	C	G	F358L
Rv2096c	-	A	G	S174P
Rv2101	helZ	C	G	V455V
Rv2101	helZ	A	C	M462L
Rv2101	helZ	C	A	P601Q
Rv2103c	-	T	C	T16A
Rv2109c	prcA	G	C	R182G
Rv2109c	prcA	C	G	R135P
Rv2125	-	G	A	G33S
Rv2127	ansP1	G	A	G9D
Rv2139	pyrD	G	A	G339S
Rv2152c	murC	G	A	F209F
Rv2153c	murG	C	A	V36L
Rv2155c	murD	G	C	R247G
Rv2160c	-	A	G	V63A
Rv2163c	pbpB	T	C	R539R
Rv2165c	mraW	A	G	A251A
Rv2178c	aroG	G	T	D265E
Rv2187	fadD15	C	T	T100I
Rv2189c	-	A	C	A107A
Rv2198c	mmpS3	G	A	A59A
Rv2201	asnB	C	T	Y445Y
Rv2205c	-	T	C	E105E
Rv2209	-	C	T	R429R
Rv2221c	glnE	G	T	R253R
Rv2226	-	G	A	D299N
Rv2231c	cobC	G	A	A205A
Rv2236c	cobD	G	C	S79C
Rv2237	-	A	G	P78P
Rv2247	accD6	T	C	D200D
Rv2247	accD6	A	G	D229G
Rv2248	-	T	G	V199G
Rv2251	-	T	C	P470P
Rv2256c	-	A	G	T65T
Rv2258c	-	A	G	A52A
Rv2260	-	T	C	D16D
Rv2264c	-	C	T	G584G
Rv2264c	-	T	C	T487A
Rv2268c	cyp128	T	C	E294E
Rv2274c	-	C	A	G41V
Rv2276	cyp121	C	T	H318Y
Rv2280	-	C	G	A6G
Rv2280	-	T	C	A6A
Rv2290	lppO	G	T	A16S
Rv2307c	-	A	G	M24T
Rv2308	-	G	A	D212N
Rv2314c	-	C	G	R405R
Rv2314c	-	A	G	G388G
Rv2316	uspA	G	C	D67H
Rv2316	uspA	G	C	V127L
Rv2318	uspC	G	A	G323S
Rv2319c	-	G	A	I139I
Rv2326c	-	A	G	N516N
Rv2327	-	A	G	R91R
Rv2333c	-	C	A	D69Y
Rv2334	cysK1	C	T	G76G
Rv2337c	-	G	T	L244L
Rv2337c	-	C	A	G119V
Rv2349c	plcC	C	A	G361C
Rv2349c	plcC	A	G	R251R
Rv2351c	plcA	T	C	T446A
Rv2360c	-	C	T	A66T
Rv2362c	recO	T	C	H62R
Rv2366c	-	G	A	R155C
Rv2368c	phoH1	T	G	E112D
Rv2377c	mbtH	A	G	V69A
Rv2379c	mbtF	C	G	E589D
Rv2380c	mbtE	G	A	A1107A
Rv2383c	mbtB	C	G	V674L
Rv2386c	mbtI	T	C	M391V
Rv2398c	cysW	C	G	G141A
Rv2400c	subI	C	T	A76T
Rv2409c	-	G	T	T224N
Rv2414c	-	T	G	P385P
Rv2416c	eis	C	T	V163I
Rv2426c	-	T	C	L226L
Rv2433c	-	A	C	L26R
Rv2436	rbsK	T	C	V282A
Rv2439c	proB	C	A	A226S
Rv2440c	obgE	A	C	S471R
Rv2443	dctA	G	A	L167L
Rv2450c	rpfE	C	T	R126Q
Rv2450c	rpfE	G	C	T20R
Rv2458	mmuM	A	G	Y125C
Rv2471	aglA	T	C	V331A
Rv2472	-	C	T	R30R
Rv2476c	gdh	T	C	S1043G
Rv2476c	gdh	G	A	A616A
Rv2482c	plsB2	A	G	C778R
Rv2483c	plsC	C	T	V482V
Rv2483c	plsC	G	T	R409R
Rv2484c	-	C	T	G466D
Rv2485c	lipQ	C	A	R60L
Rv2488c	-	G	A	T265I
Rv2492	-	C	A	A70D
Rv2494	-	T	C	V48A
Rv2495c	pdhC	T	C	T107A
Rv2495c	pdhC	A	C	Y103D
Rv2502c	accD1	A	C	F325V
Rv2503c	scoB	A	G	G97G
Rv2505c	fadD35	C	T	A85A
Rv2508c	-	T	C	V430V
Rv2509	-	G	A	K263K
Rv2510c	-	T	G	I503I
Rv2513	-	C	A	T122K
Rv2516c	-	G	A	A62V
Rv2524c	fas	A	G	C2771R
Rv2524c	fas	A	G	D684D
Rv2531c	-	A	G	A841A
Rv2542	-	A	G	T211A
Rv2542	-	T	C	V251V
Rv2543	lppA	A	G	N97D
Rv2543	lppA	A	C	N97T
Rv2543	lppA	A	G	I98V
Rv2543	lppA	T	G	I98R
Rv2543	lppA	A	G	I98M
Rv2543	lppA	A	G	Q99R
Rv2543	lppA	C	A	Q100K
Rv2543	lppA	T	G	S101A
Rv2543	lppA	T	C	S101S
Rv2543	lppA	C	T	D102D
Rv2543	lppA	A	G	R103R
Rv2543	lppA	A	G	N104D
Rv2543	lppA	C	A	N104K
Rv2543	lppA	A	T	G105G
Rv2543	lppA	G	T	A106S
Rv2543	lppA	C	T	A106V
Rv2543	lppA	A	G	A106A
Rv2543	lppA	C	T	L107L
Rv2543	lppA	T	C	L107P
Rv2543	lppA	G	A	D109N
Rv2543	lppA	C	G	D109E
Rv2543	lppA	A	G	K110E
Rv2543	lppA	G	A	K110K
Rv2543	lppA	C	G	A113G
Rv2543	lppA	G	C	A113A
Rv2543	lppA	G	C	A116A
Rv2543	lppA	A	G	N122D
Rv2543	lppA	A	G	S123G
Rv2543	lppA	G	C	S123T
Rv2543	lppA	C	A	S123R
Rv2543	lppA	A	T	V124V
Rv2543	lppA	G	C	M125I
Rv2543	lppA	C	T	F126F
Rv2543	lppA	C	T	G127G
Rv2543	lppA	G	A	A128T
Rv2543	lppA	C	T	A128A
Rv2543	lppA	A	G	T129A
Rv2544	lppB	A	G	N38S
Rv2544	lppB	C	T	P39P
Rv2544	lppB	T	G	Y97D
Rv2544	lppB	A	C	Y97S
Rv2544	lppB	C	G	G98G
Rv2544	lppB	A	G	Q99R
Rv2544	lppB	G	A	D100N
Rv2544	lppB	C	G	D100E
Rv2544	lppB	T	G	F101V
Rv2544	lppB	T	C	F101S
Rv2544	lppB	T	G	Y102D
Rv2544	lppB	A	C	R103R
Rv2544	lppB	A	G	R103R
Rv2544	lppB	A	G	N104D
Rv2544	lppB	T	A	N104K
Rv2544	lppB	A	T	G105G
Rv2544	lppB	C	T	S106L
Rv2544	lppB	T	C	L107S
Rv2544	lppB	T	C	C108C
Rv2544	lppB	G	C	S112T
Rv2544	lppB	T	C	S112S
Rv2544	lppB	C	G	A113G
Rv2544	lppB	G	C	M120I
Rv2544	lppB	A	G	K122E
Rv2544	lppB	A	C	K122N
Rv2544	lppB	C	G	P123A
Rv2544	lppB	G	A	P123P
Rv2544	lppB	G	A	D125N
Rv2544	lppB	A	T	D125V
Rv2544	lppB	C	T	F126F
Rv2544	lppB	G	C	S128T
Rv2544	lppB	C	T	S128S
Rv2544	lppB	A	G	T129A
Rv2544	lppB	A	G	T129T
Rv2560	-	G	C	V210L
Rv2562	-	G	A	A73T
Rv2566	-	A	G	E66E
Rv2566	-	T	C	L610P
Rv2566	-	T	C	A1087A
Rv2567	-	C	T	G491G
Rv2567	-	A	C	T529P
Rv2567	-	A	G	Q645R
Rv2569c	-	G	A	S67S
Rv2573	-	T	C	Y189Y
Rv2578c	-	G	A	S31S
Rv2584c	apt	G	T	A147E
Rv2585c	-	C	G	C462S
Rv2585c	-	T	G	A128A
Rv2590	fadD9	A	G	Q579R
Rv2592c	ruvB	T	C	P281P
Rv2596	-	T	C	C77R
Rv2611c	-	G	C	S197C
Rv2611c	-	T	C	I102M
Rv2614A	-	T	C	L12L
Rv2621c	-	G	A	A110V
Rv2627c	-	T	C	R104G
Rv2629	-	A	C	D64A
Rv2668	-	A	G	H3R
Rv2672	-	C	G	H317D
Rv2678c	hemE	T	C	L292L
Rv2680	-	T	A	V30V
Rv2685	arsB1	C	G	A378G
Rv2688c	-	G	T	P156T
Rv2691	ceoB	A	G	T117A
Rv2691	ceoB	A	G	D164G
Rv2692	ceoC	A	G	I133V
Rv2693c	-	C	T	G126R
Rv2695	-	A	G	T126T
Rv2702	ppgK	T	C	I203T
Rv2711	ideR	C	A	R153R
Rv2712c	-	G	A	T329I
Rv2714	-	T	C	V245A
Rv2715	-	C	T	P263S
Rv2719c	-	A	G	Y124H
Rv2721c	-	G	A	P477P
Rv2724c	fadE20	C	T	V156M
Rv2727c	miaA	C	T	G184S
Rv2729c	-	G	T	A202E
Rv2736c	recX	C	G	V59L
Rv2756c	hsdM	A	G	L306P
Rv2771c	-	A	G	L80P
Rv2794c	-	T	C	M87V
Rv2795c	-	A	G	C241C
Rv2802c	-	C	T	S116S
Rv2805	-	G	A	G4D
Rv2807	-	A	T	E72V
Rv2825c	-	T	C	K2E
Rv2830c	-	G	A	A56V
Rv2831	echA16	G	T	D156Y
Rv2838c	rbfA	C	T	E183E
Rv2855	mtr	G	A	S144S
Rv2855	mtr	G	A	R294R
Rv2862c	-	A	G	C50R
Rv2866	-	C	A	R21R
Rv2869c	-	C	A	V259F
Rv2874	dipZ	T	G	Y672D
Rv2878c	mpt53	A	G	A52A
Rv2891	-	C	T	A6V
Rv2896c	-	A	C	S153A
Rv2899c	fdhD	G	A	A84V
Rv2905	lppW	A	G	Q81R
Rv2916c	ffh	A	C	R35R
Rv2917	-	G	T	R594L
Rv2931	ppsA	T	G	L1194R
Rv2932	ppsB	T	C	L1098L
Rv2933	ppsC	G	C	D1143H
Rv2934	ppsD	A	G	S1261S
Rv2935	ppsE	A	G	A615A
Rv2935	ppsE	A	G	Q1016Q
Rv2940c	mas	T	G	T2005P
Rv2941	fadD28	A	G	T436A
Rv2947c	pks15	A	G	V333A
Rv2950c	fadD29	A	G	G86G
Rv2952	-	G	A	G176R
Rv2964	purU	A	C	M143L
Rv2971	-	A	C	N152H
Rv2979c	-	G	C	P14R
Rv2981c	ddl	T	C	T365A
Rv2982c	gpsA	G	C	P133A
Rv2995c	leuB	C	G	T179T
Rv2996c	serA1	C	T	V5I
Rv2999	lppY	A	T	M212L
Rv3009c	gatB	G	A	G343G
Rv3011c	gatA	T	G	M420L
Rv3015c	-	A	C	F167C
Rv3041c	-	A	G	A16A
Rv3042c	serB2	C	T	G116E
Rv3043c	ctaD	C	G	T182T
Rv3047c	-	T	C	T53A
Rv3051c	nrdE	T	C	Q519R
Rv3059	cyp136	A	G	D445G
Rv3062	ligB	C	T	P91S
Rv3063	cstA	C	A	R559S
Rv3077	-	T	G	R308R
Rv3077	-	G	C	G310R
Rv3081	-	C	G	F220L
Rv3084	lipR	T	C	V243V
Rv3087	-	C	G	L447V
Rv3088	-	G	C	L449L
Rv3089	fadD13	A	G	A302A
Rv3093c	-	G	C	C210W
Rv3098c	-	C	G	A66A
Rv3109	moaA1	A	G	T98T
Rv3113	-	G	A	G134E
Rv3114	-	T	C	S11P
Rv3121	cyp141	A	G	K157E
Rv3121	cyp141	C	T	A200A
Rv3132c	devS	C	T	E356E
Rv3134c	-	G	A	L201L
Rv3134c	-	G	C	A169A
Rv3137	-	C	T	P168L
Rv3141	fadB4	A	G	E292E
Rv3151	nuoG	A	G	I474M
Rv3151	nuoG	A	G	T604A
Rv3161c	-	C	G	V62L
Rv3167c	-	C	A	L162F
Rv3174	-	G	A	G28S
Rv3183	-	C	G	A25A
Rv3190c	-	A	G	L138P
Rv3199c	nudC	G	C	P239R
Rv3201c	-	T	C	Q269R
Rv3202c	-	C	T	E902K
Rv3204	-	A	G	T34A
Rv3210c	-	G	A	L32L
Rv3213c	-	T	C	K144E
Rv3220c	-	C	G	G96R
Rv3224	-	C	T	C242C
Rv3228	-	G	C	A32A
Rv3236c	-	T	C	T102A
Rv3239c	-	T	C	L874L
Rv3243c	-	A	C	V217V
Rv3245c	mtrB	T	G	M517L
Rv3245c	mtrB	G	A	P18S
Rv3248c	sahH	G	A	S376S
Rv3257c	manB	G	A	S206L
Rv3263	-	A	C	E270A
Rv3272	-	G	A	V181M
Rv3282	maf	C	A	A80D
Rv3283	sseA	G	A	E276K
Rv3289c	-	C	T	A124A
Rv3289c	-	G	A	G114G
Rv3293	pcd	T	A	C186S
Rv3294c	-	G	T	I164I
Rv3296	lhr	A	C	K492T
Rv3296	lhr	G	A	P1386P
Rv3297	nei	A	C	R77R
Rv3303c	lpdA	A	G	L308S
Rv3306c	amiB1	A	C	A103A
Rv3317	sdhD	G	C	V54L
Rv3317	sdhD	A	G	T112A
Rv3328c	sigJ	G	T	P41Q
Rv3329	-	A	C	Q122H
Rv3331	sugI	C	T	P423L
Rv3335c	-	G	C	G265G
Rv3365c	-	T	C	Q698R
Rv3365c	-	A	C	S687R
Rv3366	spoU	G	A	R92Q
Rv3366	spoU	G	T	R92R
Rv3372	otsB2	A	G	D313G
Rv3383c	idsB	A	C	V132G
Rv3389c	-	G	A	P165S
Rv3398c	idsA1	G	T	A210A
Rv3399	-	C	A	A330E
Rv3401	-	C	T	R384W
Rv3402c	-	G	T	A16E
Rv3403c	-	A	T	V235V
Rv3407	-	C	T	R84C
Rv3408	-	C	T	S46L
Rv3410c	guaB3	T	C	P47P
Rv3411c	guaB2	C	T	A391T
Rv3411c	guaB2	A	G	A275A
Rv3415c	-	T	C	Q12Q
Rv3420c	rimI	A	G	A64A
Rv3433c	-	A	C	S443A
Rv3433c	-	T	C	A442A
Rv3440c	-	C	T	E28E
Rv3445c	esxU	G	A	P63S
Rv3446c	-	C	G	R284P
Rv3447c	-	T	C	S1082G
Rv3449	mycP4	A	G	T87A
Rv3450c	-	T	C	G417G
Rv3456c	rplQ	A	G	P4P
Rv3459c	rpsK	T	C	K67K
Rv3465	rmlC	A	C	E115D
Rv3468c	-	T	C	I62V
Rv3476c	kgtP	A	G	V350V
Rv3476c	kgtP	G	A	L81F
Rv3479	-	T	G	L174R
Rv3479	-	A	G	A863A
Rv3487c	lipF	G	A	R233C
Rv3490	otsA	A	G	E77G
Rv3490	otsA	G	C	V334L
Rv3497c	mce4C	G	T	R191S
Rv3501c	yrbE4A	G	C	G171G
Rv3504	fadE26	C	T	Y66Y
Rv3515c	fadD19	C	A	D55Y
Rv3516	echA19	G	A	G86D
Rv3521	-	A	G	N295D
Rv3522	ltp4	C	T	T324I
Rv3523	ltp3	T	C	F68L
Rv3525c	-	G	A	D46D
Rv3528c	-	G	A	P225P
Rv3531c	-	A	C	F313L
Rv3537	-	G	T	R409S
Rv3540c	ltp2	C	G	V224L
Rv3543c	fadE29	G	A	P386P
Rv3545c	cyp125	G	A	H375H
Rv3554	fdxB	G	A	G125E
Rv3561	fadD3	G	C	G357R
Rv3563	fadE32	G	C	W275S
Rv3564	fadE33	T	C	L121L
Rv3567c	-	A	G	I179T
Rv3579c	-	G	A	P2P
Rv3581c	ispF	T	C	V25V
Rv3585	radA	G	A	Q152Q
Rv3586	-	A	G	T288A
Rv3591c	-	A	G	F156L
Rv3593	lpqF	C	T	A159V
Rv3598c	lysS	C	T	A454T
Rv3610c	ftsH	G	A	Y691Y
Rv3616c	-	G	A	T192I
Rv3618	-	A	C	E149A
Rv3630	-	G	A	A40T
Rv3641c	fic	C	T	R12R
Rv3649	-	T	C	L93P
Rv3655c	-	T	C	E2E
Rv3665c	dppB	G	A	T194I
Rv3666c	dppA	T	C	Q4R
Rv3667	acs	G	A	A517A
Rv3669	-	G	C	V159V
Rv3671c	-	T	C	I363V
Rv3674c	nth	G	C	P2R
Rv3676	-	G	A	D45N
Rv3680	-	G	C	G199A
Rv3682	ponA2	G	T	A124A
Rv3682	ponA2	G	A	A619T
Rv3691	-	A	T	T267S
Rv3695	-	C	T	A208A
Rv3703c	-	A	G	Y385Y
Rv3704c	gshA	A	G	L373L
Rv3708c	asd	A	G	P121P
Rv3711c	dnaQ	C	A	V211L
Rv3711c	dnaQ	C	T	G76D
Rv3713	cobQ2	C	T	I89I
Rv3714c	-	T	C	P209P
Rv3715c	recR	C	A	G44C
Rv3719	-	A	G	T12A
Rv3721c	dnaZX	G	A	H97H
Rv3722c	-	A	G	M158T
Rv3724B	cut5b	G	T	A83S
Rv3725	-	G	C	V176L
Rv3727	-	G	C	G393R
Rv3729	-	C	T	P269S
Rv3729	-	G	C	Q516H
Rv3731	ligC	G	C	V210V
Rv3731	ligC	G	A	R313H
Rv3736	-	G	A	L15L
Rv3736	-	T	C	A284A
Rv3737	-	A	G	D40G
Rv3737	-	G	T	P504P
Rv3743c	ctpJ	G	A	F291F
Rv3758c	proV	T	C	N84D
Rv3759c	proX	A	G	H311H
Rv3759c	proX	A	G	L85P
Rv3759c	proX	A	G	W17R
Rv3764c	-	A	G	C246R
Rv3770c	-	G	C	P98A
Rv3772	hisC2	A	G	T142A
Rv3773c	-	C	A	G137V
Rv3774	echA21	G	A	G31G
Rv3776	-	A	G	M329V
Rv3777	-	A	G	L63L
Rv3777	-	T	C	V160A
Rv3782	-	T	C	V274A
Rv3788	-	A	C	I61L
Rv3790	-	C	T	T153T
Rv3793	embC	C	T	R927R
Rv3794	embA	C	T	C76C
Rv3795	embB	C	T	D534D
Rv3797	fadE35	G	C	G71G
Rv3797	fadE35	T	C	S328P
Rv3799c	accD4	G	A	D506D
Rv3799c	accD4	A	G	H9H
Rv3800c	pks13	G	T	A1646D
Rv3800c	pks13	A	G	R1309R
Rv3800c	pks13	G	A	T1014M
Rv3801c	fadD32	C	T	G227S
Rv3805c	-	T	C	D397G
Rv3815c	-	G	A	V27V
Rv3820c	papA2	G	A	P466L
Rv3822	-	A	G	G148G
Rv3823c	mmpL8	C	T	L465L
Rv3825c	pks2	G	A	D1197D
Rv3826	fadD23	G	C	E422Q
Rv3831	-	C	T	S133S
Rv3833	-	G	A	V105I
Rv3834c	serS	G	A	L174L
Rv3835	-	T	G	L294R
Rv3837c	-	C	T	G15D
Rv3839	-	C	T	P122S
Rv3841	bfrB	A	G	L156L
Rv3842c	glpQ1	G	A	H255Y
Rv3871	-	G	A	P493P
Rv3877	-	G	C	L368L
Rv3879c	-	C	G	C729S
Rv3879c	-	T	G	E660A
Rv3879c	-	C	T	D44N
Rv3882c	-	T	G	R285R
Rv3884c	-	T	C	E215G
Rv3884c	-	G	C	A189A
Rv3885c	-	G	C	V146V
Rv3886c	mycP2	G	T	P230T
Rv3886c	mycP2	G	T	P45T
Rv3888c	-	G	C	R118R
Rv3894c	-	T	C	D650G
Rv3894c	-	C	G	R258P
Rv3896c	-	T	C	A266A
Rv3896c	-	G	T	Q193K
Rv3900c	-	T	C	L27L
Rv3908	-	C	G	R48G
Rv3910	-	C	T	I380I
Rv3919c	gidB	T	C	A205A
Rv3919c	gidB	G	A	S100F
Rv3919c	gidB	T	G	E92D

## Sheet: 632
Rv Number	Annotation	Reference Base	Base Change	Amino Acid Change
Rv0003	recF	T	C	I245T
Rv0006	gyrA	G	C	E21Q
Rv0006	gyrA	G	C	S95T
Rv0006	gyrA	G	A	G668D
Rv0007	-	T	C	S153P
Rv0008c	-	A	G	S145P
Rv0010c	-	C	A	V21F
Rv0012	-	T	C	C233R
Rv0012	-	G	T	G258V
Rv0013	trpG	C	G	I68M
Rv0014c	pknB	C	A	R451L
Rv0015c	pknA	T	G	Q370P
Rv0015c	pknA	T	C	Q369R
Rv0018c	ppp	G	A	P463S
Rv0030	-	G	A	S59S
Rv0032	bioF2	C	T	A438A
Rv0032	bioF2	G	C	D572H
Rv0034	-	C	G	A55A
Rv0035	fadD34	C	G	S16W
Rv0035	fadD34	A	T	T26S
Rv0036c	-	C	G	R224R
Rv0039c	-	C	A	C24F
Rv0040c	mtc28	G	C	P133P
Rv0041	leuS	A	G	R403G
Rv0042c	-	G	C	L59V
Rv0044c	-	T	C	R175R
Rv0045c	-	C	T	V194I
Rv0046c	ino1	T	C	R190G
Rv0048c	-	A	G	V250A
Rv0050	ponA1	A	G	A244A
Rv0050	ponA1	G	T	P629P
Rv0058	dnaB	A	G	R552G
Rv0061	-	C	T	P54S
Rv0064	-	G	A	G457D
Rv0064	-	G	T	V550F
Rv0064	-	A	G	N733D
Rv0064	-	G	C	R906P
Rv0068	-	G	C	V214L
Rv0078A	-	C	T	E112K
Rv0082	-	A	G	Q74R
Rv0083	-	T	C	I224I
Rv0083	-	T	G	T600T
Rv0086	hycQ	G	A	G146G
Rv0088	-	G	T	R31L
Rv0088	-	A	C	R142R
Rv0092	ctpA	C	T	G319G
Rv0101	nrp	T	G	V2000V
Rv0103c	ctpB	A	G	L22S
Rv0104	-	T	C	Y402H
Rv0111	-	C	T	P460P
Rv0115	hddA	G	T	G262V
Rv0117	oxyS	G	A	D142N
Rv0118c	oxcA	T	C	S224G
Rv0120c	fusA2	T	C	N562S
Rv0120c	fusA2	C	G	A512A
Rv0120c	fusA2	G	T	D170E
Rv0127	-	T	C	S18P
Rv0136	cyp138	C	T	P114S
Rv0136	cyp138	C	T	P114L
Rv0154c	fadE2	G	A	I125I
Rv0154c	fadE2	C	G	P36P
Rv0161	-	A	C	S70S
Rv0165c	-	G	C	L86L
Rv0166	fadD5	C	G	V230V
Rv0166	fadD5	C	T	N550N
Rv0169	mce1A	T	G	S313A
Rv0172	mce1D	T	C	I188T
Rv0173	lprK	G	T	V10V
Rv0174	mce1F	T	C	L370P
Rv0174	mce1F	C	G	P417P
Rv0174	mce1F	G	T	G418G
Rv0182c	sigG	C	A	D332Y
Rv0182c	sigG	C	T	G287D
Rv0185	-	C	T	A88V
Rv0186	bglS	T	C	N311N
Rv0191	-	G	A	A213T
Rv0192	-	T	C	S127P
Rv0193c	-	T	C	K417E
Rv0194	-	T	C	M74T
Rv0194	-	C	T	P1098L
Rv0195	-	C	G	A72A
Rv0204c	-	C	G	V306L
Rv0208c	trmB	T	G	K251N
Rv0209	-	T	C	V162A
Rv0210	-	G	A	A486T
Rv0218	-	T	C	C316R
Rv0219	-	A	T	A5A
Rv0221	-	G	A	M21I
Rv0222	echA1	A	C	V16V
Rv0223c	-	G	C	A5G
Rv0226c	-	G	C	P379A
Rv0232	-	T	C	R41R
Rv0233	nrdB	C	G	H33D
Rv0236c	-	C	T	T1320T
Rv0236c	-	G	A	A1081V
Rv0236c	-	T	C	S1080G
Rv0236c	-	A	C	P360P
Rv0236c	-	A	G	V327V
Rv0237	lpqI	C	T	L359L
Rv0245	-	C	T	S103F
Rv0252	nirB	A	G	K686K
Rv0252	nirB	G	T	V775L
Rv0259c	-	G	A	A182V
Rv0260c	-	G	T	V349V
Rv0267	narU	A	C	Q70P
Rv0270	fadD2	T	C	V313V
Rv0282	-	A	C	E6A
Rv0284	-	C	G	P214R
Rv0290	-	G	A	S76N
Rv0290	-	G	A	A95T
Rv0292	-	A	G	N217D
Rv0298	-	G	A	R71R
Rv0301	-	C	T	P98S
Rv0302	-	C	G	H84D
Rv0307c	-	T	C	A94A
Rv0307c	-	C	T	L14L
Rv0311	-	G	T	E119D
Rv0315	-	C	T	P39S
Rv0315	-	A	C	K260T
Rv0318c	-	C	G	G223A
Rv0323c	-	T	C	S142G
Rv0324	-	A	G	T168A
Rv0338c	-	G	A	A621V
Rv0338c	-	T	C	R506G
Rv0344c	lpqJ	C	T	E152E
Rv0350	dnaK	A	G	A58A
Rv0363c	fba	C	T	E159E
Rv0368c	-	C	T	R249H
Rv0376c	-	T	C	P26P
Rv0376c	-	T	G	T14P
Rv0380c	-	T	C	M76V
Rv0381c	-	T	G	T124T
Rv0382c	pyrE	A	G	Y33Y
Rv0384c	clpB	C	T	K530K
Rv0386	-	C	T	F630F
Rv0395	-	T	C	V80A
Rv0398c	-	T	G	E29D
Rv0404	fadD30	C	T	P207L
Rv0405	pks6	T	C	G637G
Rv0406c	-	G	C	T257T
Rv0407	fgd1	G	A	R131R
Rv0407	fgd1	T	C	F320F
Rv0408	pta	G	C	G122A
Rv0411c	glnH	G	A	D270D
Rv0412c	-	A	G	A363A
Rv0412c	-	C	A	D355Y
Rv0417	thiG	C	G	S75C
Rv0419	lpqM	G	A	A297T
Rv0425c	ctpH	T	G	I1268I
Rv0425c	ctpH	T	C	M689V
Rv0428c	-	T	C	D149G
Rv0430	-	C	T	R85R
Rv0436c	pssA	C	A	G167V
Rv0444c	-	C	G	E81D
Rv0450c	mmpL4	A	G	L97L
Rv0452	-	C	G	H125D
Rv0456c	echA2	A	G	T149T
Rv0457c	-	C	G	R82P
Rv0459	-	A	C	R110R
Rv0461	-	A	G	Q20Q
Rv0465c	-	A	G	C106R
Rv0473	-	A	G	K5R
Rv0483	lprQ	C	T	D294D
Rv0484c	-	A	G	G180G
Rv0486	-	C	T	A187V
Rv0492c	-	A	C	S70A
Rv0493c	-	T	C	S174G
Rv0500	proC	T	C	A118A
Rv0507	mmpL2	A	G	A206A
Rv0507	mmpL2	G	A	R426H
Rv0507	mmpL2	A	G	R890R
Rv0512	hemB	G	A	R183R
Rv0518	-	G	C	R170R
Rv0529	ccsA	A	G	I245M
Rv0530	-	C	T	P231L
Rv0536	galE3	G	A	V80I
Rv0537c	-	T	C	T290A
Rv0538	-	G	C	R228P
Rv0545c	pitA	G	A	P49S
Rv0556	-	T	G	L15R
Rv0557	pimB	T	C	G107G
Rv0565c	-	C	T	V130V
Rv0565c	-	C	T	R110H
Rv0570	nrdZ	T	C	A539A
Rv0572c	-	C	T	D61N
Rv0572c	-	A	G	F31L
Rv0575c	-	T	A	D238V
Rv0575c	-	T	C	Q116Q
Rv0576	-	G	A	R233H
Rv0585c	-	C	T	A148A
Rv0587	yrbE2A	C	G	A111A
Rv0587	yrbE2A	T	C	L160L
Rv0589	mce2A	T	C	F51S
Rv0591	mce2C	A	C	A464A
Rv0591	mce2C	T	G	L469L
Rv0594	mce2F	A	G	N432S
Rv0601c	-	G	A	G9G
Rv0613c	-	T	C	T728A
Rv0619	galTb	A	G	T174A
Rv0620	galK	T	C	C199R
Rv0629c	recD	T	G	E120D
Rv0631c	recC	G	A	F1039F
Rv0644c	mmaA2	T	G	E213D
Rv0655	mkl	G	T	A17A
Rv0658c	-	A	G	L75P
Rv0663	atsD	C	A	R335S
Rv0663	atsD	A	G	D349G
Rv0667	rpoB	T	C	A1075A
Rv0673	echA4	C	A	F125L
Rv0676c	mmpL5	T	C	I948V
Rv0676c	mmpL5	G	A	T794I
Rv0676c	mmpL5	C	T	D767N
Rv0679c	-	G	C	N142K
Rv0682	rpsL	A	G	K121K
Rv0691c	-	C	T	A140T
Rv0697	-	C	T	L268L
Rv0697	-	G	C	A475P
Rv0699	-	A	G	D13G
Rv0715	rplX	C	T	H4H
Rv0727c	fucA	G	T	A6D
Rv0728c	serA2	C	T	R242H
Rv0745	-	C	T	T153M
Rv0749A	-	G	C	T37T
Rv0758	phoR	C	T	P172L
Rv0764c	cyp51	A	G	A114A
Rv0768	aldA	T	G	L102R
Rv0773c	ggtA	G	A	R447C
Rv0782	ptrBb	G	T	T470T
Rv0785	-	G	T	C408F
Rv0787	-	T	C	Y267H
Rv0792c	-	C	G	L186L
Rv0799c	-	C	T	V286V
Rv0800	pepC	T	G	L139R
Rv0806c	cpsY	T	C	V370V
Rv0808	purF	G	T	R476L
Rv0808	purF	T	C	A480A
Rv0809	purM	T	C	G63G
Rv0809	purM	C	T	P156S
Rv0812	-	A	G	I145M
Rv0823c	-	G	A	L320L
Rv0825c	-	A	C	F68C
Rv0835	lpqQ	T	C	Y57Y
Rv0844c	narL	C	G	G169R
Rv0845	-	C	A	A219E
Rv0848	cysK2	G	A	G93S
Rv0853c	pdc	T	C	A528A
Rv0855	far	C	T	A24V
Rv0858c	-	C	T	A274T
Rv0858c	-	C	G	A151A
Rv0859	fadA	A	G	S150G
Rv0860	fadB	T	C	D275D
Rv0862c	-	A	G	L749S
Rv0869c	moaA	C	T	G141S
Rv0874c	-	C	T	G243S
Rv0881	-	G	C	G115R
Rv0890c	-	G	C	P866A
Rv0890c	-	T	C	E234G
Rv0891c	-	A	C	V37G
Rv0893c	-	T	C	K31E
Rv0907	-	C	T	A417V
Rv0907	-	A	C	Y459S
Rv0918	-	A	G	S46G
Rv0919	-	T	C	F141F
Rv0928	pstS3	G	A	K211K
Rv0930	pstA1	T	C	M5T
Rv0932c	pstS2	C	A	P266P
Rv0938	-	T	C	C344R
Rv0945	-	C	G	R180G
Rv0956	purN	T	C	H197H
Rv0957	purH	A	G	P76P
Rv0958	-	T	C	S274P
Rv0959	-	A	G	N238D
Rv0962c	lprP	G	A	P186L
Rv0964c	-	G	T	P124T
Rv0965c	-	C	T	A106A
Rv0966c	-	A	G	V175A
Rv0969	ctpV	C	A	T395T
Rv0969	ctpV	G	A	D484N
Rv0970	-	T	C	V210V
Rv0974c	accD2	G	C	N51K
Rv0981	mprA	C	T	S135S
Rv0981	mprA	C	T	D209D
Rv0982	mprB	T	A	L339H
Rv0983	pepD	T	C	L390P
Rv0986	-	G	A	V105V
Rv0986	-	C	A	G222G
Rv0987	-	G	A	A35A
Rv0987	-	C	T	A372V
Rv0987	-	T	G	F717V
Rv0988	-	C	G	L191V
Rv0988	-	T	C	L191P
Rv0989c	grcC2	T	C	I321V
Rv0989c	grcC2	G	T	D225E
Rv0990c	-	A	C	S54A
Rv0993	galU	A	G	Q235R
Rv0995	rimJ	G	A	G23S
Rv1007c	metG	G	C	R39G
Rv1008	tatD	T	C	N135N
Rv1008	tatD	C	A	T187N
Rv1023	eno	A	G	R8G
Rv1023	eno	A	C	K429Q
Rv1027c	kdpE	C	T	G60S
Rv1028c	kdpD	C	T	E712E
Rv1028c	kdpD	G	A	P368S
Rv1028c	kdpD	C	G	S211S
Rv1046c	-	T	G	R151S
Rv1048c	-	C	A	E23D
Rv1049	-	G	C	T58T
Rv1050	-	G	T	A290A
Rv1056	-	T	C	T163T
Rv1071c	echA9	G	A	V120V
Rv1076	lipU	A	C	Q272P
Rv1086	-	A	C	S259R
Rv1090	celA2b	G	A	Q48Q
Rv1090	celA2b	C	A	Q49K
Rv1093	glyA	T	C	V36A
Rv1099c	glpX	G	T	T251T
Rv1102c	-	G	A	T65I
Rv1110	ispH	G	A	E295E
Rv1121	zwf1	T	C	L332L
Rv1125	-	A	G	S101G
Rv1125	-	G	C	P285P
Rv1125	-	T	C	A299A
Rv1127c	ppdK	A	G	A355A
Rv1127c	ppdK	C	T	G69E
Rv1128c	-	T	C	E270G
Rv1130	-	A	G	D3G
Rv1140	-	T	C	F266L
Rv1148c	-	G	A	L303L
Rv1148c	-	G	C	G302G
Rv1148c	-	C	G	R301R
Rv1148c	-	G	C	A299G
Rv1148c	-	A	G	L297L
Rv1148c	-	A	T	F296L
Rv1148c	-	C	A	A295A
Rv1148c	-	G	C	A295G
Rv1148c	-	A	G	D294D
Rv1148c	-	A	G	N292N
Rv1148c	-	T	G	N292H
Rv1154c	-	T	C	T123A
Rv1155	-	T	C	S115P
Rv1159	pimE	A	C	T4P
Rv1160	mutT2	G	C	G58R
Rv1161	narG	G	A	G457G
Rv1162	narH	A	G	P346P
Rv1163	narJ	C	G	P179R
Rv1175c	fadH	A	G	A656A
Rv1175c	fadH	C	G	C210S
Rv1181	pks4	G	A	A217A
Rv1181	pks4	C	T	L808L
Rv1183	mmpL10	A	G	T408A
Rv1185c	fadD21	T	C	E37E
Rv1186c	-	G	A	D472D
Rv1186c	-	G	C	P207A
Rv1186c	-	G	A	D24D
Rv1188	-	A	C	R226R
Rv1190	-	T	G	G230G
Rv1193	fadD36	C	T	P124L
Rv1206	fadD6	G	C	E134D
Rv1217c	-	T	C	A531A
Rv1217c	-	G	A	S204S
Rv1217c	-	C	T	A173T
Rv1218c	-	T	C	Q243R
Rv1224	tatB	T	G	W8G
Rv1230c	-	T	C	S45G
Rv1232c	-	C	G	A375A
Rv1232c	-	A	C	C149G
Rv1239c	corA	T	C	K139E
Rv1248c	kgd	C	T	A1148T
Rv1248c	kgd	C	T	V764M
Rv1249c	-	A	G	L119L
Rv1251c	-	T	C	T773T
Rv1263	amiB2	T	G	V260V
Rv1266c	pknH	C	T	R607Q
Rv1286	cysN	C	G	P521P
Rv1290c	-	A	G	L102P
Rv1291c	-	A	G	A18A
Rv1297	rho	T	C	G135G
Rv1300	hemK	C	T	R194C
Rv1316c	ogt	C	T	G12G
Rv1317c	alkA	T	G	K379T
Rv1317c	alkA	T	C	I12V
Rv1319c	-	T	C	E510E
Rv1319c	-	G	A	R389W
Rv1320c	-	T	C	T531A
Rv1321	-	A	C	S144R
Rv1326c	glgB	A	G	S470P
Rv1329c	dinG	G	T	T80K
Rv1330c	-	C	G	G429A
Rv1333	-	G	A	V34V
Rv1336	cysM	C	T	P77P
Rv1354c	-	C	T	R70H
Rv1358	-	C	A	R70R
Rv1364c	-	G	T	A465E
Rv1367c	-	T	C	I169V
Rv1368	lprF	C	T	A260V
Rv1371	-	C	T	R299R
Rv1372	-	C	T	G245G
Rv1372	-	A	G	T294A
Rv1373	-	C	T	P231L
Rv1374c	-	T	C	T136A
Rv1378c	-	T	G	I69L
Rv1378c	-	G	A	R37W
Rv1383	carA	T	C	S273P
Rv1388	mihF	C	T	V8V
Rv1391	dfp	C	T	T109T
Rv1394c	cyp132	C	A	R135L
Rv1399c	lipH	C	A	T233T
Rv1400c	lipI	T	G	T106P
Rv1400c	lipI	G	T	F90L
Rv1401	-	G	A	P104P
Rv1412	ribC	G	T	A111A
Rv1420	uvrC	G	A	V289I
Rv1420	uvrC	T	C	V434A
Rv1431	-	A	C	N65T
Rv1431	-	A	G	P586P
Rv1438	tpiA	C	T	S166S
Rv1439c	-	G	T	L29I
Rv1439c	-	A	C	S21A
Rv1442	bisC	C	G	L131V
Rv1446c	opcA	C	G	R192P
Rv1448c	tal	T	C	T244A
Rv1449c	tkt	A	C	Y18D
Rv1453	-	C	A	P405Q
Rv1458c	-	T	C	T133A
Rv1459c	-	T	C	K113E
Rv1461	-	G	A	V150I
Rv1462	-	A	G	N183D
Rv1463	-	A	G	E198G
Rv1475c	acn	C	A	V84L
Rv1481	-	C	A	G13G
Rv1486c	-	C	A	K198N
Rv1489	-	A	C	K52T
Rv1497	lipL	A	G	M42V
Rv1497	lipL	T	C	F120F
Rv1498c	-	C	T	R191H
Rv1501	-	A	C	I84I
Rv1502	-	A	G	Y213C
Rv1504c	-	G	A	F36F
Rv1505c	-	C	T	A51T
Rv1508c	-	G	A	G328G
Rv1508c	-	G	A	P16S
Rv1514c	-	T	C	S159S
Rv1515c	-	C	A	G281V
Rv1517	-	C	T	L188F
Rv1520	-	C	T	R215C
Rv1521	fadD25	A	G	V297V
Rv1522c	mmpL12	A	G	S381P
Rv1527c	pks5	C	G	V2070V
Rv1527c	pks5	A	C	L2061R
Rv1530	adh	C	T	H114Y
Rv1532c	-	C	T	Q139Q
Rv1532c	-	C	G	A76P
Rv1538c	ansA	C	T	G281S
Rv1552	frdA	G	T	S524S
Rv1554	frdC	A	G	M40V
Rv1570	bioD	T	C	M191T
Rv1592c	-	T	C	I322V
Rv1592c	-	T	C	E321E
Rv1597	-	G	A	G21D
Rv1602	hisH	G	A	S201N
Rv1604	impA	C	A	P124Q
Rv1612	trpB	G	T	G83G
Rv1618	tesB1	A	T	H121L
Rv1629	polA	A	C	T186P
Rv1629	polA	A	G	R188G
Rv1629	polA	C	T	P208P
Rv1630	rpsA	A	C	R212R
Rv1634	-	G	C	G198R
Rv1639c	-	C	G	T180T
Rv1640c	lysS	C	T	P995P
Rv1640c	lysS	T	C	R809R
Rv1640c	lysS	A	G	I701T
Rv1644	tsnR	T	C	L232P
Rv1647	-	G	C	A2P
Rv1648	-	C	T	G69G
Rv1649	pheS	C	A	A276D
Rv1661	pks7	A	C	E814A
Rv1662	pks8	T	G	L1228V
Rv1662	pks8	G	A	A1357T
Rv1664	pks9	T	C	A116A
Rv1665	pks11	T	C	H264H
Rv1668c	-	A	G	D307D
Rv1672c	-	C	T	L200L
Rv1676	-	T	C	S149S
Rv1677	dsbF	A	G	Q23Q
Rv1681	moeX	A	G	T277A
Rv1682	-	G	C	A298A
Rv1691	-	A	G	L63L
Rv1694	tlyA	A	G	L11L
Rv1699	pyrG	G	A	P60P
Rv1702c	-	C	G	A53P
Rv1704c	cycA	C	A	R93L
Rv1716	-	A	G	S178G
Rv1716	-	T	C	V276A
Rv1724c	-	T	C	K95K
Rv1730c	-	C	T	R444R
Rv1730c	-	G	C	D435E
Rv1733c	-	C	A	Q68H
Rv1735c	-	A	G	A18A
Rv1739c	-	C	T	A204A
Rv1739c	-	C	A	R134L
Rv1739c	-	C	A	G32V
Rv1745c	idi	G	C	R89R
Rv1751	-	G	T	P344P
Rv1769	-	C	T	F160F
Rv1769	-	A	C	D401A
Rv1778c	-	C	T	R89H
Rv1784	-	T	C	S745S
Rv1785c	cyp143	C	G	G334A
Rv1812c	-	A	G	L30P
Rv1815	-	A	T	I83F
Rv1821	secA2	G	A	V410M
Rv1823	-	C	A	Q24K
Rv1826	gcvH	C	A	T121K
Rv1832	gcvB	C	G	G790G
Rv1835c	-	A	G	C179R
Rv1837c	glcB	C	T	G104S
Rv1846c	-	A	G	T138T
Rv1847	-	C	T	R132W
Rv1860	apa	T	C	F136L
Rv1865c	-	A	C	A45A
Rv1867	-	C	T	G380G
Rv1872c	lldD2	C	T	V253M
Rv1872c	lldD2	C	G	G59A
Rv1878	glnA3	A	G	L283L
Rv1886c	fbpB	G	T	P238P
Rv1888A	-	C	T	G55G
Rv1895	-	G	C	V270L
Rv1900c	lipJ	A	C	I204M
Rv1902c	nanT	C	T	A312A
Rv1904	-	T	G	L90W
Rv1908c	katG	C	A	R463L
Rv1912c	fadB5	T	C	D328G
Rv1915	aceAa	G	A	G179D
Rv1920	-	A	C	E253A
Rv1925	fadD31	C	T	R94C
Rv1925	fadD31	A	C	M190L
Rv1927	-	G	C	E51D
Rv1934c	fadE17	A	G	I172T
Rv1936	-	G	C	Q68H
Rv1938	ephB	G	T	G158W
Rv1948c	-	C	G	G5R
Rv1956	-	C	T	H121H
Rv1966	mce3A	G	A	A47T
Rv1968	mce3C	A	G	K67K
Rv1971	mce3F	C	A	A396E
Rv1972	-	C	G	H124Q
Rv1977	-	T	G	S253S
Rv1978	-	G	C	S226T
Rv1979c	-	C	T	V457I
Rv1985c	-	C	G	P34P
Rv1986	-	G	A	C12Y
Rv1992c	ctpG	G	A	F740F
Rv1996	-	C	T	R263C
Rv1999c	-	G	T	L240M
Rv2000	-	C	A	P219Q
Rv2002	fabG3	A	C	I6I
Rv2005c	-	G	A	S93S
Rv2021c	-	T	C	A32A
Rv2024c	-	G	A	S232S
Rv2024c	-	T	C	D154G
Rv2024c	-	A	G	W47R
Rv2037c	-	C	T	C312Y
Rv2037c	-	G	C	A177A
Rv2039c	-	C	A	V131F
Rv2041c	-	A	G	D242D
Rv2042c	-	G	C	A199A
Rv2047c	-	T	C	T174A
Rv2048c	pks12	G	A	S3004L
Rv2048c	pks12	G	T	A2931A
Rv2052c	-	C	G	P473P
Rv2057c	rpmG	C	A	R46L
Rv2059	-	C	A	H71Q
Rv2059	-	C	A	T317K
Rv2062c	cobN	C	T	E677K
Rv2062c	cobN	C	T	R145H
Rv2064	cobG	T	C	D175D
Rv2071c	cobM	T	C	I145M
Rv2072c	cobL	A	G	L205P
Rv2075c	-	A	C	G420G
Rv2075c	-	G	T	P364Q
Rv2077c	-	A	G	A96A
Rv2078	-	A	G	E6G
Rv2079	-	A	G	Y47C
Rv2082	-	T	C	R34R
Rv2082	-	A	G	K35E
Rv2082	-	A	G	T183A
Rv2082	-	C	T	P376L
Rv2083	-	C	G	L256V
Rv2087	-	C	T	N18N
Rv2087	-	G	C	V57V
Rv2088	pknJ	T	G	L30R
Rv2088	pknJ	C	A	L209L
Rv2089c	pepE	G	A	P336L
Rv2090	-	C	G	F358L
Rv2092c	helY	C	T	R142R
Rv2096c	-	A	G	S174P
Rv2101	helZ	C	G	V455V
Rv2101	helZ	A	C	M462L
Rv2101	helZ	C	A	P601Q
Rv2103c	-	T	C	T16A
Rv2109c	prcA	G	C	R182G
Rv2109c	prcA	C	G	R135P
Rv2125	-	G	A	G33S
Rv2127	ansP1	G	A	G9D
Rv2139	pyrD	G	A	G339S
Rv2152c	murC	G	A	F209F
Rv2153c	murG	C	A	V36L
Rv2155c	murD	G	C	R247G
Rv2160c	-	A	G	V63A
Rv2163c	pbpB	T	C	R539R
Rv2178c	aroG	G	T	D265E
Rv2187	fadD15	C	T	T100I
Rv2189c	-	A	C	A107A
Rv2198c	mmpS3	G	A	A59A
Rv2205c	-	T	C	E105E
Rv2209	-	C	T	R429R
Rv2219	-	G	A	A129T
Rv2221c	glnE	G	T	R253R
Rv2226	-	G	A	D299N
Rv2231c	cobC	G	A	A205A
Rv2236c	cobD	G	C	S79C
Rv2237	-	A	G	P78P
Rv2247	accD6	T	C	D200D
Rv2247	accD6	A	G	D229G
Rv2248	-	T	G	V199G
Rv2251	-	T	C	P470P
Rv2256c	-	A	G	T65T
Rv2258c	-	A	G	A52A
Rv2260	-	T	C	D16D
Rv2264c	-	C	T	G584G
Rv2264c	-	T	C	T487A
Rv2268c	cyp128	T	C	E294E
Rv2274c	-	C	A	G41V
Rv2276	cyp121	C	T	H318Y
Rv2280	-	C	G	A6G
Rv2280	-	T	C	A6A
Rv2290	lppO	G	T	A16S
Rv2307c	-	A	G	M24T
Rv2308	-	G	A	D212N
Rv2314c	-	C	G	R405R
Rv2314c	-	A	G	G388G
Rv2316	uspA	G	C	D67H
Rv2316	uspA	G	C	V127L
Rv2319c	-	G	A	I139I
Rv2326c	-	A	G	N516N
Rv2327	-	A	G	R91R
Rv2333c	-	C	A	D69Y
Rv2337c	-	G	T	L244L
Rv2337c	-	C	A	G119V
Rv2345	-	G	C	Q266H
Rv2349c	plcC	C	A	G361C
Rv2349c	plcC	A	G	R251R
Rv2351c	plcA	T	C	T446A
Rv2360c	-	C	T	A66T
Rv2366c	-	G	A	R155C
Rv2377c	mbtH	A	G	V69A
Rv2379c	mbtF	C	G	E589D
Rv2380c	mbtE	G	A	A1107A
Rv2383c	mbtB	C	G	V674L
Rv2398c	cysW	C	G	G141A
Rv2400c	subI	C	T	A76T
Rv2409c	-	G	T	T224N
Rv2414c	-	T	G	P385P
Rv2426c	-	T	C	L226L
Rv2433c	-	A	C	L26R
Rv2436	rbsK	T	C	V282A
Rv2439c	proB	C	A	A226S
Rv2440c	obgE	A	C	S471R
Rv2443	dctA	G	A	L167L
Rv2450c	rpfE	C	T	R126Q
Rv2450c	rpfE	G	C	T20R
Rv2454c	-	T	C	H332R
Rv2456c	-	A	G	M260T
Rv2458	mmuM	A	G	Y125C
Rv2471	aglA	T	C	V331A
Rv2472	-	C	T	R30R
Rv2476c	gdh	T	C	S1043G
Rv2477c	-	A	G	Y244Y
Rv2482c	plsB2	A	G	C778R
Rv2483c	plsC	G	T	R409R
Rv2484c	-	C	T	G466D
Rv2484c	-	C	T	S233S
Rv2485c	lipQ	C	A	R60L
Rv2488c	-	G	A	S498S
Rv2488c	-	G	A	T265I
Rv2492	-	C	A	A70D
Rv2494	-	T	C	V48A
Rv2495c	pdhC	T	C	T107A
Rv2495c	pdhC	A	C	Y103D
Rv2502c	accD1	A	C	F325V
Rv2503c	scoB	A	G	G97G
Rv2505c	fadD35	C	T	A85A
Rv2509	-	G	A	K263K
Rv2510c	-	T	G	I503I
Rv2513	-	C	A	T122K
Rv2516c	-	G	A	A62V
Rv2524c	fas	A	G	C2771R
Rv2524c	fas	A	G	D684D
Rv2531c	-	A	G	A841A
Rv2542	-	A	G	T211A
Rv2542	-	T	C	V251V
Rv2543	lppA	A	G	N97D
Rv2543	lppA	A	C	N97T
Rv2543	lppA	A	G	I98V
Rv2543	lppA	T	G	I98R
Rv2543	lppA	A	G	I98M
Rv2543	lppA	A	G	Q99R
Rv2543	lppA	C	A	Q100K
Rv2543	lppA	T	G	S101A
Rv2543	lppA	T	C	S101S
Rv2543	lppA	C	T	D102D
Rv2543	lppA	A	G	R103R
Rv2543	lppA	A	G	N104D
Rv2543	lppA	C	A	N104K
Rv2543	lppA	A	T	G105G
Rv2543	lppA	G	T	A106S
Rv2543	lppA	C	T	A106V
Rv2543	lppA	A	G	A106A
Rv2543	lppA	C	T	L107L
Rv2543	lppA	T	C	L107P
Rv2543	lppA	G	A	D109N
Rv2543	lppA	C	G	D109E
Rv2543	lppA	A	G	K110E
Rv2543	lppA	G	A	K110K
Rv2543	lppA	C	G	A113G
Rv2543	lppA	G	C	A113A
Rv2543	lppA	G	C	A116A
Rv2543	lppA	A	G	N122D
Rv2543	lppA	A	G	S123G
Rv2543	lppA	G	C	S123T
Rv2543	lppA	C	A	S123R
Rv2543	lppA	A	T	V124V
Rv2543	lppA	G	C	M125I
Rv2543	lppA	C	T	F126F
Rv2543	lppA	C	T	G127G
Rv2543	lppA	G	A	A128T
Rv2543	lppA	C	T	A128A
Rv2543	lppA	A	G	T129A
Rv2544	lppB	A	G	N38S
Rv2544	lppB	C	T	P39P
Rv2544	lppB	T	G	Y97D
Rv2544	lppB	A	C	Y97S
Rv2544	lppB	C	G	G98G
Rv2544	lppB	A	G	Q99R
Rv2544	lppB	G	A	D100N
Rv2544	lppB	C	G	D100E
Rv2544	lppB	T	G	F101V
Rv2544	lppB	T	C	F101S
Rv2544	lppB	T	G	Y102D
Rv2544	lppB	A	C	R103R
Rv2544	lppB	A	G	R103R
Rv2544	lppB	A	G	N104D
Rv2544	lppB	T	A	N104K
Rv2544	lppB	A	T	G105G
Rv2544	lppB	C	T	S106L
Rv2544	lppB	T	C	L107S
Rv2544	lppB	T	C	C108C
Rv2544	lppB	G	C	S112T
Rv2544	lppB	T	C	S112S
Rv2544	lppB	C	G	A113G
Rv2544	lppB	G	C	M120I
Rv2544	lppB	A	G	K122E
Rv2544	lppB	A	C	K122N
Rv2544	lppB	C	G	P123A
Rv2544	lppB	G	A	P123P
Rv2544	lppB	G	A	D125N
Rv2544	lppB	A	T	D125V
Rv2544	lppB	C	T	F126F
Rv2544	lppB	G	C	S128T
Rv2544	lppB	C	T	S128S
Rv2544	lppB	A	G	T129A
Rv2544	lppB	A	G	T129T
Rv2560	-	G	C	V210L
Rv2562	-	G	A	A73T
Rv2566	-	A	G	E66E
Rv2566	-	T	C	L610P
Rv2566	-	T	C	A1087A
Rv2567	-	C	T	G491G
Rv2567	-	A	G	Q645R
Rv2569c	-	G	A	S67S
Rv2573	-	T	C	Y189Y
Rv2578c	-	G	A	S31S
Rv2584c	apt	G	T	A147E
Rv2585c	-	C	G	C462S
Rv2585c	-	T	G	A128A
Rv2592c	ruvB	T	C	P281P
Rv2596	-	T	C	C77R
Rv2611c	-	G	C	S197C
Rv2611c	-	T	C	I102M
Rv2614A	-	T	C	L12L
Rv2621c	-	G	A	A110V
Rv2627c	-	T	C	R104G
Rv2629	-	A	C	D64A
Rv2668	-	A	G	H3R
Rv2672	-	C	G	H317D
Rv2678c	hemE	T	C	L292L
Rv2680	-	T	A	V30V
Rv2685	arsB1	C	G	A378G
Rv2688c	-	G	T	P156T
Rv2691	ceoB	A	G	T117A
Rv2691	ceoB	A	G	D164G
Rv2692	ceoC	A	G	I133V
Rv2693c	-	C	T	G126R
Rv2695	-	A	G	T126T
Rv2702	ppgK	T	C	I203T
Rv2711	ideR	C	A	R153R
Rv2712c	-	G	A	T329I
Rv2714	-	T	C	V245A
Rv2719c	-	A	G	Y124H
Rv2721c	-	G	A	P477P
Rv2724c	fadE20	C	T	V156M
Rv2729c	-	G	T	A202E
Rv2729c	-	G	A	T137I
Rv2736c	recX	C	G	V59L
Rv2756c	hsdM	A	G	L306P
Rv2771c	-	A	G	L80P
Rv2794c	-	T	C	M87V
Rv2795c	-	A	G	C241C
Rv2802c	-	C	T	S116S
Rv2805	-	G	A	G4D
Rv2807	-	A	T	E72V
Rv2822c	-	G	A	Y118Y
Rv2825c	-	T	C	K2E
Rv2830c	-	G	A	A56V
Rv2831	echA16	G	T	D156Y
Rv2836c	dinF	A	G	I363I
Rv2838c	rbfA	C	T	E183E
Rv2855	mtr	G	A	S144S
Rv2862c	-	A	G	C50R
Rv2866	-	C	A	R21R
Rv2869c	-	C	A	V259F
Rv2874	dipZ	T	G	Y672D
Rv2878c	mpt53	A	G	A52A
Rv2887	-	T	C	V19A
Rv2891	-	C	T	A6V
Rv2896c	-	A	C	S153A
Rv2899c	fdhD	G	A	A84V
Rv2905	lppW	A	G	Q81R
Rv2916c	ffh	A	C	R35R
Rv2917	-	G	T	R594L
Rv2931	ppsA	T	G	L1194R
Rv2932	ppsB	T	C	L1098L
Rv2934	ppsD	A	G	S1261S
Rv2935	ppsE	A	G	A615A
Rv2935	ppsE	A	G	Q1016Q
Rv2940c	mas	T	G	T2005P
Rv2941	fadD28	A	G	T436A
Rv2947c	pks15	A	G	V333A
Rv2952	-	G	A	G176R
Rv2964	purU	A	C	M143L
Rv2971	-	A	C	N152H
Rv2979c	-	G	C	P14R
Rv2981c	ddl	T	C	T365A
Rv2982c	gpsA	G	C	P133A
Rv2989	-	G	A	L223L
Rv2995c	leuB	C	G	T179T
Rv2996c	serA1	C	T	V5I
Rv2999	lppY	G	A	Q199Q
Rv2999	lppY	A	T	M212L
Rv3009c	gatB	G	A	G343G
Rv3011c	gatA	T	G	M420L
Rv3015c	-	A	C	F167C
Rv3041c	-	A	G	A16A
Rv3042c	serB2	C	T	G116E
Rv3043c	ctaD	C	G	T182T
Rv3047c	-	T	C	T53A
Rv3051c	nrdE	T	C	Q519R
Rv3059	cyp136	A	G	D445G
Rv3062	ligB	C	T	P91S
Rv3063	cstA	C	A	R559S
Rv3077	-	T	G	R308R
Rv3077	-	G	C	G310R
Rv3081	-	C	G	F220L
Rv3084	lipR	T	C	V243V
Rv3087	-	C	G	L447V
Rv3088	-	T	A	Y79N
Rv3088	-	G	C	L449L
Rv3089	fadD13	A	G	A302A
Rv3093c	-	G	C	C210W
Rv3098c	-	C	G	A66A
Rv3107c	agpS	G	A	T213I
Rv3109	moaA1	A	G	T98T
Rv3113	-	G	A	G134E
Rv3114	-	T	C	S11P
Rv3121	cyp141	A	G	K157E
Rv3121	cyp141	C	T	A200A
Rv3132c	devS	C	T	E356E
Rv3134c	-	G	A	L201L
Rv3134c	-	G	C	A169A
Rv3137	-	C	T	P168L
Rv3140	fadE23	G	T	G264G
Rv3141	fadB4	A	G	E292E
Rv3145	nuoA	G	C	V28L
Rv3151	nuoG	A	G	I474M
Rv3151	nuoG	A	G	T604A
Rv3161c	-	C	G	V62L
Rv3174	-	G	A	G28S
Rv3183	-	C	G	A25A
Rv3190c	-	A	G	L138P
Rv3199c	nudC	G	C	P239R
Rv3201c	-	T	C	Q269R
Rv3202c	-	C	T	E902K
Rv3204	-	A	G	T34A
Rv3210c	-	G	A	L32L
Rv3213c	-	T	C	K144E
Rv3220c	-	C	T	A256T
Rv3220c	-	C	G	G96R
Rv3224	-	A	G	Q62R
Rv3224	-	C	T	C242C
Rv3228	-	G	C	A32A
Rv3236c	-	T	C	T102A
Rv3239c	-	T	C	L874L
Rv3243c	-	A	C	V217V
Rv3245c	mtrB	T	G	M517L
Rv3245c	mtrB	G	A	P18S
Rv3248c	sahH	G	A	S376S
Rv3257c	manB	G	A	S206L
Rv3263	-	A	C	E270A
Rv3272	-	G	A	V181M
Rv3282	maf	C	A	A80D
Rv3283	sseA	G	A	E276K
Rv3289c	-	C	T	A124A
Rv3293	pcd	T	A	C186S
Rv3294c	-	G	T	I164I
Rv3296	lhr	A	C	K492T
Rv3296	lhr	G	A	P1386P
Rv3297	nei	A	C	R77R
Rv3299c	atsB	A	C	C622G
Rv3303c	lpdA	A	G	L308S
Rv3306c	amiB1	A	C	A103A
Rv3317	sdhD	G	C	V54L
Rv3317	sdhD	A	G	T112A
Rv3323c	moaX	T	C	L34L
Rv3328c	sigJ	G	T	P41Q
Rv3329	-	A	C	Q122H
Rv3331	sugI	C	T	P423L
Rv3335c	-	G	C	G265G
Rv3365c	-	T	C	Q698R
Rv3365c	-	A	C	S687R
Rv3366	spoU	G	A	R92Q
Rv3366	spoU	G	T	R92R
Rv3383c	idsB	A	C	V132G
Rv3389c	-	G	A	P165S
Rv3398c	idsA1	G	T	A210A
Rv3399	-	C	A	A330E
Rv3402c	-	G	T	A16E
Rv3403c	-	A	T	V235V
Rv3407	-	C	T	R84C
Rv3408	-	C	T	S46L
Rv3410c	guaB3	T	C	P47P
Rv3411c	guaB2	C	T	A391T
Rv3411c	guaB2	A	G	A275A
Rv3415c	-	T	C	Q12Q
Rv3420c	rimI	A	G	A64A
Rv3433c	-	A	C	S443A
Rv3433c	-	T	C	A442A
Rv3440c	-	C	T	E28E
Rv3442c	rpsI	G	A	P26P
Rv3445c	esxU	G	A	P63S
Rv3446c	-	C	G	R284P
Rv3447c	-	T	C	S1082G
Rv3447c	-	C	A	A669S
Rv3449	mycP4	A	G	T87A
Rv3450c	-	T	C	G417G
Rv3456c	rplQ	A	G	P4P
Rv3465	rmlC	A	C	E115D
Rv3468c	-	T	C	I62V
Rv3476c	kgtP	A	G	V350V
Rv3476c	kgtP	G	A	L81F
Rv3479	-	T	G	L174R
Rv3479	-	A	G	A863A
Rv3487c	lipF	G	A	R233C
Rv3490	otsA	A	G	E77G
Rv3490	otsA	G	C	V334L
Rv3496c	mce4D	C	G	V60L
Rv3497c	mce4C	G	T	R191S
Rv3515c	fadD19	C	A	D55Y
Rv3516	echA19	G	A	G86D
Rv3521	-	A	G	N295D
Rv3522	ltp4	C	T	T324I
Rv3523	ltp3	T	C	F68L
Rv3525c	-	G	A	D46D
Rv3528c	-	G	A	P225P
Rv3531c	-	A	C	F313L
Rv3537	-	G	T	R409S
Rv3540c	ltp2	C	G	V224L
Rv3543c	fadE29	G	A	P386P
Rv3545c	cyp125	G	A	H375H
Rv3554	fdxB	G	A	G125E
Rv3563	fadE32	G	C	W275S
Rv3564	fadE33	T	C	L121L
Rv3567c	-	A	G	I179T
Rv3579c	-	G	A	P2P
Rv3581c	ispF	T	C	V25V
Rv3585	radA	G	A	Q152Q
Rv3586	-	A	G	T288A
Rv3591c	-	A	G	F156L
Rv3593	lpqF	C	T	A159V
Rv3598c	lysS	C	T	A454T
Rv3606c	folK	A	C	D175E
Rv3610c	ftsH	G	A	Y691Y
Rv3616c	-	G	A	T192I
Rv3618	-	A	C	E149A
Rv3630	-	G	A	A40T
Rv3649	-	T	C	L93P
Rv3655c	-	T	C	E2E
Rv3666c	dppA	T	C	Q4R
Rv3669	-	G	C	V159V
Rv3671c	-	T	C	I363V
Rv3674c	nth	G	C	P2R
Rv3676	-	G	A	D45N
Rv3680	-	G	C	G199A
Rv3682	ponA2	G	T	A124A
Rv3682	ponA2	G	A	A619T
Rv3691	-	A	T	T267S
Rv3693	-	A	G	E174G
Rv3695	-	C	T	A208A
Rv3703c	-	A	G	Y385Y
Rv3704c	gshA	A	G	L373L
Rv3708c	asd	A	G	P121P
Rv3711c	dnaQ	C	A	V211L
Rv3711c	dnaQ	C	T	G76D
Rv3713	cobQ2	C	T	I89I
Rv3714c	-	T	C	P209P
Rv3715c	recR	C	A	G44C
Rv3719	-	A	G	T12A
Rv3721c	dnaZX	G	A	H97H
Rv3722c	-	A	G	M158T
Rv3724B	cut5b	G	T	A83S
Rv3725	-	G	C	V176L
Rv3727	-	G	C	G393R
Rv3729	-	C	T	P269S
Rv3729	-	G	C	Q516H
Rv3731	ligC	G	C	V210V
Rv3731	ligC	G	A	R313H
Rv3736	-	G	A	L15L
Rv3736	-	T	C	A284A
Rv3737	-	A	G	D40G
Rv3737	-	G	T	P504P
Rv3743c	ctpJ	G	A	F291F
Rv3758c	proV	T	C	N84D
Rv3759c	proX	A	G	H311H
Rv3759c	proX	A	G	L85P
Rv3759c	proX	A	G	W17R
Rv3764c	-	A	G	C246R
Rv3764c	-	T	C	R58G
Rv3770c	-	G	C	P98A
Rv3772	hisC2	A	G	T142A
Rv3773c	-	C	A	G137V
Rv3774	echA21	G	A	G31G
Rv3776	-	A	G	M329V
Rv3777	-	A	G	L63L
Rv3777	-	T	C	V160A
Rv3782	-	T	C	V274A
Rv3788	-	A	C	I61L
Rv3790	-	C	T	T153T
Rv3792	-	G	A	V600I
Rv3793	embC	C	T	R927R
Rv3794	embA	C	T	C76C
Rv3797	fadE35	G	C	G71G
Rv3797	fadE35	T	C	S328P
Rv3799c	accD4	G	A	D506D
Rv3799c	accD4	A	G	H9H
Rv3800c	pks13	G	T	A1646D
Rv3800c	pks13	A	G	R1309R
Rv3800c	pks13	G	A	T1014M
Rv3801c	fadD32	C	T	G227S
Rv3805c	-	T	C	D397G
Rv3815c	-	G	A	V27V
Rv3820c	papA2	G	A	P466L
Rv3822	-	A	G	G148G
Rv3823c	mmpL8	C	T	L465L
Rv3825c	pks2	G	A	D1197D
Rv3826	fadD23	G	C	E422Q
Rv3831	-	C	T	S133S
Rv3833	-	G	A	V105I
Rv3834c	serS	G	A	L174L
Rv3835	-	T	G	L294R
Rv3837c	-	C	T	G15D
Rv3839	-	C	T	P122S
Rv3841	bfrB	A	G	L156L
Rv3842c	glpQ1	G	A	H255Y
Rv3871	-	G	A	P493P
Rv3877	-	G	C	L368L
Rv3879c	-	C	G	C729S
Rv3879c	-	T	G	E660A
Rv3879c	-	C	T	D44N
Rv3881c	-	G	T	D228E
Rv3882c	-	T	G	R285R
Rv3884c	-	T	C	E215G
Rv3884c	-	G	C	A189A
Rv3885c	-	G	C	V146V
Rv3888c	-	G	C	R118R
Rv3894c	-	T	C	D650G
Rv3894c	-	C	G	R258P
Rv3896c	-	T	C	A266A
Rv3896c	-	G	T	Q193K
Rv3900c	-	T	C	L27L
Rv3908	-	C	G	R48G
Rv3910	-	C	T	I380I
Rv3919c	gidB	T	C	A205A
Rv3919c	gidB	G	A	S100F
Rv3919c	gidB	T	G	E92D

## Sheet: 641
Rv Number	Annotation	Reference Base	Base Change	Amino Acid Change
Rv0001	dnaA	G	A	R260H
Rv0002	dnaN	T	C	L161L
Rv0003	recF	T	C	I245T
Rv0005	gyrB	C	T	V93V
Rv0005	gyrB	G	C	M330I
Rv0006	gyrA	G	C	E21Q
Rv0006	gyrA	G	C	S95T
Rv0006	gyrA	C	T	A384V
Rv0006	gyrA	T	C	I614I
Rv0006	gyrA	G	A	G668D
Rv0008c	-	A	G	S145P
Rv0008c	-	C	T	P87P
Rv0009	ppiA	G	A	A2T
Rv0010c	-	T	C	Y95C
Rv0010c	-	G	C	I87M
Rv0010c	-	A	G	D33D
Rv0010c	-	G	A	A26V
Rv0010c	-	C	T	G20E
Rv0012	-	A	G	K105E
Rv0012	-	T	C	C233R
Rv0013	trpG	C	G	I68M
Rv0018c	ppp	G	A	P463S
Rv0018c	ppp	T	G	D74A
Rv0021c	-	C	G	D179H
Rv0023	-	T	C	Y134Y
Rv0023	-	C	T	S155S
Rv0024	-	A	G	D41G
Rv0032	bioF2	T	C	S748S
Rv0034	-	C	G	A55A
Rv0035	fadD34	G	T	E358D
Rv0036c	-	A	G	H24H
Rv0039c	-	C	A	C24F
Rv0040c	mtc28	G	C	P133P
Rv0041	leuS	A	G	V128V
Rv0046c	ino1	T	C	R190G
Rv0048c	-	A	G	V250A
Rv0050	ponA1	A	G	A244A
Rv0050	ponA1	G	C	L469F
Rv0051	-	C	T	F193F
Rv0052	-	G	C	V61V
Rv0058	dnaB	A	G	R552G
Rv0059	-	G	A	G104D
Rv0060	-	C	T	P40P
Rv0061	-	G	A	A57T
Rv0062	celA1	C	G	H38D
Rv0063	-	G	A	V120V
Rv0063	-	T	C	S418P
Rv0064	-	G	A	G457D
Rv0064	-	G	T	V550F
Rv0064	-	A	G	N733D
Rv0064	-	G	C	R906P
Rv0067c	-	T	G	E154D
Rv0068	-	G	C	V214L
Rv0074	-	C	T	G50G
Rv0074	-	C	T	P68S
Rv0075	-	T	G	F178C
Rv0080	-	G	T	G60V
Rv0081	-	C	T	D99D
Rv0082	-	A	G	Q74R
Rv0083	-	T	C	I224I
Rv0083	-	T	G	T600T
Rv0090	-	C	A	R11R
Rv0090	-	G	C	A163P
Rv0092	ctpA	C	T	T57T
Rv0092	ctpA	C	T	A371V
Rv0092	ctpA	A	C	T690P
Rv0093c	-	A	G	C22R
Rv0101	nrp	C	T	P398P
Rv0101	nrp	T	G	R1833R
Rv0101	nrp	T	G	V2000V
Rv0101	nrp	G	A	S2432N
Rv0103c	ctpB	A	G	L22S
Rv0104	-	T	C	Y402H
Rv0107c	ctpI	A	G	S1247P
Rv0107c	ctpI	C	A	P902P
Rv0112	gca	C	T	A315A
Rv0115	hddA	T	C	L10L
Rv0116c	-	C	T	V56M
Rv0118c	oxcA	T	C	S224G
Rv0118c	oxcA	G	C	S112R
Rv0119	fadD7	C	T	I172I
Rv0120c	fusA2	T	C	N562S
Rv0120c	fusA2	G	A	V328V
Rv0120c	fusA2	C	T	Q300Q
Rv0127	-	T	C	S18P
Rv0133	-	C	G	N36K
Rv0135c	-	A	C	L68R
Rv0136	cyp138	T	C	L309P
Rv0142	-	C	T	D92D
Rv0143c	-	C	T	V466I
Rv0144	-	T	G	L120R
Rv0149	-	G	T	C4F
Rv0162c	adhE1	C	A	R71L
Rv0163	-	G	A	G151R
Rv0165c	-	G	C	L86L
Rv0166	fadD5	T	C	V123A
Rv0166	fadD5	C	T	N550N
Rv0167	yrbE1A	C	T	T5I
Rv0169	mce1A	T	G	S313A
Rv0171	mce1C	C	T	P450L
Rv0174	mce1F	T	C	L370P
Rv0174	mce1F	C	G	P417P
Rv0174	mce1F	G	T	G418G
Rv0176	-	T	C	I289I
Rv0176	-	C	A	Q290K
Rv0176	-	A	G	Q290R
Rv0176	-	G	C	Q290H
Rv0176	-	T	G	S291A
Rv0180c	-	C	A	K86N
Rv0184	-	C	T	D90D
Rv0186	bglS	T	C	N311N
Rv0191	-	T	C	M335T
Rv0192	-	T	C	S127P
Rv0193c	-	T	C	K417E
Rv0193c	-	C	T	G302S
Rv0194	-	C	T	R18C
Rv0194	-	T	C	M74T
Rv0195	-	C	G	A72A
Rv0196	-	C	T	P117S
Rv0197	-	A	C	V376V
Rv0197	-	G	C	R378S
Rv0204c	-	C	G	V306L
Rv0205	-	A	G	H72R
Rv0206c	mmpL3	A	G	R923R
Rv0209	-	C	T	D74D
Rv0209	-	T	C	V162A
Rv0210	-	G	A	A486T
Rv0213c	-	C	A	G350C
Rv0217c	lipW	G	T	P184T
Rv0218	-	T	C	C316R
Rv0220	lipC	C	T	F64F
Rv0220	lipC	A	C	E113A
Rv0221	-	C	A	Q78K
Rv0221	-	C	G	T306T
Rv0222	echA1	A	C	V16V
Rv0227c	-	C	T	A54A
Rv0232	-	T	C	D97D
Rv0233	nrdB	C	G	H33D
Rv0235c	-	C	T	P469P
Rv0236c	-	T	C	S1080G
Rv0236c	-	A	C	P360P
Rv0236c	-	A	G	V327V
Rv0239	-	C	T	S66F
Rv0241c	-	T	C	H94R
Rv0252	nirB	A	G	D328G
Rv0252	nirB	A	G	K686K
Rv0254c	cobU	C	T	A94T
Rv0257	-	C	T	R20C
Rv0259c	-	G	A	A182V
Rv0259c	-	T	C	S117S
Rv0260c	-	G	T	V349V
Rv0260c	-	C	A	V174V
Rv0261c	narK3	G	T	I248I
Rv0266c	oplA	A	G	I325I
Rv0270	fadD2	T	C	V313V
Rv0270	fadD2	A	G	D479G
Rv0275c	-	G	A	S24L
Rv0282	-	A	C	E6A
Rv0282	-	G	C	A384A
Rv0283	-	C	G	S89S
Rv0284	-	C	G	P214R
Rv0288	esxH	G	A	G16R
Rv0292	-	A	G	N217D
Rv0293c	-	G	A	H161H
Rv0307c	-	T	C	A94A
Rv0309	-	T	G	S143A
Rv0310c	-	G	C	R70R
Rv0310c	-	G	A	T40T
Rv0312	-	A	G	S159G
Rv0315	-	A	C	K260T
Rv0318c	-	C	G	G223A
Rv0318c	-	G	A	V98V
Rv0323c	-	T	C	S142G
Rv0324	-	A	G	T168A
Rv0327c	cyp135A1	C	T	M35I
Rv0329c	-	G	A	P173L
Rv0331	-	G	A	V184I
Rv0332	-	C	T	S237L
Rv0338c	-	G	A	A621V
Rv0338c	-	T	C	R506G
Rv0339c	-	T	C	A725A
Rv0339c	-	G	A	A687V
Rv0342	iniA	T	G	H481Q
Rv0344c	lpqJ	C	T	E152E
Rv0350	dnaK	A	G	A58A
Rv0350	dnaK	C	T	R191C
Rv0352	dnaJ1	G	A	D295N
Rv0359	-	G	A	A252T
Rv0368c	-	C	T	R249H
Rv0370c	-	C	T	G201E
Rv0370c	-	G	C	I173M
Rv0376c	-	T	C	P26P
Rv0377	-	C	T	T260I
Rv0377	-	C	G	P302R
Rv0377	-	T	C	G303G
Rv0380c	-	G	A	T103T
Rv0381c	-	T	G	T124T
Rv0382c	pyrE	A	G	Y33Y
Rv0386	-	G	A	E502K
Rv0389	purT	A	G	E8G
Rv0389	purT	C	T	N236N
Rv0392c	ndhA	A	G	M325T
Rv0395	-	T	C	V80A
Rv0403c	mmpS1	G	T	A5A
Rv0404	fadD30	C	T	H418H
Rv0404	fadD30	C	T	P552L
Rv0405	pks6	T	G	L19V
Rv0406c	-	G	C	T257T
Rv0407	fgd1	T	C	F320F
Rv0408	pta	G	C	G122A
Rv0408	pta	G	A	A290A
Rv0410c	pknG	C	T	S614S
Rv0412c	-	A	G	A363A
Rv0412c	-	C	A	D355Y
Rv0412c	-	A	G	I29T
Rv0416	thiS	C	T	N37N
Rv0417	thiG	C	G	S75C
Rv0419	lpqM	G	A	A297T
Rv0425c	ctpH	T	G	I1268I
Rv0425c	ctpH	T	C	M689V
Rv0425c	ctpH	T	G	E222A
Rv0428c	-	T	C	D149G
Rv0428c	-	A	G	R131R
Rv0431	-	T	G	V38G
Rv0433	-	T	G	F26C
Rv0434	-	A	G	T190A
Rv0436c	pssA	C	A	G167V
Rv0438c	moeA2	G	A	T192M
Rv0438c	moeA2	C	G	M15I
Rv0440	groEL	C	T	V252V
Rv0450c	mmpL4	A	G	L97L
Rv0456c	echA2	A	G	T149T
Rv0458	-	G	A	G25R
Rv0459	-	A	C	R110R
Rv0461	-	A	G	Q20Q
Rv0465c	-	T	C	Q121R
Rv0465c	-	A	G	C106R
Rv0465c	-	G	T	P91Q
Rv0469	umaA	C	T	N259N
Rv0469	umaA	A	G	K260R
Rv0473	-	A	G	K5R
Rv0473	-	C	T	T387M
Rv0474	-	G	T	R128R
Rv0479c	-	G	A	R187R
Rv0479c	-	G	T	A92E
Rv0484c	-	A	G	G180G
Rv0484c	-	T	G	I140L
Rv0490	senX3	C	A	R330R
Rv0493c	-	T	C	S174G
Rv0493c	-	G	A	T60T
Rv0500	proC	T	C	A118A
Rv0500	proC	G	C	E227D
Rv0501	galE2	G	A	A104A
Rv0505c	serB1	G	A	A362V
Rv0507	mmpL2	A	G	A206A
Rv0507	mmpL2	G	A	R426H
Rv0507	mmpL2	A	G	R890R
Rv0524	hemL	G	A	E368E
Rv0530	-	G	A	V162I
Rv0536	galE3	C	G	P35A
Rv0538	-	G	C	R228P
Rv0545c	pitA	C	T	V227V
Rv0545c	pitA	G	A	P49S
Rv0552	-	G	A	G199S
Rv0555	menD	A	T	T78T
Rv0556	-	T	G	L15R
Rv0557	pimB	T	C	G107G
Rv0557	pimB	C	T	A270A
Rv0564c	gpsA	G	A	V81V
Rv0566c	-	A	G	D154D
Rv0570	nrdZ	T	C	A539A
Rv0572c	-	A	G	F31L
Rv0575c	-	T	C	Q116Q
Rv0576	-	G	A	R233H
Rv0583c	lpqN	C	T	T212T
Rv0587	yrbE2A	C	G	A111A
Rv0587	yrbE2A	T	C	L160L
Rv0588	yrbE2B	G	A	A10T
Rv0589	mce2A	T	C	F51S
Rv0591	mce2C	C	A	T397N
Rv0591	mce2C	A	C	A464A
Rv0591	mce2C	T	G	L469L
Rv0601c	-	G	A	G9G
Rv0604	lpqO	T	C	S180P
Rv0605	-	C	T	D154D
Rv0610c	-	C	T	V114I
Rv0610c	-	T	C	N103S
Rv0618	galTa	G	A	A60A
Rv0619	galTb	A	G	T174A
Rv0620	galK	T	C	C199R
Rv0625c	-	A	G	V102V
Rv0629c	recD	G	T	A290A
Rv0630c	recB	G	A	P721L
Rv0631c	recC	C	A	L603L
Rv0631c	recC	C	A	G505W
Rv0633c	-	G	A	A27V
Rv0638	secE	T	C	M127T
Rv0646c	lipG	C	A	L83F
Rv0648	-	C	G	A1053G
Rv0655	mkl	C	T	A177V
Rv0658c	-	A	G	L75P
Rv0658c	-	G	A	T8I
Rv0663	atsD	C	T	A14V
Rv0663	atsD	A	G	D349G
Rv0667	rpoB	T	C	A1075A
Rv0668	rpoC	C	T	A172V
Rv0668	rpoC	C	A	R173R
Rv0668	rpoC	C	T	P601L
Rv0672	fadE8	C	T	T156I
Rv0676c	mmpL5	T	C	I948V
Rv0676c	mmpL5	G	A	T794I
Rv0682	rpsL	A	G	K121K
Rv0684	fusA1	C	T	L656L
Rv0688	-	C	A	R139R
Rv0697	-	C	T	T222M
Rv0713	-	C	G	T114T
Rv0714	rplN	C	G	V40V
Rv0716	rplE	C	T	V148V
Rv0723	rplO	T	C	I16T
Rv0724	sppA	A	G	R63R
Rv0725c	-	G	A	P250L
Rv0726c	-	T	C	E143G
Rv0727c	fucA	G	T	A6D
Rv0728c	serA2	C	T	R242H
Rv0729	xylB	T	C	L134P
Rv0729	xylB	G	A	E153K
Rv0749A	-	G	C	T37T
Rv0751c	mmsB	G	A	S17L
Rv0752c	fadE9	G	A	A339A
Rv0756c	-	A	G	I161T
Rv0758	phoR	C	T	P172L
Rv0764c	cyp51	A	G	A114A
Rv0770	-	C	T	S58F
Rv0772	purD	C	T	H392H
Rv0773c	ggtA	C	T	D32N
Rv0777	purB	C	T	A35A
Rv0777	purB	C	T	N285N
Rv0777	purB	A	C	T422P
Rv0778	cyp126	C	T	A228V
Rv0780	hemH	T	G	F289C
Rv0785	-	C	T	R381R
Rv0785	-	G	T	C408F
Rv0787	-	T	C	Y267H
Rv0791c	-	G	T	T51K
Rv0800	pepC	T	G	L139R
Rv0801	-	T	C	S86S
Rv0802c	-	A	G	F183L
Rv0802c	-	C	T	R170H
Rv0806c	cpsY	T	C	V370V
Rv0808	purF	T	C	A480A
Rv0809	purM	T	C	G63G
Rv0812	-	A	G	I145M
Rv0816c	thiX	C	A	A7S
Rv0818	-	T	C	L97P
Rv0820	phoT	C	G	S183S
Rv0822c	-	T	G	H89P
Rv0835	lpqQ	T	C	Y57Y
Rv0837c	-	G	T	G111G
Rv0842	-	A	G	L45L
Rv0844c	narL	G	A	P173P
Rv0845	-	C	A	A219E
Rv0848	cysK2	G	A	G93S
Rv0851c	-	T	C	S59G
Rv0853c	pdc	T	C	A528A
Rv0855	far	C	T	I322I
Rv0856	-	T	G	W60G
Rv0859	fadA	A	G	S150G
Rv0860	fadB	G	C	V218L
Rv0860	fadB	T	C	D275D
Rv0862c	-	A	G	L749S
Rv0874c	-	G	A	P352S
Rv0881	-	G	C	G115R
Rv0886	fprB	C	T	D358D
Rv0888	-	C	T	G123G
Rv0890c	-	G	C	P866A
Rv0891c	-	A	C	V37G
Rv0893c	-	G	A	A26V
Rv0897c	-	T	C	Y25C
Rv0909	-	T	G	H45Q
Rv0911	-	C	A	P245Q
Rv0917	betP	G	A	R176Q
Rv0918	-	A	G	S46G
Rv0919	-	T	C	F141F
Rv0923c	-	A	G	V194A
Rv0925c	-	C	A	K149N
Rv0925c	-	T	C	D37G
Rv0928	pstS3	T	G	F299V
Rv0930	pstA1	T	C	M5T
Rv0932c	pstS2	T	C	K356K
Rv0932c	pstS2	A	C	S115A
Rv0934	pstS1	C	T	T341I
Rv0938	-	T	C	C344R
Rv0938	-	G	A	R656H
Rv0939	-	G	T	L491L
Rv0940c	-	G	A	L234L
Rv0940c	-	C	A	G201C
Rv0941c	-	G	T	V89V
Rv0945	-	C	G	R180G
Rv0948c	-	C	T	V53I
Rv0950c	-	T	C	E90G
Rv0952	sucD	G	A	R209K
Rv0952	sucD	C	T	G261G
Rv0952	sucD	G	A	L295L
Rv0956	purN	T	C	H197H
Rv0957	purH	A	G	P76P
Rv0958	-	T	C	S274P
Rv0959	-	A	G	D363G
Rv0960	-	C	T	S7L
Rv0962c	lprP	G	A	P186L
Rv0963c	-	G	A	S160S
Rv0964c	-	G	T	P124T
Rv0966c	-	A	G	V175A
Rv0966c	-	C	T	A28T
Rv0969	ctpV	C	A	T395T
Rv0969	ctpV	G	A	D484N
Rv0970	-	T	C	V210V
Rv0973c	accA2	A	G	S666P
Rv0973c	accA2	C	G	G2R
Rv0974c	accD2	C	A	R233L
Rv0974c	accD2	G	C	N51K
Rv0976c	-	G	A	D342D
Rv0981	mprA	G	A	G70S
Rv0982	mprB	T	A	L339H
Rv0983	pepD	C	T	T34I
Rv0983	pepD	T	C	L390P
Rv0987	-	C	T	T485I
Rv0987	-	T	G	F717V
Rv0988	-	G	A	V57I
Rv0989c	grcC2	T	C	I321V
Rv0990c	-	A	C	S54A
Rv0992c	-	C	G	M3I
Rv0993	galU	A	G	Q235R
Rv0994	moeA1	T	G	C230G
Rv0994	moeA1	T	C	V417A
Rv0996	-	G	C	E303Q
Rv0999	-	G	A	A113T
Rv1001	arcA	C	T	T74I
Rv1002c	-	C	T	L67L
Rv1005c	pabB	A	G	L1S
Rv1007c	metG	G	C	R39G
Rv1008	tatD	C	A	T187N
Rv1012	-	G	A	S58N
Rv1013	pks16	G	A	A43A
Rv1020	mfd	G	A	A86T
Rv1022	lpqU	A	C	T33P
Rv1023	eno	A	G	R8G
Rv1023	eno	T	G	L274R
Rv1028c	kdpD	C	T	E712E
Rv1028c	kdpD	G	A	P368S
Rv1028c	kdpD	A	C	V175G
Rv1030	kdpB	C	T	I659I
Rv1032c	trcS	G	C	S62C
Rv1056	-	T	C	T163T
Rv1061	-	G	T	R271L
Rv1069c	-	G	A	R482W
Rv1070c	echA8	C	T	E241K
Rv1074c	fadA3	T	C	T119A
Rv1078	pra	T	C	I171T
Rv1086	-	A	C	S259R
Rv1093	glyA	T	C	V36A
Rv1099c	glpX	A	G	I156T
Rv1102c	-	G	A	T65I
Rv1108c	xseA	T	C	S5S
Rv1111c	-	G	A	P264S
Rv1121	zwf1	C	T	A99A
Rv1121	zwf1	T	C	L332L
Rv1122	gnd2	A	G	D102G
Rv1125	-	A	G	S101G
Rv1125	-	G	C	P285P
Rv1125	-	T	C	A299A
Rv1127c	ppdK	A	G	A355A
Rv1127c	ppdK	T	G	T350P
Rv1127c	ppdK	C	T	G69E
Rv1128c	-	T	C	E270G
Rv1128c	-	G	A	D145D
Rv1130	-	A	G	D3G
Rv1132	-	C	T	S20F
Rv1133c	metE	C	T	G97G
Rv1138c	-	T	C	D258G
Rv1138c	-	G	A	R241W
Rv1154c	-	T	C	T123A
Rv1155	-	T	C	S115P
Rv1162	narH	A	G	P346P
Rv1175c	fadH	A	G	A656A
Rv1175c	fadH	C	G	C210S
Rv1178	-	C	T	A318V
Rv1180	pks3	C	T	A298V
Rv1181	pks4	G	A	A217A
Rv1182	papA3	G	A	V158V
Rv1182	papA3	C	G	L194V
Rv1185c	fadD21	T	C	E37E
Rv1186c	-	G	A	D472D
Rv1186c	-	G	C	P207A
Rv1188	-	A	C	R226R
Rv1201c	-	C	T	G105S
Rv1206	fadD6	C	T	A80A
Rv1212c	-	G	A	I381I
Rv1213	glgC	C	T	D271D
Rv1215c	-	C	A	A169S
Rv1217c	-	T	C	A531A
Rv1218c	-	T	C	Q243R
Rv1224	tatB	T	G	W8G
Rv1226c	-	A	G	V450A
Rv1226c	-	C	T	G303S
Rv1226c	-	G	A	Y187Y
Rv1230c	-	A	G	P133P
Rv1230c	-	T	C	S45G
Rv1231c	-	C	T	R96H
Rv1231c	-	T	A	N76Y
Rv1232c	-	A	C	C149G
Rv1239c	corA	T	C	K139E
Rv1244	lpqZ	G	A	A119T
Rv1248c	kgd	C	T	G1063S
Rv1248c	kgd	C	T	V764M
Rv1249c	-	A	G	L119L
Rv1250	-	A	G	R278G
Rv1251c	-	T	C	T773T
Rv1251c	-	A	G	N680N
Rv1251c	-	C	G	G676R
Rv1251c	-	C	T	A38T
Rv1253	deaD	A	G	I77V
Rv1253	deaD	A	G	M143V
Rv1259	-	C	G	A5G
Rv1262c	-	G	C	P104R
Rv1263	amiB2	T	G	V260V
Rv1264	-	G	A	D265N
Rv1266c	pknH	C	T	R607Q
Rv1266c	pknH	A	T	I426N
Rv1266c	pknH	C	T	P396P
Rv1266c	pknH	C	G	A248A
Rv1267c	embR	C	T	C110Y
Rv1268c	-	G	A	T188T
Rv1274	lprB	T	C	L168P
Rv1277	-	C	T	F90F
Rv1277	-	C	T	F255F
Rv1284	-	C	T	A59A
Rv1285	cysD	G	A	G69G
Rv1286	cysN	C	G	P521P
Rv1286	cysN	A	G	I607V
Rv1289	-	C	T	A196A
Rv1291c	-	A	G	A18A
Rv1297	rho	T	C	G135G
Rv1300	hemK	C	T	R194C
Rv1301	-	C	A	P196Q
Rv1302	rfe	C	T	S94S
Rv1309	atpG	G	A	V207M
Rvnr01	rrs	G	T	V441L
Rv1317c	alkA	T	C	I12V
Rv1318c	-	G	A	A449V
Rv1319c	-	T	C	E510E
Rv1319c	-	A	C	D439E
Rv1319c	-	T	G	R300R
Rv1320c	-	T	C	T531A
Rv1321	-	A	C	S144R
Rv1326c	glgB	A	G	S470P
Rv1326c	glgB	G	A	P468S
Rv1326c	glgB	T	C	D40G
Rv1328	glgP	G	T	A801S
Rv1330c	-	C	G	G429A
Rv1330c	-	C	T	G423R
Rv1338	murI	T	C	G40G
Rv1339	-	G	A	R19R
Rv1340	rph	G	A	V81V
Rv1348	-	C	T	A205V
Rv1348	-	G	T	V322F
Rv1354c	-	T	C	E117E
Rv1355c	moeY	C	T	R471R
Rv1355c	moeY	C	T	V391I
Rv1355c	moeY	A	C	A286A
Rv1355c	moeY	A	G	L81P
Rv1358	-	C	A	R70R
Rv1358	-	C	T	R397R
Rv1362c	-	G	A	I21I
Rv1364c	-	C	T	A570T
Rv1364c	-	G	T	A465E
Rv1367c	-	T	C	I169V
Rv1371	-	C	T	R299R
Rv1372	-	C	T	P99S
Rv1373	-	C	T	P231L
Rv1374c	-	T	C	T136A
Rv1375	-	G	A	G86R
Rv1377c	-	C	T	E167K
Rv1378c	-	G	A	R37W
Rv1384	carB	G	A	G200G
Rv1384	carB	C	A	A821E
Rv1384	carB	A	C	D952A
Rv1385	pyrF	G	A	E156E
Rv1388	mihF	C	T	V8V
Rv1393c	-	C	T	P470P
Rv1394c	cyp132	C	A	R135L
Rv1397c	-	T	C	D103G
Rv1399c	lipH	A	G	V6A
Rv1403c	-	G	A	P81L
Rv1405c	-	C	T	G198D
Rv1407	fmu	A	C	I427L
Rv1409	ribG	A	C	K30N
Rv1409	ribG	G	A	A71T
Rv1410c	-	C	A	A411A
Rv1412	ribC	G	T	A111A
Rv1413	-	C	T	G118G
Rv1415	ribA2	C	T	T53T
Rv1425	-	C	T	P343L
Rv1426c	lipO	C	T	C265Y
Rv1428c	-	A	T	V157D
Rv1429	-	T	C	Y148Y
Rv1431	-	A	C	N65T
Rv1431	-	A	G	P586P
Rv1432	-	C	T	Y76Y
Rv1446c	opcA	C	G	R192P
Rv1446c	opcA	A	C	I36S
Rv1448c	tal	T	C	T244A
Rv1449c	tkt	A	C	Y18D
Rv1453	-	A	G	L346L
Rv1453	-	C	A	P405Q
Rv1453	-	T	C	R421R
Rv1454c	qor	C	T	A149T
Rv1454c	qor	C	T	G73G
Rv1459c	-	G	A	L438F
Rv1459c	-	T	C	K113E
Rv1461	-	G	A	G281D
Rv1462	-	A	G	N183D
Rv1462	-	C	T	F220F
Rv1465	-	C	A	P38T
Rv1469	ctpD	G	T	G350V
Rv1469	ctpD	G	T	V525F
Rv1472	echA12	T	C	V47A
Rv1472	echA12	C	T	P78S
Rv1486c	-	C	A	K198N
Rv1497	lipL	T	C	F120F
Rv1498c	-	C	T	R191H
Rv1500	-	T	G	L224R
Rv1501	-	A	C	I84I
Rv1502	-	A	G	Y213C
Rv1505c	-	G	A	Y91Y
Rv1506c	-	C	T	G108D
Rv1507A	-	G	A	P137P
Rv1508c	-	G	A	G328G
Rv1508c	-	G	A	P16S
Rv1514c	-	T	C	S159S
Rv1515c	-	C	A	V261F
Rv1517	-	C	T	L188F
Rv1518	-	C	A	T238K
Rv1521	fadD25	A	G	V297V
Rv1522c	mmpL12	A	G	S381P
Rv1523	-	T	C	R264R
Rv1527c	pks5	G	T	P532T
Rv1530	adh	A	T	H64L
Rv1536	ileS	A	G	T958A
Rv1543	-	T	A	L128H
Rv1547	dnaE	C	T	G387G
Rv1550	fadD11	A	C	E195A
Rv1550	fadD11	C	T	A423V
Rv1552	frdA	C	T	P370P
Rv1552	frdA	G	T	S524S
Rv1554	frdC	A	G	M40V
Rv1555	frdD	T	C	T124T
Rv1556	-	C	T	S153S
Rv1564c	treX	C	T	D608N
Rv1570	bioD	G	T	V129F
Rv1570	bioD	T	C	M191T
Rv1591	-	T	C	L85S
Rv1592c	-	T	C	I322V
Rv1592c	-	T	C	E321E
Rv1596	nadC	A	G	N64D
Rv1597	-	G	A	G21D
Rv1602	hisH	G	A	S201N
Rv1604	impA	C	A	P124Q
Rv1614	lgt	A	G	E322G
Rv1618	tesB1	A	T	H121L
Rv1624c	-	T	C	T178A
Rv1624c	-	C	T	R81R
Rv1625c	cya	G	A	A441V
Rv1625c	cya	C	G	L131F
Rv1627c	-	C	T	E166E
Rv1629	polA	G	T	G660C
Rv1629	polA	G	C	G660A
Rv1630	rpsA	G	A	V260I
Rv1634	-	T	G	L31L
Rv1634	-	A	G	I47V
Rv1634	-	G	A	R54R
Rv1634	-	G	C	G198R
Rv1639c	-	C	G	T180T
Rv1639c	-	C	A	V104V
Rv1640c	lysS	T	C	I949V
Rv1640c	lysS	T	C	R809R
Rv1644	tsnR	C	T	G123G
Rv1644	tsnR	A	G	Y147C
Rv1644	tsnR	T	C	L232P
Rv1647	-	G	C	A2P
Rv1649	pheS	C	A	A276D
Rv1650	pheT	C	T	R78W
Rv1659	argH	A	G	R107R
Rv1659	argH	G	T	R439L
Rv1660	pks10	G	A	G184D
Rv1661	pks7	T	G	V479G
Rv1662	pks8	G	A	A1357T
Rv1662	pks8	C	G	H1520Q
Rv1663	pks17	G	A	R258Q
Rv1664	pks9	G	C	A350P
Rv1664	pks9	A	G	D847G
Rv1668c	-	A	G	D307D
Rv1672c	-	G	C	P188A
Rv1675c	-	A	G	V59A
Rv1676	-	T	C	S149S
Rv1677	dsbF	A	G	Q23Q
Rv1677	dsbF	G	A	G137R
Rv1682	-	C	T	R259W
Rv1682	-	G	C	A298A
Rv1691	-	A	G	L63L
Rv1694	tlyA	A	G	L11L
Rv1696	recN	C	T	S88L
Rv1696	recN	G	T	P146P
Rv1699	pyrG	G	A	V53I
Rv1699	pyrG	T	C	L313L
Rv1699	pyrG	G	C	S349T
Rv1699	pyrG	T	C	G377G
Rv1704c	cycA	C	A	R93L
Rv1707	-	T	G	S272A
Rv1708	-	G	A	A56T
Rv1713	engA	G	T	W7L
Rv1715	fadB3	G	T	A293S
Rv1716	-	C	T	L50L
Rv1716	-	A	G	S178G
Rv1716	-	T	C	V276A
Rv1722	-	C	T	H27H
Rv1724c	-	T	C	D134G
Rv1724c	-	C	T	R105K
Rv1724c	-	T	C	K95K
Rv1726	-	T	C	T103T
Rv1730c	-	T	G	T106P
Rv1733c	-	C	A	Q68H
Rv1736c	narX	C	G	V296L
Rv1736c	narX	G	A	Y268Y
Rv1739c	-	C	A	R134L
Rv1745c	idi	G	C	R89R
Rv1750c	fadD1	G	T	A254D
Rv1750c	fadD1	C	T	S181N
Rv1771	-	C	T	R410C
Rv1776c	-	C	T	R69Q
Rv1777	cyp144	G	A	V433I
Rv1779c	-	G	C	D179E
Rv1781c	malQ	T	C	R62R
Rv1782	-	G	A	V1M
Rv1782	-	T	G	P499P
Rv1783	-	G	A	A59T
Rv1784	-	T	C	S745S
Rv1784	-	G	T	V860F
Rv1794	-	A	G	G250G
Rv1797	-	G	A	R152H
Rv1798	-	G	A	V379V
Rv1812c	-	A	G	L30P
Rv1815	-	A	T	I83F
Rv1815	-	C	T	P180P
Rv1819c	-	T	C	I603V
Rv1819c	-	C	T	L541L
Rv1821	secA2	T	C	G5G
Rv1826	gcvH	A	C	E80A
Rv1832	gcvB	G	A	P716P
Rv1834	-	T	C	L55P
Rv1836c	-	T	C	S505G
Rv1836c	-	G	C	L343V
Rv1837c	glcB	T	C	T191A
Rv1841c	-	G	A	P138L
Rv1842c	-	C	G	R101R
Rv1843c	guaB1	G	T	I436I
Rv1843c	guaB1	C	T	L243L
Rv1845c	-	C	T	T25T
Rv1846c	-	A	G	T138T
Rv1846c	-	A	C	L57R
Rv1847	-	G	C	V90L
Rv1856c	-	C	T	G15G
Rv1860	apa	T	C	F136L
Rv1862	adhA	A	C	T274T
Rv1866	-	G	A	R532Q
Rv1867	-	C	T	G380G
Rv1868	-	C	T	A517A
Rv1869c	-	T	C	K50E
Rv1870c	-	C	G	E160Q
Rv1872c	lldD2	A	G	V176A
Rv1872c	lldD2	G	A	T109I
Rv1872c	lldD2	C	G	G59A
Rv1873	-	G	A	G83E
Rv1878	glnA3	C	T	R82R
Rv1878	glnA3	A	G	T117T
Rv1878	glnA3	A	G	L283L
Rv1878	glnA3	C	A	A420A
Rv1881c	lppE	C	G	G90R
Rv1889c	-	G	C	A84G
Rv1889c	-	C	T	G50G
Rv1895	-	A	G	V4V
Rv1895	-	G	C	V270L
Rv1899c	lppD	A	G	L123P
Rv1900c	lipJ	C	T	A405T
Rv1900c	lipJ	A	C	I204M
Rv1905c	aao	G	T	P240T
Rv1908c	katG	C	A	R463L
Rv1912c	fadB5	T	C	D328G
Rv1915	aceAa	G	A	G179D
Rv1925	fadD31	A	C	M190L
Rv1925	fadD31	G	T	A294A
Rv1931c	-	G	A	P7S
Rv1934c	fadE17	G	A	T277T
Rv1942c	-	C	T	A90T
Rv1948c	-	C	G	G5R
Rv1949c	-	A	G	F207L
Rv1957	-	A	C	D119A
Rv1966	mce3A	G	A	A47T
Rv1968	mce3C	A	G	K67K
Rv1971	mce3F	G	C	G372R
Rv1971	mce3F	C	A	A396E
Rv1974	-	A	G	A118A
Rv1975	-	G	C	S146T
Rv1977	-	T	G	S253S
Rv1979c	-	C	T	V457I
Rv1979c	-	T	C	D286G
Rv1985c	-	C	G	P34P
Rv1985c	-	T	C	H31R
Rv1992c	ctpG	A	G	M721T
Rv1992c	ctpG	C	T	R703R
Rv1993c	-	G	C	L27V
Rv1996	-	C	T	P18S
Rv1997	ctpF	C	T	A496A
Rv1997	ctpF	A	G	P528P
Rv1997	ctpF	G	A	A884T
Rv1998c	-	T	G	S230R
Rv2001	-	G	C	V43V
Rv2002	fabG3	A	C	I6I
Rv2003c	-	A	G	M129T
Rv2004c	-	C	T	G147S
Rv2006	otsB1	A	G	D449G
Rv2006	otsB1	G	T	R1314L
Rv2017	-	C	A	A262E
Rv2024c	-	T	C	D154G
Rv2024c	-	A	G	W47R
Rv2036	-	C	T	A93V
Rv2036	-	C	T	A93A
Rv2037c	-	C	T	C312Y
Rv2039c	-	C	A	V131F
Rv2041c	-	A	G	D242D
Rv2045c	lipT	C	T	R410Q
Rv2046	lppI	G	T	V141F
Rv2048c	pks12	G	A	A3074V
Rv2048c	pks12	G	A	S3004L
Rv2048c	pks12	T	C	L1966L
Rv2048c	pks12	A	C	H1625Q
Rv2048c	pks12	T	G	H1625P
Rv2048c	pks12	G	C	H1625D
Rv2048c	pks12	C	A	M1624I
Rv2051c	ppm1	G	A	T467I
Rv2052c	-	C	G	P473P
Rv2052c	-	G	C	R13G
Rv2059	-	C	G	D218E
Rv2064	cobG	G	A	G136D
Rv2070c	cobK	A	G	L241P
Rv2071c	cobM	T	C	I145M
Rv2072c	cobL	A	G	L205P
Rv2074	-	C	T	A88V
Rv2075c	-	A	C	G420G
Rv2075c	-	G	T	P364Q
Rv2077c	-	A	G	A96A
Rv2078	-	A	G	E6G
Rv2079	-	A	G	Y47C
Rv2079	-	C	T	A49V
Rv2081c	-	C	A	G102W
Rv2081c	-	A	C	G101G
Rv2081c	-	C	T	G6R
Rv2082	-	A	G	T183A
Rv2082	-	A	G	A337A
Rv2082	-	G	C	G338G
Rv2082	-	C	T	A339V
Rv2082	-	C	G	L340V
Rv2082	-	G	T	V469F
Rv2083	-	G	A	A54T
Rv2083	-	C	G	L256V
Rv2084	-	C	G	A199G
Rv2088	pknJ	G	A	L180L
Rv2088	pknJ	C	A	L209L
Rv2090	-	C	G	F358L
Rv2090	-	G	T	E370D
Rv2092c	helY	C	T	T807T
Rv2092c	helY	A	G	R623R
Rv2101	helZ	C	G	V455V
Rv2101	helZ	A	C	M462L
Rv2101	helZ	C	A	P601Q
Rv2109c	prcA	G	C	R182G
Rv2109c	prcA	C	T	L181L
Rv2109c	prcA	C	G	R135P
Rv2114	-	G	A	S203S
Rv2125	-	G	A	G33S
Rv2127	ansP1	G	A	G9D
Rv2138	lppL	C	G	A144G
Rv2140c	TB18.6	G	A	R100C
Rv2153c	murG	C	A	V36L
Rv2155c	murD	G	C	R247G
Rv2158c	murE	A	G	V489V
Rv2160c	-	A	G	V63A
Rv2163c	pbpB	A	C	V664G
Rv2163c	pbpB	T	C	R539R
Rv2174	-	G	T	A451S
Rv2178c	aroG	G	T	D265E
Rv2178c	aroG	A	G	N102N
Rv2181	-	C	T	R214W
Rv2187	fadD15	C	T	T100I
Rv2187	fadD15	G	A	G379E
Rv2188c	-	G	A	T369M
Rv2188c	-	C	G	E24Q
Rv2189c	-	G	A	T110M
Rv2198c	mmpS3	G	A	A59A
Rv2203	-	G	T	V81L
Rv2205c	-	T	C	E105E
Rv2208	cobS	T	C	L155S
Rv2212	-	G	A	V277I
Rv2216	-	T	C	F180F
Rv2224c	-	T	C	L508L
Rv2226	-	G	A	D299N
Rv2227	-	T	C	V73A
Rv2230c	-	C	A	A354S
Rv2235	-	G	A	P253P
Rv2236c	cobD	G	C	S79C
Rv2236c	cobD	C	G	V65V
Rv2237	-	C	A	P4T
Rv2237	-	A	G	P78P
Rv2240c	-	G	T	T259K
Rv2243	fabD	G	A	S275N
Rv2245	kasA	C	T	T6T
Rv2247	accD6	T	C	D200D
Rv2247	accD6	G	A	A448T
Rv2249c	glpD1	T	C	T326A
Rv2251	-	T	C	P470P
Rv2254c	-	G	A	N15N
Rv2256c	-	A	G	T65T
Rv2257c	-	G	T	P130H
Rv2258c	-	A	G	A52A
Rv2259	adhE2	C	A	T317K
Rv2264c	-	G	A	P575P
Rv2265	-	G	A	G32S
Rv2270	lppN	T	A	H94Q
Rv2275	-	A	G	D131G
Rv2281	pitB	C	T	Y170Y
Rv2285	-	C	T	P303S
Rv2287	yjcE	G	T	R190R
Rv2290	lppO	T	C	V62A
Rv2291	sseB	A	C	E262A
Rv2298	-	A	G	H171R
Rv2301	cut2	G	T	W140C
Rv2303c	-	C	T	S141N
Rv2306A	-	A	G	I47V
Rv2307c	-	A	G	M24T
Rv2308	-	C	A	R231R
Rv2314c	-	A	G	G388G
Rv2316	uspA	G	C	V127L
Rv2320c	rocE	G	A	A321V
Rv2326c	-	A	G	N516N
Rv2329c	narK1	G	A	P296L
Rv2332	mez	G	T	E62D
Rv2333c	-	C	A	D69Y
Rv2336	-	A	C	R290R
Rv2337c	-	C	A	G119V
Rv2344c	dgt	C	T	L415L
Rv2344c	dgt	A	C	C92G
Rv2351c	plcA	T	G	P145P
Rv2358	-	G	A	E19K
Rv2359	furB	A	G	H64R
Rv2360c	-	C	T	A66T
Rv2362c	recO	G	A	G202G
Rv2365c	-	C	T	A52T
Rv2373c	dnaJ2	C	G	E360D
Rv2377c	mbtH	A	G	V69A
Rv2379c	mbtF	C	A	E589D
Rv2380c	mbtE	G	A	A1302A
Rv2385	mbtJ	G	A	G61E
Rv2394	ggtB	G	C	M72I
Rv2395	-	T	C	S548P
Rv2398c	cysW	C	G	G141A
Rv2400c	subI	G	C	A246A
Rv2402	-	G	A	P14P
Rv2402	-	C	T	S36L
Rv2406c	-	G	A	I49I
Rv2411c	-	A	G	A57A
Rv2415c	-	C	A	R291L
Rv2426c	-	T	C	L226L
Rv2427c	proA	G	A	T412T
Rv2429	ahpD	A	T	M78L
Rv2435c	-	G	A	L337L
Rv2436	rbsK	T	C	V282A
Rv2439c	proB	C	A	A226S
Rv2443	dctA	C	T	F317F
Rv2446c	-	G	A	A100A
Rv2449c	-	G	T	T167T
Rv2449c	-	G	A	A153V
Rv2450c	rpfE	C	T	R126Q
Rv2455c	-	G	A	I531I
Rv2458	mmuM	A	G	Y125C
Rv2462c	tig	A	G	D362D
Rv2462c	tig	G	A	P118L
Rv2467	pepN	G	A	G175D
Rv2469c	-	G	A	L26L
Rv2471	aglA	G	C	S131T
Rv2476c	gdh	T	C	S1043G
Rv2476c	gdh	G	C	A519G
Rv2482c	plsB2	A	G	C778R
Rv2483c	plsC	A	C	C189G
Rv2484c	-	G	A	P469L
Rv2484c	-	C	T	G466D
Rv2484c	-	A	T	I413N
Rv2484c	-	A	G	A340A
Rv2492	-	C	A	A70D
Rv2495c	pdhC	T	C	T107A
Rv2495c	pdhC	G	A	L15L
Rv2502c	accD1	C	A	M439I
Rv2503c	scoB	A	G	G97G
Rv2505c	fadD35	C	T	A85A
Rv2508c	-	G	A	T54T
Rv2509	-	G	A	K263K
Rv2513	-	C	A	T122K
Rv2521	bcp	C	T	T104M
Rv2522c	-	C	T	R367H
Rv2524c	fas	A	G	C2771R
Rv2524c	fas	G	A	I1249I
Rv2524c	fas	A	G	D684D
Rv2531c	-	A	G	A841A
Rv2531c	-	G	A	I242I
Rv2533c	nusB	G	T	A19D
Rv2542	-	A	G	T211A
Rv2542	-	T	C	V251V
Rv2559c	-	C	T	G317D
Rv2560	-	G	C	V210L
Rv2566	-	A	G	E66E
Rv2566	-	T	C	L610P
Rv2566	-	T	C	A1087A
Rv2567	-	C	T	G491G
Rv2567	-	A	G	Q645R
Rv2569c	-	G	A	S67S
Rv2570	-	G	A	G28D
Rv2570	-	A	G	E44G
Rv2572c	aspS	G	A	A92A
Rv2575	-	G	T	Q184H
Rv2577	-	G	A	K462K
Rv2583c	relA	T	G	T787P
Rv2584c	apt	G	T	A147E
Rv2585c	-	C	G	C462S
Rv2585c	-	T	G	A128A
Rv2590	fadD9	A	G	T1040T
Rv2592c	ruvB	T	C	P281P
Rv2595	-	G	A	D35N
Rv2595	-	G	A	L64L
Rv2596	-	T	C	C77R
Rv2597	-	C	T	R176R
Rv2599	-	G	T	S12I
Rv2599	-	T	G	V19G
Rv2611c	-	G	C	S197C
Rv2611c	-	T	C	I102M
Rv2612c	pgsA1	C	T	S2N
Rv2614A	-	T	C	L12L
Rv2622	-	T	C	R5R
Rv2627c	-	G	A	R163C
Rv2627c	-	T	C	R104G
Rv2628	-	C	T	S59L
Rv2629	-	G	A	R373K
Rv2668	-	A	G	H3R
Rv2668	-	G	A	E162K
Rv2671	ribD	A	G	G230G
Rv2672	-	G	A	R79R
Rv2672	-	C	G	H317D
Rv2673	-	C	T	A131A
Rv2676c	-	G	A	S22L
Rv2677c	hemY	T	C	Q157R
Rv2678c	hemE	T	C	L292L
Rv2680	-	T	A	V30V
Rv2683	-	T	C	L84S
Rv2685	arsB1	C	G	A378G
Rv2688c	-	G	T	P156T
Rv2689c	-	G	A	Y55Y
Rv2691	ceoB	A	G	T117A
Rv2692	ceoC	A	G	I133V
Rv2695	-	A	G	T126T
Rv2700	-	G	A	P59P
Rv2702	ppgK	T	C	I203T
Rv2707	-	G	A	R237R
Rv2714	-	C	G	S181W
Rv2714	-	T	C	V245A
Rv2715	-	G	A	V289I
Rv2719c	-	A	G	Y124H
Rv2719c	-	A	T	L85M
Rv2727c	miaA	C	T	R231H
Rv2729c	-	G	T	A202E
Rv2737c	recA	C	T	K441K
Rv2745c	-	G	A	R45R
Rv2752c	-	G	A	A520A
Rv2756c	hsdM	A	G	L306P
Rv2756c	hsdM	G	C	V93V
Rv2765	-	C	T	Y65Y
Rv2771c	-	A	G	L80P
Rv2779c	-	T	C	Q165R
Rv2781c	-	A	G	V120V
Rv2794c	-	T	C	M87V
Rv2795c	-	A	G	C241C
Rv2796c	lppV	C	A	C159F
Rv2805	-	G	A	G4D
Rv2807	-	A	T	E72V
Rv2813	-	A	G	I76V
Rv2830c	-	G	A	A56V
Rv2831	echA16	G	A	V137V
Rv2855	mtr	G	A	A223T
Rv2858c	aldC	A	G	L244P
Rv2862c	-	A	G	C50R
Rv2864c	-	G	A	L77L
Rv2866	-	C	A	R21R
Rv2869c	-	C	A	V259F
Rv2870c	dxr	C	T	R341Q
Rv2874	dipZ	T	G	Y672D
Rv2877c	-	C	T	P148P
Rv2877c	-	A	G	Y35H
Rv2878c	mpt53	A	G	A52A
Rv2880c	-	G	A	P113S
Rv2886c	-	T	C	V234V
Rv2888c	amiC	G	A	G123G
Rv2891	-	A	G	V13V
Rv2893	-	C	T	H70H
Rv2895c	viuB	G	A	D96D
Rv2896c	-	A	C	S153A
Rv2913c	-	C	T	E202E
Rv2916c	ffh	G	T	A229E
Rv2916c	ffh	A	C	R35R
Rv2917	-	G	T	R594L
Rv2918c	glnD	G	A	A330V
Rv2921c	ftsY	G	A	L179L
Rv2927c	-	G	A	T239I
Rv2930	fadD26	A	G	M240V
Rv2931	ppsA	G	A	G549S
Rv2932	ppsB	G	C	G265R
Rv2932	ppsB	T	C	L1098L
Rv2932	ppsB	A	C	P1229P
Rv2932	ppsB	G	T	R1270L
Rv2933	ppsC	C	T	T1582T
Rv2934	ppsD	A	G	S1261S
Rv2935	ppsE	A	G	A615A
Rv2935	ppsE	A	G	Q1016Q
Rv2935	ppsE	A	G	N1101D
Rv2936	drrA	C	G	H309D
Rv2938	drrC	G	A	L158L
Rv2940c	mas	G	A	R862W
Rv2946c	pks1	A	G	D977D
Rv2946c	pks1	T	C	Q918R
Rv2946c	pks1	C	T	R410R
Rv2947c	pks15	C	G	G374R
Rv2947c	pks15	A	G	V333A
Rv2948c	fadD22	G	A	A181V
Rv2955c	-	T	C	T34A
Rv2958c	-	G	C	V294V
Rv2967c	pca	C	T	P560P
Rv2971	-	A	G	D17G
Rv2971	-	A	C	N152H
Rv2973c	recG	C	T	A723T
Rv2973c	recG	G	C	R484R
Rv2974c	-	C	T	A213T
Rv2974c	-	T	G	Q137P
Rv2979c	-	G	C	P14R
Rv2981c	ddl	T	C	T365A
Rv2982c	gpsA	G	C	P133A
Rv2988c	leuC	C	G	E157Q
Rv2990c	-	C	T	E143K
Rv2993c	-	C	G	V37V
Rv2995c	leuB	C	G	T179T
Rv2999	lppY	A	T	M212L
Rv3003c	ilvB1	G	A	L273L
Rv3007c	-	G	A	P204S
Rv3009c	gatB	G	A	G343G
Rv3011c	gatA	T	G	M420L
Rv3011c	gatA	T	C	I59V
Rv3014c	ligA	C	T	R346R
Rv3019c	esxR	C	A	W58C
Rv3025c	iscS	C	A	R90L
Rv3026c	-	C	G	R179P
Rv3032	-	G	A	A330A
Rv3037c	-	G	T	G256G
Rv3041c	-	G	A	D23D
Rv3041c	-	A	G	A16A
Rv3042c	serB2	A	G	F267F
Rv3042c	serB2	C	T	G116E
Rv3043c	ctaD	C	T	A558T
Rv3043c	ctaD	C	G	T182T
Rv3045	adhC	G	A	A172T
Rv3045	adhC	C	T	N248N
Rv3051c	nrdE	G	A	H241Y
Rv3059	cyp136	A	G	D445G
Rv3061c	fadE22	C	T	L322L
Rv3062	ligB	C	T	P91S
Rv3063	cstA	C	T	A130A
Rv3063	cstA	C	A	R559S
Rv3070	ccrB	G	A	G44D
Rv3072c	-	T	C	N104S
Rv3074	-	G	A	R273R
Rv3077	-	T	G	R308R
Rv3077	-	G	C	G310R
Rv3077	-	A	G	G334G
Rv3082c	virS	A	C	L316R
Rv3083	-	G	C	D71H
Rv3084	lipR	T	C	V243V
Rv3085	-	A	G	E28G
Rv3087	-	C	T	A153V
Rv3087	-	C	G	L447V
Rv3088	-	G	C	L449L
Rv3089	fadD13	A	G	A302A
Rv3091	-	C	T	P96L
Rv3091	-	G	C	P550P
Rv3093c	-	G	C	C210W
Rv3096	-	A	G	E28G
Rv3098c	-	C	G	A66A
Rv3106	fprA	C	A	V197V
Rv3106	fprA	A	G	N385D
Rv3109	moaA1	C	A	T142K
Rv3111	moaC	G	A	D131N
Rv3113	-	G	A	G134E
Rv3114	-	T	C	S11P
Rv3121	cyp141	A	G	K157E
Rv3130c	-	C	T	A35T
Rv3131	-	C	T	G229G
Rv3132c	devS	C	G	A560A
Rv3132c	devS	A	G	I283T
Rv3137	-	C	T	P168L
Rv3138	pflA	A	C	T271P
Rv3151	nuoG	A	G	I474M
Rv3151	nuoG	A	G	T604A
Rv3153	nuoI	A	G	T180A
Rv3158	nuoN	A	G	A399A
Rv3161c	-	C	A	D332Y
Rv3161c	-	C	G	V62L
Rv3164c	moxR3	G	A	P49P
Rv3167c	-	G	T	P17Q
Rv3168	-	C	T	T319T
Rv3190c	-	A	G	V330A
Rv3190c	-	A	G	L138P
Rv3193c	-	C	T	R843Q
Rv3199c	nudC	T	G	Q237P
Rv3200c	-	T	C	N12D
Rv3200c	-	G	A	A2V
Rv3201c	-	G	C	A457G
Rv3202c	-	A	G	V748A
Rv3204	-	A	G	T34A
Rv3207c	-	G	A	G121G
Rv3213c	-	T	C	K144E
Rv3221c	TB7.3	C	T	V29I
Rv3228	-	G	C	A32A
Rv3233c	-	G	A	T121T
Rv3238c	-	G	A	P81L
Rv3239c	-	T	C	L874L
Rv3239c	-	C	T	R52H
Rv3243c	-	A	C	V217V
Rv3244c	lpqB	T	C	D142G
Rv3245c	mtrB	T	G	M517L
Rv3247c	tmk	C	G	A44P
Rv3249c	-	A	G	R204R
Rv3249c	-	C	T	S2N
Rv3257c	manB	G	A	S206L
Rv3259	-	C	A	R76R
Rv3263	-	G	A	G10S
Rv3266c	rmlD	A	G	S257P
Rv3266c	rmlD	A	G	N73N
Rv3267	-	G	T	R37L
Rv3270	ctpC	T	C	D157D
Rv3274c	fadE25	C	G	G127A
Rv3275c	purE	C	G	G125R
Rv3279c	birA	C	T	G71S
Rv3289c	-	C	T	A124A
Rv3289c	-	G	T	G98G
Rv3289c	-	C	T	P58P
Rv3290c	lat	G	C	A88G
Rv3291c	-	G	C	H65D
Rv3296	lhr	G	A	P439P
Rv3296	lhr	A	G	K1059E
Rv3297	nei	A	C	R77R
Rv3299c	atsB	G	T	A909A
Rv3299c	atsB	C	T	E894E
Rv3299c	atsB	T	G	Q750P
Rv3301c	phoY1	A	G	L69S
Rv3302c	glpD2	G	A	L531L
Rv3303c	lpdA	A	G	L308S
Rv3306c	amiB1	A	C	A103A
Rv3308	pmmB	A	G	S440G
Rv3310	-	A	G	T171A
Rv3316	sdhC	C	A	L54I
Rv3317	sdhD	G	C	V54L
Rv3328c	sigJ	G	T	P41Q
Rv3329	-	A	C	Q122H
Rv3331	sugI	C	T	P423L
Rv3333c	-	C	G	S109T
Rv3334	-	G	A	A146T
Rv3335c	-	G	C	G265G
Rv3335c	-	T	C	I50V
Rv3356c	folD	C	T	A109T
Rv3359	-	A	C	I95I
Rv3362c	-	T	A	T27S
Rv3364c	-	G	A	G123G
Rv3369	-	C	G	P58R
Rv3371	-	A	G	R339G
Rv3371	-	A	G	I368V
Rv3375	amiD	C	A	A219E
Rv3379c	dxs2	A	G	C412R
Rv3383c	idsB	A	C	V132G
Rv3392c	cmaA1	C	A	M263I
Rv3392c	cmaA1	T	C	N112S
Rv3394c	-	C	A	V7L
Rv3395c	-	G	A	A3V
Rv3395A	-	C	A	P53Q
Rv3396c	guaA	C	T	A239T
Rv3397c	phyA	G	A	L296F
Rv3398c	idsA1	G	A	S280L
Rv3398c	idsA1	G	T	A210A
Rv3399	-	C	A	A330E
Rv3403c	-	A	T	V235V
Rv3406	-	C	T	A30A
Rv3408	-	C	T	S46L
Rv3410c	guaB3	T	C	P47P
Rv3411c	guaB2	G	A	S318S
Rv3411c	guaB2	A	G	A275A
Rv3420c	rimI	A	G	A64A
Rv3432c	gadB	A	G	I224T
Rv3433c	-	A	C	S443A
Rv3433c	-	T	C	A442A
Rv3437	-	C	T	P29L
Rv3440c	-	C	T	E28E
Rv3442c	rpsI	C	T	A13T
Rv3446c	-	G	A	A164V
Rv3447c	-	T	C	S1082G
Rv3448	-	C	A	I129I
Rv3450c	-	T	C	G417G
Rv3456c	rplQ	G	A	P165S
Rv3456c	rplQ	G	A	V160V
Rv3456c	rplQ	A	G	P4P
Rv3465	rmlC	G	C	G40R
Rv3468c	-	T	C	I62V
Rv3476c	kgtP	A	G	V350V
Rv3476c	kgtP	G	A	L81F
Rv3479	-	T	G	L174R
Rv3479	-	A	G	A863A
Rv3479	-	C	A	T1017N
Rv3480c	-	C	A	R250L
Rv3483c	-	G	A	S17F
Rv3490	otsA	G	C	V334L
Rv3495c	lprN	G	A	A266A
Rv3501c	yrbE4A	G	T	I251I
Rv3502c	fabG	C	T	R316H
Rv3504	fadE26	T	C	D122D
Rv3509c	ilvX	C	T	C487Y
Rv3510c	-	G	A	G182G
Rv3510c	-	T	C	Y128C
Rv3516	echA19	G	A	G86D
Rv3521	-	C	T	H163Y
Rv3521	-	A	G	N295D
Rv3522	ltp4	C	T	T324I
Rv3530c	-	G	A	H200Y
Rv3535c	-	G	A	P120L
Rv3540c	ltp2	C	A	R231R
Rv3545c	cyp125	G	A	H375H
Rv3545c	cyp125	G	A	L174L
Rv3551	-	G	T	A7S
Rv3555c	-	A	G	W268R
Rv3556c	fadA6	G	A	T2I
Rv3562	fadE31	C	T	A162V
Rv3563	fadE32	G	C	W275S
Rv3564	fadE33	T	C	L121L
Rv3567c	-	A	G	I179T
Rv3570c	-	G	A	P227S
Rv3570c	-	T	C	N18D
Rv3571	hmp	G	A	G220G
Rv3573c	fadE34	C	T	P594P
Rv3580c	cysS	G	A	S384S
Rv3580c	cysS	G	T	A104A
Rv3581c	ispF	T	C	Q90R
Rv3581c	ispF	T	C	V25V
Rv3582c	ispD	C	G	V25L
Rv3585	radA	G	C	A119A
Rv3585	radA	G	A	Q152Q
Rv3586	-	A	G	T288A
Rv3593	lpqF	C	T	A159V
Rv3596c	clpC1	A	G	V63A
Rv3614c	-	C	T	L111L
Rv3614c	-	A	G	G20G
Rv3616c	-	G	A	T192I
Rv3616c	-	G	A	G191G
Rv3618	-	T	C	L5S
Rv3618	-	G	A	E340K
Rv3627c	-	G	A	A45V
Rv3630	-	G	A	A40T
Rv3630	-	C	T	S208L
Rv3634c	galE1	G	A	V305V
Rv3644c	-	G	C	A245A
Rv3644c	-	G	C	P242P
Rv3645	-	T	G	I185S
Rv3645	-	T	C	I421T
Rv3646c	topA	G	C	D686E
Rv3647c	-	G	A	R155W
Rv3649	-	T	C	L93P
Rv3655c	-	T	C	E2E
Rv3658c	-	G	A	A250A
Rv3658c	-	G	A	A95V
Rv3666c	dppA	C	T	R443Q
Rv3666c	dppA	C	T	E311K
Rv3666c	dppA	T	C	Q4R
Rv3669	-	C	A	V61V
Rv3669	-	G	C	V159V
Rv3671c	-	T	C	I363V
Rv3673c	-	G	A	D43D
Rv3676	-	T	C	L69L
Rv3679	-	T	C	D157D
Rv3682	ponA2	C	T	L524L
Rv3684	-	T	G	S217A
Rv3689	-	C	G	R38G
Rv3689	-	G	C	V119L
Rv3692	moxR2	G	A	R131H
Rv3695	-	G	A	R102Q
Rv3696c	glpK	A	G	V460A
Rv3699	-	G	A	E216K
Rv3703c	-	A	G	Y385Y
Rv3704c	gshA	A	G	L373L
Rv3708c	asd	A	G	P121P
Rv3710	leuA	C	G	G469G
Rv3711c	dnaQ	C	A	V211L
Rv3711c	dnaQ	A	G	V164A
Rv3711c	dnaQ	C	T	G76D
Rv3713	cobQ2	A	G	P45P
Rv3714c	-	T	C	P209P
Rv3719	-	A	G	T12A
Rv3719	-	G	C	S418T
Rv3723	-	C	A	G72G
Rv3724B	cut5b	C	T	A38A
Rv3728	-	C	A	L1004M
Rv3729	-	C	T	P269S
Rv3731	ligC	G	A	A245A
Rv3731	ligC	G	A	R313H
Rv3732	-	G	A	V342I
Rv3734c	-	C	T	A360A
Rv3735	-	A	T	D11V
Rv3736	-	G	A	G144R
Rv3736	-	T	C	A284A
Rv3737	-	A	G	D40G
Rv3743c	ctpJ	G	A	T583T
Rv3753c	-	A	G	M1T
Rv3754	tyrA	G	A	D229N
Rv3756c	proZ	A	C	V77V
Rv3759c	proX	A	G	H311H
Rv3759c	proX	A	G	L85P
Rv3763	lpqH	G	A	E96E
Rv3764c	-	A	G	C246R
Rv3764c	-	T	C	H45R
Rv3770c	-	G	C	P98A
Rv3772	hisC2	A	G	T142A
Rv3772	hisC2	A	C	T290P
Rv3774	echA21	G	T	G31V
Rv3776	-	A	G	M329V
Rv3777	-	G	C	P53P
Rv3777	-	A	G	L63L
Rv3777	-	T	C	V160A
Rv3785	-	A	G	R336R
Rv3793	embC	C	T	T270I
Rv3793	embC	A	G	N394D
Rv3793	embC	C	T	R927R
Rv3794	embA	G	A	V206M
Rv3794	embA	C	T	G288G
Rv3794	embA	C	T	P913S
Rv3795	embB	G	T	M340I
Rv3795	embB	A	C	E378A
Rv3797	fadE35	G	C	G71G
Rv3799c	accD4	A	G	H9H
Rv3800c	pks13	A	G	R1309R
Rv3801c	fadD32	G	A	A523V
Rv3806c	-	T	G	E149D
Rv3806c	-	A	G	R76R
Rv3811	-	G	A	G141R
Rv3811	-	A	G	M380V
Rv3811	-	C	T	G503G
Rv3815c	-	C	A	P116P
Rv3816c	-	C	G	V143V
Rv3816c	-	G	A	Y100Y
Rv3821	-	T	C	L62L
Rv3822	-	A	G	G148G
Rv3822	-	C	T	A214V
Rv3823c	mmpL8	A	G	V526A
Rv3823c	mmpL8	G	T	A322A
Rv3823c	mmpL8	C	G	G235R
Rv3823c	mmpL8	G	A	P81L
Rv3825c	pks2	G	A	D1197D
Rv3825c	pks2	G	T	T1075T
Rv3825c	pks2	G	A	H512Y
Rv3828c	-	G	A	P37S
Rv3829c	-	G	A	A395V
Rv3829c	-	G	A	T132T
Rv3831	-	C	T	S133S
Rv3832c	-	G	T	A158E
Rv3833	-	G	A	V105I
Rv3833	-	C	G	L160V
Rv3839	-	C	T	P122S
Rv3840	-	A	G	D125G
Rv3841	bfrB	G	A	A13A
Rv3841	bfrB	A	G	L156L
Rv3842c	glpQ1	G	A	D240D
Rv3843c	-	C	G	G11R
Rv3847	-	G	T	A122A
Rv3848	-	G	A	A227A
Rv3850	-	C	T	V67V
Rv3859c	gltB	G	C	Q553E
Rv3860	-	A	G	E266E
Rv3861	-	G	A	E43K
Rv3862c	whiB6	G	C	Q94E
Rv3868	-	T	C	S249P
Rv3869	-	A	G	K65E
Rv3870	-	T	G	I210S
Rv3876	-	T	G	L450R
Rv3877	-	G	C	L368L
Rv3879c	-	C	G	C729S
Rv3879c	-	G	A	T670T
Rv3879c	-	C	T	G613S
Rv3884c	-	T	C	E215G
Rv3884c	-	G	C	A189A
Rv3885c	-	A	G	Y291Y
Rv3886c	mycP2	G	A	P224P
Rv3886c	mycP2	G	A	P108L
Rv3887c	-	G	A	D164D
Rv3888c	-	G	C	R118R
Rv3888c	-	G	A	R18R
Rv3891c	esxD	T	C	T49A
Rv3894c	-	G	C	S1140S
Rv3894c	-	C	G	R258P
Rv3896c	-	T	C	A266A
Rv3896c	-	G	T	Q193K
Rv3897c	-	T	C	I67V
Rv3899c	-	A	G	S65P
Rv3900c	-	C	T	K124K
Rv3900c	-	A	G	I67I
Rv3900c	-	A	G	L56S
Rv3900c	-	T	C	L27L
Rv3903c	-	A	G	V18A
Rv3908	-	C	G	L168V
Rv3909	-	G	C	G7R
Rv3909	-	A	G	N399S
Rv3909	-	C	T	L780L
Rv3910	-	G	A	L712L
Rv3912	-	A	G	P177P
Rv3915	-	G	A	L352L
Rv3919c	gidB	T	C	A205A
Rv3919c	gidB	C	A	V110V
Rv3919c	gidB	G	A	S100F
Rv3920c	-	C	A	P16P
Rv3921c	-	C	A	G137V
Rv3922c	-	G	T	R10R
Rv3923c	rnpA	G	A	V92V

## Sheet: 662
Rv Number	Annotation	Reference Base	Base Change	Amino Acid Change
Rv0003	recF	T	C	I245T
Rv0006	gyrA	G	C	E21Q
Rv0006	gyrA	G	C	S95T
Rv0006	gyrA	G	T	A322S
Rv0006	gyrA	G	A	G668D
Rv0008c	-	A	G	S145P
Rv0012	-	T	C	C233R
Rv0012	-	G	T	G258V
Rv0013	trpG	C	G	T58T
Rv0013	trpG	C	G	I68M
Rv0014c	pknB	C	A	R451L
Rv0015c	pknA	T	G	Q370P
Rv0015c	pknA	T	C	Q369R
Rv0015c	pknA	G	C	N33K
Rv0018c	ppp	G	A	P463S
Rv0032	bioF2	C	T	A438A
Rv0032	bioF2	G	C	D572H
Rv0034	-	C	G	A55A
Rv0035	fadD34	C	G	S16W
Rv0035	fadD34	A	T	T26S
Rv0036c	-	C	G	R224R
Rv0039c	-	C	A	C24F
Rv0040c	mtc28	G	C	P133P
Rv0041	leuS	A	G	R403G
Rv0044c	-	T	C	R175R
Rv0045c	-	C	T	V194I
Rv0046c	ino1	T	C	R190G
Rv0048c	-	A	G	V250A
Rv0050	ponA1	A	G	A244A
Rv0050	ponA1	G	T	P629P
Rv0058	dnaB	A	G	R552G
Rv0061	-	C	T	P54S
Rv0064	-	G	A	G457D
Rv0064	-	G	T	V550F
Rv0064	-	A	G	N733D
Rv0064	-	G	C	R906P
Rv0068	-	G	C	V214L
Rv0078A	-	C	T	E112K
Rv0082	-	A	G	Q74R
Rv0083	-	T	C	I224I
Rv0083	-	T	G	T600T
Rv0086	hycQ	G	A	G146G
Rv0088	-	A	C	R142R
Rv0092	ctpA	C	T	G319G
Rv0101	nrp	T	G	V2000V
Rv0103c	ctpB	A	G	L22S
Rv0104	-	T	C	Y402H
Rv0107c	ctpI	A	T	L460H
Rv0111	-	C	T	P460P
Rv0115	hddA	G	T	G262V
Rv0117	oxyS	G	A	D142N
Rv0118c	oxcA	T	C	S224G
Rv0120c	fusA2	T	C	N562S
Rv0120c	fusA2	C	G	A512A
Rv0120c	fusA2	G	T	D170E
Rv0127	-	T	C	S18P
Rv0136	cyp138	C	T	P114S
Rv0136	cyp138	C	T	P114L
Rv0154c	fadE2	G	A	I125I
Rv0154c	fadE2	C	G	P36P
Rv0161	-	A	C	S70S
Rv0165c	-	G	C	L86L
Rv0166	fadD5	C	G	V230V
Rv0166	fadD5	C	T	N550N
Rv0169	mce1A	T	G	S313A
Rv0172	mce1D	T	C	I188T
Rv0173	lprK	G	T	V10V
Rv0174	mce1F	T	C	L370P
Rv0174	mce1F	C	G	P417P
Rv0174	mce1F	G	T	G418G
Rv0182c	sigG	C	A	D332Y
Rv0182c	sigG	C	T	G287D
Rv0185	-	C	T	A88V
Rv0186	bglS	T	C	N311N
Rv0191	-	G	A	A213T
Rv0192	-	T	C	S127P
Rv0193c	-	T	C	K417E
Rv0194	-	T	C	M74T
Rv0194	-	C	T	P1098L
Rv0195	-	C	G	A72A
Rv0204c	-	C	G	V306L
Rv0209	-	T	C	V162A
Rv0210	-	G	A	A486T
Rv0218	-	T	C	C316R
Rv0219	-	A	T	A5A
Rv0221	-	G	A	M21I
Rv0222	echA1	A	C	V16V
Rv0223c	-	G	C	A5G
Rv0226c	-	G	C	P379A
Rv0232	-	T	C	R41R
Rv0233	nrdB	C	G	H33D
Rv0236c	-	C	T	T1320T
Rv0236c	-	G	A	A1081V
Rv0236c	-	T	C	S1080G
Rv0236c	-	A	C	P360P
Rv0236c	-	A	G	V327V
Rv0237	lpqI	C	T	L359L
Rv0245	-	C	T	S103F
Rv0252	nirB	A	G	K686K
Rv0252	nirB	G	T	V775L
Rv0258c	-	C	A	G24C
Rv0259c	-	G	A	A182V
Rv0260c	-	G	T	V349V
Rv0270	fadD2	T	C	V313V
Rv0282	-	A	C	E6A
Rv0284	-	C	G	P214R
Rv0290	-	G	A	S76N
Rv0290	-	G	A	A95T
Rv0292	-	A	G	N217D
Rv0298	-	G	A	R71R
Rv0302	-	C	G	H84D
Rv0307c	-	T	C	A94A
Rv0307c	-	C	T	L14L
Rv0311	-	G	T	E119D
Rv0315	-	C	T	P39S
Rv0315	-	A	C	K260T
Rv0318c	-	C	G	G223A
Rv0323c	-	T	C	S142G
Rv0324	-	A	G	T168A
Rv0338c	-	G	A	A621V
Rv0338c	-	T	C	R506G
Rv0339c	-	T	G	S790S
Rv0344c	lpqJ	C	T	E152E
Rv0350	dnaK	A	G	A58A
Rv0363c	fba	C	T	E159E
Rv0368c	-	C	T	R249H
Rv0376c	-	T	C	P26P
Rv0376c	-	T	G	T14P
Rv0380c	-	T	C	M76V
Rv0381c	-	T	G	T124T
Rv0382c	pyrE	A	G	Y33Y
Rv0384c	clpB	C	T	K530K
Rv0386	-	C	T	F630F
Rv0395	-	T	C	V80A
Rv0398c	-	T	G	E29D
Rv0404	fadD30	C	T	P207L
Rv0406c	-	G	C	T257T
Rv0407	fgd1	T	C	F320F
Rv0408	pta	G	C	G122A
Rv0411c	glnH	G	A	D270D
Rv0412c	-	A	G	A363A
Rv0412c	-	C	A	D355Y
Rv0417	thiG	C	G	S75C
Rv0419	lpqM	G	A	A297T
Rv0425c	ctpH	T	G	I1268I
Rv0425c	ctpH	T	C	M689V
Rv0428c	-	T	C	D149G
Rv0430	-	C	T	R85R
Rv0436c	pssA	C	A	G167V
Rv0444c	-	C	G	E81D
Rv0450c	mmpL4	A	G	L97L
Rv0452	-	C	G	H125D
Rv0456c	echA2	A	G	T149T
Rv0457c	-	C	G	R82P
Rv0458	-	C	T	L296F
Rv0459	-	A	C	R110R
Rv0461	-	A	G	Q20Q
Rv0465c	-	A	G	C106R
Rv0473	-	A	G	K5R
Rv0483	lprQ	C	T	D294D
Rv0484c	-	A	G	G180G
Rv0486	-	C	T	A187V
Rv0492c	-	A	C	S70A
Rv0493c	-	T	C	S174G
Rv0500	proC	T	C	A118A
Rv0507	mmpL2	A	G	A206A
Rv0507	mmpL2	G	A	R426H
Rv0507	mmpL2	A	G	R890R
Rv0512	hemB	G	A	R183R
Rv0514	-	C	T	D87D
Rv0529	ccsA	A	G	I245M
Rv0529	ccsA	C	T	Y278Y
Rv0530	-	C	T	P231L
Rv0536	galE3	G	A	V80I
Rv0537c	-	T	C	T290A
Rv0538	-	G	C	R228P
Rv0545c	pitA	G	A	P49S
Rv0555	menD	G	T	T316T
Rv0556	-	T	G	L15R
Rv0557	pimB	T	C	G107G
Rv0565c	-	C	T	V130V
Rv0565c	-	C	T	R110H
Rv0570	nrdZ	T	C	A539A
Rv0572c	-	A	G	F31L
Rv0575c	-	T	A	D238V
Rv0575c	-	T	C	Q116Q
Rv0576	-	G	A	R233H
Rv0576	-	T	C	L335L
Rv0585c	-	C	T	A148A
Rv0587	yrbE2A	C	G	A111A
Rv0587	yrbE2A	T	C	L160L
Rv0589	mce2A	T	C	F51S
Rv0591	mce2C	A	C	A464A
Rv0591	mce2C	T	G	L469L
Rv0594	mce2F	A	G	N432S
Rv0601c	-	G	A	G9G
Rv0613c	-	T	C	T728A
Rv0619	galTb	A	G	T174A
Rv0620	galK	T	C	C199R
Rv0629c	recD	T	G	E120D
Rv0631c	recC	G	A	F1039F
Rv0644c	mmaA2	T	G	E213D
Rv0645c	mmaA1	G	T	R101S
Rv0658c	-	A	G	L75P
Rv0663	atsD	C	A	R335S
Rv0663	atsD	A	G	D349G
Rv0667	rpoB	T	C	A1075A
Rv0669c	-	C	G	R40P
Rv0673	echA4	C	A	F125L
Rv0676c	mmpL5	T	C	I948V
Rv0676c	mmpL5	G	A	T794I
Rv0676c	mmpL5	C	T	D767N
Rv0679c	-	G	C	N142K
Rv0682	rpsL	A	G	K121K
Rv0691c	-	C	T	A140T
Rv0697	-	C	T	L268L
Rv0697	-	G	C	A475P
Rv0699	-	A	G	D13G
Rv0713	-	C	A	D69E
Rv0715	rplX	C	T	H4H
Rv0727c	fucA	G	T	A6D
Rv0728c	serA2	C	T	R242H
Rv0730	-	G	T	A227S
Rv0738	-	C	T	P101S
Rv0745	-	C	T	T153M
Rv0749A	-	G	C	T37T
Rv0758	phoR	C	T	P172L
Rv0764c	cyp51	A	G	A114A
Rv0768	aldA	T	G	L102R
Rv0773c	ggtA	G	A	R447C
Rv0775	-	G	A	R86Q
Rv0782	ptrBb	G	T	T470T
Rv0785	-	G	T	C408F
Rv0787	-	T	C	Y267H
Rv0798c	cfp29	T	C	E148G
Rv0799c	-	C	T	V286V
Rv0800	pepC	T	G	L139R
Rv0806c	cpsY	T	C	V370V
Rv0808	purF	G	T	R476L
Rv0808	purF	T	C	A480A
Rv0809	purM	T	C	G63G
Rv0812	-	A	G	I145M
Rv0823c	-	G	A	L320L
Rv0825c	-	A	C	F68C
Rv0835	lpqQ	T	C	Y57Y
Rv0844c	narL	C	G	G169R
Rv0845	-	C	A	A219E
Rv0847	lpqS	T	C	L82L
Rv0848	cysK2	G	A	G93S
Rv0852	fadD16	C	T	I4I
Rv0853c	pdc	T	C	A528A
Rv0855	far	C	T	A24V
Rv0858c	-	C	T	A274T
Rv0858c	-	C	G	A151A
Rv0859	fadA	A	G	S150G
Rv0860	fadB	T	C	D275D
Rv0862c	-	A	G	L749S
Rv0874c	-	C	T	G243S
Rv0881	-	G	C	G115R
Rv0890c	-	G	C	P866A
Rv0890c	-	T	C	E234G
Rv0891c	-	A	C	V37G
Rv0893c	-	T	C	K31E
Rv0907	-	A	C	Y459S
Rv0918	-	A	G	S46G
Rv0919	-	T	C	F141F
Rv0930	pstA1	T	C	M5T
Rv0932c	pstS2	C	A	P266P
Rv0938	-	T	C	C344R
Rv0939	-	T	C	V566A
Rv0945	-	C	G	R180G
Rv0956	purN	T	C	H197H
Rv0957	purH	A	G	P76P
Rv0958	-	T	C	S274P
Rv0959	-	A	G	N238D
Rv0962c	lprP	G	A	P186L
Rv0964c	-	G	T	P124T
Rv0965c	-	C	T	A106A
Rv0966c	-	A	G	V175A
Rv0969	ctpV	C	A	T395T
Rv0969	ctpV	G	A	D484N
Rv0970	-	T	C	V210V
Rv0974c	accD2	G	C	N51K
Rv0981	mprA	C	T	S135S
Rv0981	mprA	C	T	D209D
Rv0982	mprB	T	A	L339H
Rv0983	pepD	T	C	L390P
Rv0986	-	G	A	V105V
Rv0986	-	C	A	G222G
Rv0987	-	G	A	A35A
Rv0987	-	C	T	A372V
Rv0987	-	T	G	F717V
Rv0988	-	C	G	L191V
Rv0988	-	T	C	L191P
Rv0989c	grcC2	T	C	I321V
Rv0990c	-	A	C	S54A
Rv0993	galU	A	G	Q235R
Rv0995	rimJ	G	A	G23S
Rv1007c	metG	G	C	R39G
Rv1008	tatD	T	C	N135N
Rv1008	tatD	C	A	T187N
Rv1020	mfd	T	C	H204H
Rv1023	eno	A	G	R8G
Rv1023	eno	A	C	K429Q
Rv1027c	kdpE	C	T	G60S
Rv1028c	kdpD	C	T	E712E
Rv1028c	kdpD	G	A	P368S
Rv1028c	kdpD	C	G	S211S
Rv1046c	-	T	G	R151S
Rv1048c	-	C	A	E23D
Rv1050	-	G	T	A290A
Rv1056	-	T	C	T163T
Rv1070c	echA8	C	T	G174S
Rv1074c	fadA3	C	T	V240I
Rv1076	lipU	A	C	Q272P
Rv1086	-	A	C	S259R
Rv1090	celA2b	G	A	Q48Q
Rv1090	celA2b	C	A	Q49K
Rv1093	glyA	T	C	V36A
Rv1099c	glpX	G	T	T251T
Rv1102c	-	G	A	T65I
Rv1116A	-	A	G	S50P
Rv1121	zwf1	T	C	L332L
Rv1125	-	A	G	S101G
Rv1125	-	G	C	P285P
Rv1125	-	T	C	A299A
Rv1127c	ppdK	A	G	A355A
Rv1127c	ppdK	C	T	G69E
Rv1128c	-	T	C	E270G
Rv1130	-	A	G	D3G
Rv1133c	metE	C	T	V236V
Rv1148c	-	G	A	L303L
Rv1148c	-	G	C	G302G
Rv1148c	-	C	G	R301R
Rv1148c	-	G	C	A299G
Rv1148c	-	A	G	L297L
Rv1148c	-	A	T	F296L
Rv1148c	-	C	A	A295A
Rv1148c	-	G	C	A295G
Rv1148c	-	A	G	D294D
Rv1148c	-	A	G	N292N
Rv1148c	-	T	G	N292H
Rv1152	-	G	C	G105A
Rv1154c	-	T	C	T123A
Rv1155	-	T	C	S115P
Rv1159	pimE	A	C	T4P
Rv1159	pimE	C	T	A28V
Rv1160	mutT2	G	C	G58R
Rv1161	narG	G	A	G457G
Rv1162	narH	A	G	P346P
Rv1163	narJ	C	G	P179R
Rv1166	lpqW	A	G	D421G
Rv1175c	fadH	A	G	A656A
Rv1175c	fadH	C	G	C210S
Rv1181	pks4	G	A	A217A
Rv1181	pks4	C	T	L808L
Rv1183	mmpL10	A	G	T408A
Rv1185c	fadD21	T	C	E37E
Rv1186c	-	G	A	D472D
Rv1186c	-	G	C	P207A
Rv1186c	-	G	A	D24D
Rv1188	-	A	C	R226R
Rv1190	-	T	G	G230G
Rv1193	fadD36	C	T	P124L
Rv1206	fadD6	G	C	E134D
Rv1211	-	A	C	A9A
Rv1217c	-	T	C	A531A
Rv1217c	-	G	A	S204S
Rv1217c	-	C	T	A173T
Rv1218c	-	T	C	Q243R
Rv1224	tatB	T	G	W8G
Rv1230c	-	T	C	S45G
Rv1231c	-	C	G	L60L
Rv1232c	-	C	G	A375A
Rv1232c	-	A	C	C149G
Rv1239c	corA	T	C	K139E
Rv1248c	kgd	C	T	V764M
Rv1249c	-	A	G	L119L
Rv1251c	-	T	C	T773T
Rv1251c	-	C	T	P640P
Rv1252c	lprE	C	T	A127T
Rv1263	amiB2	T	G	V260V
Rv1266c	pknH	C	T	R607Q
Rv1286	cysN	C	G	P521P
Rv1291c	-	A	G	A18A
Rv1295	thrC	G	A	G237S
Rv1297	rho	T	C	G135G
Rv1300	hemK	C	T	R194C
Rv1316c	ogt	C	T	G12G
Rv1317c	alkA	T	C	I12V
Rv1319c	-	T	C	E510E
Rv1319c	-	G	A	R389W
Rv1320c	-	T	C	T531A
Rv1321	-	A	C	S144R
Rv1326c	glgB	A	G	S470P
Rv1329c	dinG	G	T	T80K
Rv1330c	-	C	G	G429A
Rv1333	-	G	A	V34V
Rv1358	-	C	A	R70R
Rv1364c	-	G	T	A465E
Rv1367c	-	T	C	I169V
Rv1368	lprF	C	T	A260V
Rv1371	-	C	T	R299R
Rv1373	-	C	T	P231L
Rv1374c	-	T	C	T136A
Rv1378c	-	G	A	R37W
Rv1383	carA	T	C	S273P
Rv1388	mihF	C	T	V8V
Rv1394c	cyp132	C	A	R135L
Rv1400c	lipI	T	G	T106P
Rv1400c	lipI	G	T	F90L
Rv1401	-	G	A	P104P
Rv1412	ribC	G	T	A111A
Rv1420	uvrC	G	A	V289I
Rv1420	uvrC	T	C	V434A
Rv1421	-	G	A	A233A
Rv1431	-	A	C	N65T
Rv1431	-	A	G	P586P
Rv1438	tpiA	C	T	S166S
Rv1439c	-	G	T	L29I
Rv1442	bisC	C	G	L131V
Rv1446c	opcA	C	G	R192P
Rv1446c	opcA	C	A	G25C
Rv1448c	tal	T	C	T244A
Rv1449c	tkt	A	C	Y18D
Rv1453	-	C	A	P405Q
Rv1458c	-	T	C	T133A
Rv1459c	-	T	C	K113E
Rv1461	-	G	A	V150I
Rv1462	-	A	G	N183D
Rv1463	-	A	G	E198G
Rv1469	ctpD	T	C	L96P
Rv1486c	-	C	A	K198N
Rv1489	-	A	C	K52T
Rv1497	lipL	A	G	M42V
Rv1497	lipL	T	C	F120F
Rv1498c	-	C	T	R191H
Rv1501	-	A	C	I84I
Rv1502	-	A	G	Y213C
Rv1504c	-	G	A	F36F
Rv1505c	-	C	T	A51T
Rv1508c	-	G	A	G328G
Rv1508c	-	G	A	P16S
Rv1514c	-	T	C	S159S
Rv1515c	-	C	A	G281V
Rv1517	-	C	T	L188F
Rv1520	-	C	T	R215C
Rv1521	fadD25	A	G	V297V
Rv1522c	mmpL12	A	G	S381P
Rv1527c	pks5	C	G	R2102T
Rv1527c	pks5	C	G	V2070V
Rv1527c	pks5	A	C	L2061R
Rv1532c	-	C	T	Q139Q
Rv1532c	-	C	G	A76P
Rv1538c	ansA	C	T	G281S
Rv1544	-	C	T	A184V
Rv1547	dnaE	C	T	D1097D
Rv1552	frdA	G	T	S524S
Rv1554	frdC	A	G	M40V
Rv1555	frdD	T	C	F80L
Rv1570	bioD	T	C	M191T
Rv1592c	-	T	C	I322V
Rv1592c	-	T	C	E321E
Rv1597	-	G	A	G21D
Rv1602	hisH	G	A	S201N
Rv1603	hisA	C	T	L4L
Rv1604	impA	C	A	P124Q
Rv1612	trpB	G	T	G83G
Rv1618	tesB1	A	T	H121L
Rv1629	polA	A	C	T186P
Rv1629	polA	A	G	R188G
Rv1629	polA	C	T	P208P
Rv1630	rpsA	A	C	R212R
Rv1634	-	G	C	G198R
Rv1639c	-	C	G	T180T
Rv1640c	lysS	C	T	P995P
Rv1640c	lysS	T	C	R809R
Rv1640c	lysS	A	G	I701T
Rv1644	tsnR	T	C	L232P
Rv1647	-	G	C	A2P
Rv1649	pheS	C	A	A276D
Rv1661	pks7	A	C	E814A
Rv1662	pks8	T	G	L1228V
Rv1662	pks8	G	A	A1357T
Rv1664	pks9	T	C	A116A
Rv1665	pks11	T	C	H264H
Rv1668c	-	A	G	D307D
Rv1672c	-	C	T	L200L
Rv1676	-	T	C	S149S
Rv1677	dsbF	A	G	Q23Q
Rv1681	moeX	A	G	T277A
Rv1682	-	G	C	A298A
Rv1691	-	A	G	L63L
Rv1694	tlyA	A	G	L11L
Rv1694	tlyA	A	C	E257A
Rv1699	pyrG	T	C	V53A
Rv1699	pyrG	G	A	P60P
Rv1704c	cycA	C	A	R93L
Rv1716	-	A	G	S178G
Rv1716	-	T	C	V276A
Rv1724c	-	T	C	K95K
Rv1726	-	C	T	L99L
Rv1730c	-	C	T	R444R
Rv1730c	-	G	C	D435E
Rv1733c	-	C	A	Q68H
Rv1735c	-	A	G	A18A
Rv1739c	-	C	T	A204A
Rv1739c	-	C	A	R134L
Rv1739c	-	C	A	G32V
Rv1745c	idi	G	C	R89R
Rv1751	-	G	T	P344P
Rv1769	-	C	T	F160F
Rv1769	-	A	C	D401A
Rv1784	-	T	C	S745S
Rv1785c	cyp143	C	G	G334A
Rv1812c	-	A	G	L30P
Rv1815	-	A	T	I83F
Rv1819c	-	T	C	I321V
Rv1821	secA2	G	A	V410M
Rv1823	-	C	A	Q24K
Rv1826	gcvH	C	A	T121K
Rv1832	gcvB	C	G	G790G
Rv1835c	-	A	G	C179R
Rv1837c	glcB	C	T	G104S
Rv1846c	-	A	G	T138T
Rv1847	-	C	T	R132W
Rv1860	apa	T	C	F136L
Rv1865c	-	A	C	A45A
Rv1867	-	C	T	G380G
Rv1872c	lldD2	C	T	V253M
Rv1872c	lldD2	C	G	G59A
Rv1878	glnA3	A	G	L283L
Rv1886c	fbpB	G	T	P238P
Rv1888A	-	C	T	G55G
Rv1895	-	G	C	V270L
Rv1900c	lipJ	A	C	I204M
Rv1904	-	T	G	L90W
Rv1908c	katG	C	A	R463L
Rv1912c	fadB5	T	C	D328G
Rv1915	aceAa	G	A	G179D
Rv1920	-	A	C	E253A
Rv1925	fadD31	C	T	R94C
Rv1925	fadD31	A	C	M190L
Rv1927	-	G	C	E51D
Rv1934c	fadE17	A	G	I172T
Rv1934c	fadE17	T	C	N102S
Rv1936	-	G	C	Q68H
Rv1938	ephB	G	T	G158W
Rv1948c	-	C	G	G5R
Rv1956	-	C	T	H121H
Rv1966	mce3A	G	A	A47T
Rv1968	mce3C	A	G	K67K
Rv1971	mce3F	C	A	A396E
Rv1972	-	C	G	H124Q
Rv1975	-	C	T	N124N
Rv1977	-	T	G	S253S
Rv1978	-	G	C	S226T
Rv1979c	-	C	T	V457I
Rv1985c	-	C	G	P34P
Rv1986	-	G	A	C12Y
Rv1992c	ctpG	G	A	F740F
Rv1999c	-	G	T	L240M
Rv2000	-	C	A	P219Q
Rv2002	fabG3	A	C	I6I
Rv2005c	-	G	A	S93S
Rv2017	-	C	A	A262E
Rv2021c	-	T	C	A32A
Rv2024c	-	G	A	S232S
Rv2024c	-	T	C	D154G
Rv2024c	-	A	G	W47R
Rv2037c	-	C	T	C312Y
Rv2037c	-	G	C	A177A
Rv2039c	-	C	A	V131F
Rv2041c	-	A	G	D242D
Rv2042c	-	G	C	A199A
Rv2047c	-	T	C	T174A
Rv2048c	pks12	G	A	S3004L
Rv2048c	pks12	G	T	A2931A
Rv2052c	-	C	G	P473P
Rv2057c	rpmG	C	A	R46L
Rv2059	-	C	A	H71Q
Rv2059	-	C	A	T317K
Rv2060	-	C	T	A76V
Rv2062c	cobN	C	T	E677K
Rv2062c	cobN	C	T	R145H
Rv2064	cobG	T	C	D175D
Rv2071c	cobM	T	C	I145M
Rv2072c	cobL	A	G	L205P
Rv2075c	-	A	C	G420G
Rv2075c	-	G	T	P364Q
Rv2077c	-	A	G	A96A
Rv2078	-	A	G	E6G
Rv2079	-	A	G	Y47C
Rv2082	-	T	C	R34R
Rv2082	-	A	G	K35E
Rv2082	-	A	G	T183A
Rv2082	-	C	T	P376L
Rv2083	-	C	G	L256V
Rv2088	pknJ	T	G	L30R
Rv2088	pknJ	C	A	L209L
Rv2089c	pepE	G	A	P336L
Rv2089c	pepE	G	A	A167V
Rv2090	-	C	G	F358L
Rv2096c	-	A	G	S174P
Rv2101	helZ	C	G	V455V
Rv2101	helZ	A	C	M462L
Rv2101	helZ	C	A	P601Q
Rv2103c	-	T	C	T16A
Rv2109c	prcA	G	C	R182G
Rv2109c	prcA	C	G	R135P
Rv2115c	-	A	G	S52S
Rv2124c	metH	A	C	Y1098D
Rv2125	-	G	A	G33S
Rv2127	ansP1	G	A	G9D
Rv2139	pyrD	G	A	G339S
Rv2152c	murC	G	A	F209F
Rv2153c	murG	C	A	V36L
Rv2155c	murD	G	C	R247G
Rv2160c	-	A	G	V63A
Rv2163c	pbpB	T	C	R539R
Rv2178c	aroG	G	T	D265E
Rv2187	fadD15	C	T	T100I
Rv2189c	-	A	C	A107A
Rv2198c	mmpS3	G	A	A59A
Rv2205c	-	T	C	E105E
Rv2221c	glnE	G	T	R253R
Rv2226	-	G	A	D299N
Rv2231c	cobC	G	A	A205A
Rv2236c	cobD	G	C	S79C
Rv2237	-	A	G	P78P
Rv2247	accD6	T	C	D200D
Rv2247	accD6	A	G	D229G
Rv2248	-	T	G	V199G
Rv2251	-	T	C	P470P
Rv2256c	-	A	G	T65T
Rv2258c	-	A	G	A52A
Rv2259	adhE2	G	A	E124E
Rv2260	-	T	C	D16D
Rv2264c	-	C	T	G584G
Rv2264c	-	T	C	T487A
Rv2265	-	C	T	A193V
Rv2268c	cyp128	T	C	E294E
Rv2274c	-	C	A	G41V
Rv2276	cyp121	C	T	H318Y
Rv2280	-	C	G	A6G
Rv2280	-	T	C	A6A
Rv2290	lppO	G	T	A16S
Rv2291	sseB	T	C	W108R
Rv2307c	-	A	G	M24T
Rv2308	-	G	A	D212N
Rv2314c	-	C	G	R405R
Rv2314c	-	A	G	G388G
Rv2316	uspA	G	C	D67H
Rv2316	uspA	G	C	V127L
Rv2319c	-	G	A	I139I
Rv2326c	-	A	G	N516N
Rv2327	-	A	G	R91R
Rv2333c	-	C	A	D69Y
Rv2337c	-	G	T	L244L
Rv2337c	-	C	A	G119V
Rv2345	-	G	A	E311E
Rv2349c	plcC	G	A	P426L
Rv2349c	plcC	C	A	G361C
Rv2349c	plcC	A	G	R251R
Rv2351c	plcA	T	C	T446A
Rv2360c	-	C	T	A66T
Rv2366c	-	G	A	R155C
Rv2373c	dnaJ2	A	G	V283A
Rv2377c	mbtH	A	G	V69A
Rv2379c	mbtF	C	G	E589D
Rv2380c	mbtE	G	A	A1107A
Rv2381c	mbtD	T	G	L886L
Rv2382c	mbtC	G	A	S329S
Rv2383c	mbtB	C	G	V674L
Rv2398c	cysW	C	G	G141A
Rv2400c	subI	C	T	A76T
Rv2409c	-	G	T	T224N
Rv2414c	-	T	G	P385P
Rv2426c	-	T	C	L226L
Rv2433c	-	A	C	L26R
Rv2436	rbsK	T	C	V282A
Rv2438c	nadE	A	C	L225R
Rv2439c	proB	C	A	A226S
Rv2440c	obgE	A	C	S471R
Rv2443	dctA	G	A	L167L
Rv2450c	rpfE	C	T	R126Q
Rv2450c	rpfE	G	C	T20R
Rv2458	mmuM	A	G	Y125C
Rv2462c	tig	T	A	I414F
Rv2471	aglA	T	C	V331A
Rv2472	-	C	T	R30R
Rv2476c	gdh	T	C	S1043G
Rv2482c	plsB2	A	G	C778R
Rv2483c	plsC	G	T	R409R
Rv2484c	-	C	T	G466D
Rv2485c	lipQ	C	A	R60L
Rv2488c	-	G	A	T265I
Rv2492	-	C	A	A70D
Rv2494	-	T	C	V48A
Rv2495c	pdhC	T	C	T107A
Rv2495c	pdhC	A	C	Y103D
Rv2502c	accD1	A	C	F325V
Rv2503c	scoB	A	G	G97G
Rv2505c	fadD35	C	T	A85A
Rv2509	-	G	A	K263K
Rv2510c	-	T	G	I503I
Rv2513	-	C	A	T122K
Rv2516c	-	G	A	A62V
Rv2524c	fas	A	G	C2771R
Rv2524c	fas	A	G	D684D
Rv2531c	-	A	G	A841A
Rv2542	-	A	G	T211A
Rv2542	-	T	C	V251V
Rv2543	lppA	A	G	N97D
Rv2543	lppA	A	C	N97T
Rv2543	lppA	A	G	I98V
Rv2543	lppA	T	G	I98R
Rv2543	lppA	A	G	I98M
Rv2543	lppA	A	G	Q99R
Rv2543	lppA	C	A	Q100K
Rv2543	lppA	T	G	S101A
Rv2543	lppA	T	C	S101S
Rv2543	lppA	C	T	D102D
Rv2543	lppA	A	G	R103R
Rv2543	lppA	A	G	N104D
Rv2543	lppA	C	A	N104K
Rv2543	lppA	A	T	G105G
Rv2543	lppA	G	T	A106S
Rv2543	lppA	C	T	A106V
Rv2543	lppA	A	G	A106A
Rv2543	lppA	C	T	L107L
Rv2543	lppA	T	C	L107P
Rv2543	lppA	G	A	D109N
Rv2543	lppA	C	G	D109E
Rv2543	lppA	A	G	K110E
Rv2543	lppA	G	A	K110K
Rv2543	lppA	C	G	A113G
Rv2543	lppA	G	C	A113A
Rv2543	lppA	G	C	A116A
Rv2543	lppA	A	G	N122D
Rv2543	lppA	A	G	S123G
Rv2543	lppA	G	C	S123T
Rv2543	lppA	C	A	S123R
Rv2543	lppA	A	T	V124V
Rv2543	lppA	G	C	M125I
Rv2543	lppA	C	T	F126F
Rv2543	lppA	C	T	G127G
Rv2543	lppA	G	A	A128T
Rv2543	lppA	C	T	A128A
Rv2543	lppA	A	G	T129A
Rv2544	lppB	A	G	N38S
Rv2544	lppB	C	T	P39P
Rv2544	lppB	T	G	Y97D
Rv2544	lppB	A	C	Y97S
Rv2544	lppB	C	G	G98G
Rv2544	lppB	A	G	Q99R
Rv2544	lppB	G	A	D100N
Rv2544	lppB	C	G	D100E
Rv2544	lppB	T	G	F101V
Rv2544	lppB	T	C	F101S
Rv2544	lppB	T	G	Y102D
Rv2544	lppB	A	C	R103R
Rv2544	lppB	A	G	R103R
Rv2544	lppB	A	G	N104D
Rv2544	lppB	T	A	N104K
Rv2544	lppB	A	T	G105G
Rv2544	lppB	C	T	S106L
Rv2544	lppB	T	C	L107S
Rv2544	lppB	T	C	C108C
Rv2544	lppB	G	C	S112T
Rv2544	lppB	T	C	S112S
Rv2544	lppB	C	G	A113G
Rv2544	lppB	G	C	M120I
Rv2544	lppB	A	G	K122E
Rv2544	lppB	A	C	K122N
Rv2544	lppB	C	G	P123A
Rv2544	lppB	G	A	P123P
Rv2544	lppB	G	A	D125N
Rv2544	lppB	A	T	D125V
Rv2544	lppB	C	T	F126F
Rv2544	lppB	G	C	S128T
Rv2544	lppB	C	T	S128S
Rv2544	lppB	A	G	T129A
Rv2544	lppB	A	G	T129T
Rv2560	-	G	C	V210L
Rv2562	-	G	A	A73T
Rv2566	-	A	G	E66E
Rv2566	-	T	C	L610P
Rv2566	-	T	C	A1087A
Rv2567	-	C	T	G491G
Rv2567	-	A	G	Q645R
Rv2568c	-	G	A	H5Y
Rv2569c	-	G	A	S67S
Rv2573	-	T	C	Y189Y
Rv2578c	-	G	A	S31S
Rv2584c	apt	G	T	A147E
Rv2585c	-	C	G	C462S
Rv2585c	-	T	G	A128A
Rv2592c	ruvB	T	C	P281P
Rv2596	-	T	C	C77R
Rv2611c	-	G	C	S197C
Rv2611c	-	T	C	I102M
Rv2614A	-	T	C	L12L
Rv2621c	-	G	A	A110V
Rv2627c	-	T	C	R104G
Rv2629	-	A	C	D64A
Rv2668	-	A	G	H3R
Rv2672	-	G	A	R79R
Rv2672	-	C	G	H317D
Rv2676c	-	T	C	S19S
Rv2678c	hemE	T	C	L292L
Rv2680	-	T	A	V30V
Rv2685	arsB1	C	G	A378G
Rv2688c	-	G	T	P156T
Rv2691	ceoB	A	G	T117A
Rv2691	ceoB	A	G	D164G
Rv2692	ceoC	A	G	I133V
Rv2693c	-	C	T	G126R
Rv2695	-	A	G	T126T
Rv2695	-	C	T	A156V
Rv2702	ppgK	T	C	I203T
Rv2702	ppgK	G	T	A244S
Rv2711	ideR	C	A	R153R
Rv2712c	-	G	A	T329I
Rv2714	-	T	C	V245A
Rv2719c	-	A	G	Y124H
Rv2721c	-	G	A	P477P
Rv2724c	fadE20	C	T	V156M
Rv2729c	-	G	T	A202E
Rv2736c	recX	C	G	V59L
Rv2748c	ftsK	G	A	A268A
Rv2756c	hsdM	A	G	L306P
Rv2771c	-	A	G	L80P
Rv2783c	gpsI	T	C	D585G
Rv2787	-	G	A	M1I
Rv2794c	-	T	C	M87V
Rv2795c	-	A	G	C241C
Rv2802c	-	C	T	S116S
Rv2805	-	G	A	G4D
Rv2807	-	A	T	E72V
Rv2823c	-	G	A	L196F
Rv2825c	-	T	C	K2E
Rv2830c	-	G	A	A56V
Rv2831	echA16	G	T	D156Y
Rv2838c	rbfA	C	T	E183E
Rv2839c	infB	G	A	G616G
Rv2855	mtr	G	A	S144S
Rv2862c	-	A	G	C50R
Rv2866	-	C	A	R21R
Rv2869c	-	C	A	V259F
Rv2874	dipZ	T	G	Y672D
Rv2878c	mpt53	A	G	A52A
Rv2891	-	C	T	A6V
Rv2896c	-	A	C	S153A
Rv2899c	fdhD	G	A	A84V
Rv2905	lppW	A	G	Q81R
Rv2910c	-	G	A	D122D
Rv2916c	ffh	A	C	R35R
Rv2917	-	G	T	R594L
Rv2931	ppsA	A	G	E68G
Rv2931	ppsA	T	G	L1194R
Rv2931	ppsA	C	T	L1452L
Rv2932	ppsB	T	C	L1098L
Rv2934	ppsD	A	G	S1261S
Rv2935	ppsE	A	G	A615A
Rv2935	ppsE	A	G	Q1016Q
Rv2940c	mas	T	G	T2005P
Rv2941	fadD28	G	A	T40T
Rv2941	fadD28	A	G	T436A
Rv2947c	pks15	A	G	V333A
Rv2952	-	G	A	G176R
Rv2964	purU	A	C	M143L
Rv2967c	pca	G	A	I410I
Rv2971	-	A	C	N152H
Rv2979c	-	G	C	P14R
Rv2981c	ddl	T	C	T365A
Rv2982c	gpsA	G	C	P133A
Rv2995c	leuB	C	G	T179T
Rv2999	lppY	A	T	M212L
Rv3009c	gatB	G	A	G343G
Rv3011c	gatA	T	G	M420L
Rv3015c	-	A	C	F167C
Rv3032	-	G	A	L348L
Rv3041c	-	A	G	A16A
Rv3042c	serB2	C	T	G116E
Rv3043c	ctaD	C	G	T182T
Rv3047c	-	T	C	T53A
Rv3051c	nrdE	T	C	Q519R
Rv3059	cyp136	A	G	D445G
Rv3062	ligB	C	T	P91S
Rv3062	ligB	T	C	S278P
Rv3063	cstA	C	A	R559S
Rv3073c	-	A	G	C45R
Rv3077	-	T	G	R308R
Rv3077	-	G	C	G310R
Rv3081	-	C	G	F220L
Rv3084	lipR	T	C	V243V
Rv3087	-	C	G	L447V
Rv3088	-	A	C	D278A
Rv3088	-	G	C	L449L
Rv3089	fadD13	A	G	A302A
Rv3093c	-	G	C	C210W
Rv3098c	-	C	G	A66A
Rv3109	moaA1	A	G	T98T
Rv3113	-	G	A	G134E
Rv3114	-	T	C	S11P
Rv3121	cyp141	A	G	K157E
Rv3121	cyp141	C	T	A200A
Rv3132c	devS	C	T	E356E
Rv3134c	-	G	A	L201L
Rv3134c	-	G	C	A169A
Rv3137	-	G	T	T38T
Rv3137	-	C	T	P168L
Rv3141	fadB4	A	G	E292E
Rv3151	nuoG	A	G	I474M
Rv3151	nuoG	A	G	T604A
Rv3161c	-	C	G	V62L
Rv3174	-	G	A	G28S
Rv3183	-	C	G	A25A
Rv3190c	-	A	G	L138P
Rv3199c	nudC	G	C	P239R
Rv3201c	-	T	C	Q269R
Rv3202c	-	C	T	E902K
Rv3204	-	A	G	T34A
Rv3210c	-	G	A	L32L
Rv3213c	-	T	C	K144E
Rv3220c	-	C	G	G96R
Rv3224	-	C	T	C242C
Rv3228	-	G	C	A32A
Rv3236c	-	T	C	T102A
Rv3239c	-	T	C	L874L
Rv3243c	-	A	C	V217V
Rv3245c	mtrB	T	G	M517L
Rv3245c	mtrB	G	A	P18S
Rv3247c	tmk	C	A	A146S
Rv3248c	sahH	G	A	S376S
Rv3257c	manB	G	A	S206L
Rv3263	-	A	C	E270A
Rv3272	-	G	A	V181M
Rv3282	maf	C	A	A80D
Rv3283	sseA	G	A	E276K
Rv3289c	-	C	T	A124A
Rv3293	pcd	T	A	C186S
Rv3294c	-	G	T	I164I
Rv3296	lhr	A	C	K492T
Rv3296	lhr	G	A	P1386P
Rv3297	nei	A	C	R77R
Rv3299c	atsB	G	T	P335Q
Rv3302c	glpD2	C	T	L19L
Rv3303c	lpdA	A	G	L308S
Rv3306c	amiB1	A	C	A103A
Rv3317	sdhD	G	C	V54L
Rv3317	sdhD	A	G	T112A
Rv3328c	sigJ	G	T	P41Q
Rv3329	-	A	C	Q122H
Rv3331	sugI	C	T	P423L
Rv3335c	-	G	C	G265G
Rv3365c	-	T	C	Q698R
Rv3365c	-	A	C	S687R
Rv3366	spoU	G	A	R92Q
Rv3366	spoU	G	T	R92R
Rv3383c	idsB	A	C	V132G
Rv3389c	-	G	A	P165S
Rv3398c	idsA1	G	T	A210A
Rv3399	-	C	A	A330E
Rv3402c	-	G	T	A16E
Rv3403c	-	A	T	V235V
Rv3407	-	C	T	R84C
Rv3408	-	C	T	S46L
Rv3410c	guaB3	T	C	P47P
Rv3411c	guaB2	C	T	A391T
Rv3411c	guaB2	A	G	A275A
Rv3415c	-	T	C	Q12Q
Rv3420c	rimI	A	G	A64A
Rv3433c	-	A	C	S443A
Rv3433c	-	T	C	A442A
Rv3440c	-	C	T	E28E
Rv3445c	esxU	G	A	P63S
Rv3446c	-	C	G	R284P
Rv3447c	-	T	C	S1082G
Rv3449	mycP4	A	G	T87A
Rv3450c	-	T	C	G417G
Rv3456c	rplQ	A	G	P4P
Rv3465	rmlC	A	C	E115D
Rv3468c	-	T	C	I62V
Rv3476c	kgtP	A	G	V350V
Rv3476c	kgtP	G	A	L81F
Rv3479	-	T	G	L174R
Rv3479	-	A	G	A863A
Rv3487c	lipF	G	A	R233C
Rv3487c	lipF	G	A	G206G
Rv3490	otsA	A	G	E77G
Rv3490	otsA	G	C	V334L
Rv3497c	mce4C	G	T	R191S
Rv3506	fadD17	C	T	P464S
Rv3515c	fadD19	C	A	D55Y
Rv3516	echA19	G	A	G86D
Rv3521	-	A	G	N295D
Rv3522	ltp4	C	T	T324I
Rv3523	ltp3	T	C	F68L
Rv3525c	-	G	A	D46D
Rv3528c	-	G	A	P225P
Rv3531c	-	A	C	F313L
Rv3537	-	G	T	R409S
Rv3540c	ltp2	C	G	V224L
Rv3543c	fadE29	G	A	P386P
Rv3544c	fadE28	C	T	A201A
Rv3545c	cyp125	G	A	H375H
Rv3554	fdxB	G	A	G125E
Rv3555c	-	A	C	V262G
Rv3563	fadE32	G	C	W275S
Rv3564	fadE33	T	C	L121L
Rv3567c	-	A	G	I179T
Rv3571	hmp	G	A	L198L
Rv3573c	fadE34	C	T	G616S
Rv3579c	-	G	A	P2P
Rv3581c	ispF	T	C	V25V
Rv3585	radA	G	A	Q152Q
Rv3586	-	A	G	T288A
Rv3591c	-	A	G	F156L
Rv3593	lpqF	C	T	A159V
Rv3598c	lysS	C	T	A454T
Rv3610c	ftsH	G	A	Y691Y
Rv3610c	ftsH	C	A	G466C
Rv3616c	-	G	A	T192I
Rv3618	-	A	C	E149A
Rv3630	-	G	A	A40T
Rv3649	-	T	C	L93P
Rv3655c	-	T	C	E2E
Rv3666c	dppA	T	C	Q4R
Rv3669	-	G	C	V159V
Rv3671c	-	T	C	I363V
Rv3674c	nth	G	C	P2R
Rv3676	-	G	A	D45N
Rv3680	-	G	C	G199A
Rv3682	ponA2	G	T	A124A
Rv3682	ponA2	G	A	A619T
Rv3691	-	A	T	T267S
Rv3695	-	C	T	A208A
Rv3703c	-	A	G	Y385Y
Rv3704c	gshA	A	G	L373L
Rv3708c	asd	A	G	P121P
Rv3711c	dnaQ	C	A	V211L
Rv3711c	dnaQ	C	T	G76D
Rv3713	cobQ2	C	T	I89I
Rv3714c	-	T	C	P209P
Rv3715c	recR	C	A	G44C
Rv3719	-	A	G	T12A
Rv3721c	dnaZX	G	A	H97H
Rv3722c	-	A	G	M158T
Rv3724B	cut5b	G	T	A83S
Rv3725	-	G	C	V176L
Rv3727	-	G	C	G393R
Rv3729	-	C	T	P269S
Rv3729	-	G	C	Q516H
Rv3730c	-	G	C	A294A
Rv3731	ligC	G	C	V210V
Rv3731	ligC	G	A	R313H
Rv3736	-	G	A	L15L
Rv3736	-	T	C	A284A
Rv3737	-	A	G	D40G
Rv3737	-	G	T	P504P
Rv3743c	ctpJ	G	A	F291F
Rv3758c	proV	T	C	N84D
Rv3759c	proX	A	G	H311H
Rv3759c	proX	A	G	L85P
Rv3759c	proX	A	G	W17R
Rv3764c	-	A	G	C246R
Rv3770c	-	G	C	P98A
Rv3772	hisC2	C	T	S87S
Rv3772	hisC2	A	G	T142A
Rv3773c	-	C	A	G137V
Rv3774	echA21	G	A	G31G
Rv3774	echA21	G	A	G124D
Rv3776	-	A	G	M329V
Rv3777	-	A	G	L63L
Rv3777	-	T	C	V160A
Rv3782	-	T	C	V274A
Rv3788	-	A	C	I61L
Rv3790	-	C	T	T153T
Rv3793	embC	C	T	R927R
Rv3794	embA	C	T	C76C
Rv3797	fadE35	G	C	G71G
Rv3797	fadE35	T	C	S328P
Rv3799c	accD4	G	A	D506D
Rv3799c	accD4	A	G	H9H
Rv3800c	pks13	G	T	A1646D
Rv3800c	pks13	A	G	R1309R
Rv3800c	pks13	C	T	V1153V
Rv3800c	pks13	G	A	T1014M
Rv3801c	fadD32	C	T	G227S
Rv3805c	-	T	C	D397G
Rv3815c	-	G	A	V27V
Rv3820c	papA2	G	A	P466L
Rv3822	-	A	G	G148G
Rv3823c	mmpL8	C	T	L465L
Rv3825c	pks2	G	A	D1197D
Rv3826	fadD23	G	C	E422Q
Rv3831	-	C	T	S133S
Rv3833	-	G	A	V105I
Rv3834c	serS	G	A	L174L
Rv3835	-	T	G	L294R
Rv3837c	-	C	T	G15D
Rv3839	-	C	T	P122S
Rv3841	bfrB	A	G	L156L
Rv3842c	glpQ1	G	A	H255Y
Rv3871	-	G	A	P493P
Rv3877	-	G	C	L368L
Rv3879c	-	C	G	C729S
Rv3879c	-	T	G	E660A
Rv3879c	-	C	T	D44N
Rv3882c	-	T	G	R285R
Rv3884c	-	T	C	E215G
Rv3884c	-	G	C	A189A
Rv3885c	-	G	C	V146V
Rv3888c	-	G	C	R118R
Rv3894c	-	T	C	D650G
Rv3894c	-	C	G	R258P
Rv3896c	-	T	C	A266A
Rv3896c	-	G	T	Q193K
Rv3900c	-	T	C	L27L
Rv3908	-	C	G	R48G
Rv3910	-	C	T	I380I
Rv3916c	-	G	A	R95W
Rv3919c	gidB	T	C	A205A
Rv3919c	gidB	G	A	S100F
Rv3919c	gidB	T	G	E92D

## Sheet: 663
Rv Number	Annotation	Reference Base	Base Change	Amino Acid Change
Rv0003	recF	T	C	I245T
Rv0006	gyrA	G	C	E21Q
Rv0006	gyrA	G	C	S95T
Rv0006	gyrA	G	A	G668D
Rv0007	-	G	C	G164A
Rv0008c	-	A	G	S145P
Rv0012	-	T	C	C233R
Rv0015c	pknA	C	G	S385T
Rv0018c	ppp	G	A	P463S
Rv0018c	ppp	G	A	D135D
Rv0026	-	T	G	S323A
Rv0026	-	C	T	P408S
Rv0034	-	C	G	A55A
Rv0040c	mtc28	G	C	P133P
Rv0040c	mtc28	C	A	A59S
Rv0046c	ino1	T	C	R190G
Rv0048c	-	A	G	V250A
Rv0048c	-	T	A	E248D
Rv0050	ponA1	A	G	A244A
Rv0058	dnaB	A	G	R552G
Rv0058	dnaB	G	A	P754P
Rv0062	celA1	C	G	A245G
Rv0064	-	C	T	L418F
Rv0064	-	C	A	L418L
Rv0064	-	G	A	G457D
Rv0064	-	A	G	N733D
Rv0064	-	G	C	R906P
Rv0068	-	T	C	L133L
Rv0068	-	G	A	V146I
Rv0068	-	G	C	V214L
Rv0082	-	A	G	Q74R
Rv0083	-	T	C	I224I
Rv0083	-	T	G	T600T
Rv0101	nrp	T	G	V2000V
Rv0103c	ctpB	A	G	L22S
Rv0112	gca	A	G	T211A
Rv0120c	fusA2	T	C	N562S
Rv0126	treS	C	G	L529V
Rv0127	-	T	C	S18P
Rv0136	cyp138	A	C	R70R
Rv0136	cyp138	A	G	D102G
Rv0139	-	C	T	P39S
Rv0141c	-	G	A	D35D
Rv0161	-	C	T	A343V
Rv0165c	-	G	C	L86L
Rv0166	fadD5	C	T	N550N
Rv0171	mce1C	A	C	G64G
Rv0174	mce1F	T	C	L370P
Rv0189c	ilvD	C	T	L558L
Rv0192	-	T	C	S127P
Rv0193c	-	T	C	K417E
Rv0194	-	T	C	M74T
Rv0195	-	C	G	A72A
Rv0197	-	G	T	G115V
Rv0202c	mmpL11	G	C	R449G
Rv0204c	-	C	G	V306L
Rv0212c	nadR	G	A	I224I
Rv0218	-	T	C	C316R
Rv0222	echA1	A	C	V16V
Rv0222	echA1	C	G	R154R
Rv0233	nrdB	C	G	H33D
Rv0236c	-	T	C	S1080G
Rv0236c	-	G	A	T743T
Rv0236c	-	A	C	P360P
Rv0236c	-	A	G	V327V
Rv0252	nirB	A	G	K686K
Rv0259c	-	G	A	A182V
Rv0260c	-	G	T	V349V
Rv0282	-	G	A	Q272Q
Rv0284	-	C	G	P214R
Rv0292	-	A	G	N217D
Rv0307c	-	T	C	A94A
Rv0315	-	A	C	K260T
Rv0318c	-	C	G	G223A
Rv0323c	-	T	C	S142G
Rv0324	-	A	G	T168A
Rv0331	-	G	C	A359P
Rv0338c	-	G	A	A621V
Rv0338c	-	T	C	R506G
Rv0344c	lpqJ	C	T	E152E
Rv0349	-	G	A	R17H
Rv0350	dnaK	A	G	A58A
Rv0376c	-	T	C	P26P
Rv0381c	-	T	G	T124T
Rv0382c	pyrE	A	G	Y33Y
Rv0389	purT	T	G	V376G
Rv0395	-	T	C	V80A
Rv0405	pks6	G	A	R601H
Rv0405	pks6	C	G	L1115V
Rv0406c	-	G	C	T257T
Rv0412c	-	C	A	D355Y
Rv0413	mutT3	C	T	R175W
Rv0415	thiO	C	G	L156L
Rv0417	thiG	C	G	S75C
Rv0425c	ctpH	T	G	I1268I
Rv0425c	ctpH	T	C	M689V
Rv0425c	ctpH	C	T	V359V
Rv0436c	pssA	C	A	G167V
Rv0450c	mmpL4	A	G	L97L
Rv0456c	echA2	A	G	I298T
Rv0459	-	A	C	R110R
Rv0461	-	A	G	Q20Q
Rv0473	-	A	G	K5R
Rv0484c	-	A	G	G180G
Rv0493c	-	G	T	L238M
Rv0496	-	C	T	T84I
Rv0500	proC	T	C	A118A
Rv0500A	-	C	T	G48G
Rv0507	mmpL2	A	G	A206A
Rv0507	mmpL2	G	A	R426H
Rv0507	mmpL2	A	C	E656A
Rv0507	mmpL2	C	T	A705A
Rv0528	-	C	T	A35V
Rv0533c	fabH	T	G	Q182H
Rv0537c	-	G	A	F279F
Rv0538	-	G	C	R228P
Rv0541c	-	C	A	W240L
Rv0545c	pitA	G	A	P49S
Rv0556	-	T	G	L15R
Rv0565c	-	A	G	S68P
Rv0568	cyp135B1	G	A	K171K
Rv0572c	-	A	G	F31L
Rv0575c	-	T	C	Q116Q
Rv0587	yrbE2A	C	G	A111A
Rv0587	yrbE2A	T	C	L160L
Rv0588	yrbE2B	C	T	T243I
Rv0589	mce2A	T	C	F51S
Rv0591	mce2C	T	G	L469L
Rv0597c	-	G	A	S206L
Rv0598c	-	G	A	A31V
Rv0601c	-	G	A	G9G
Rv0619	galTb	A	G	T174A
Rv0626	-	C	T	N69N
Rv0631c	recC	G	C	F497L
Rv0654	-	C	T	H168Y
Rv0658c	-	A	G	L75P
Rv0668	rpoC	G	A	G594E
Rv0676c	mmpL5	T	C	I948V
Rv0682	rpsL	A	G	K121K
Rv0688	-	G	T	G107V
Rv0727c	fucA	G	T	A6D
Rv0749A	-	G	C	T37T
Rv0751c	mmsB	T	C	N230D
Rv0758	phoR	C	T	P172L
Rv0764c	cyp51	A	G	A114A
Rv0769	-	A	T	E189D
Rv0776c	-	C	T	L108L
Rv0783c	emrB	C	A	G406V
Rv0785	-	G	T	C408F
Rv0787	-	T	C	Y267H
Rv0799c	-	G	A	F257F
Rv0800	pepC	T	G	L139R
Rv0800	pepC	C	T	F254F
Rv0803	purL	G	C	E464Q
Rv0806c	cpsY	T	C	V370V
Rv0808	purF	C	T	V101V
Rv0808	purF	T	C	A480A
Rv0809	purM	T	C	G63G
Rv0812	-	A	G	I145M
Rv0824c	desA1	T	C	Q145Q
Rv0831c	-	T	A	G215G
Rv0848	cysK2	G	A	G93S
Rv0853c	pdc	T	C	A528A
Rv0853c	pdc	C	T	D297N
Rv0859	fadA	A	G	S150G
Rv0860	fadB	T	C	D275D
Rv0881	-	G	C	G115R
Rv0885	-	T	G	S242A
Rv0890c	-	G	C	P866A
Rv0891c	-	A	C	V37G
Rv0903c	prrA	G	A	V161V
Rv0919	-	T	C	F141F
Rv0930	pstA1	T	C	M5T
Rv0938	-	T	C	C344R
Rv0956	purN	T	C	H197H
Rv0957	purH	A	G	P76P
Rv0958	-	T	C	S274P
Rv0962c	lprP	G	A	P186L
Rv0964c	-	G	T	P124T
Rv0966c	-	A	G	V175A
Rv0969	ctpV	C	A	A12E
Rv0969	ctpV	C	A	T395T
Rv0970	-	T	C	V210V
Rv0974c	accD2	G	C	N51K
Rv0983	pepD	T	C	L390P
Rv0989c	grcC2	T	C	I321V
Rv0989c	grcC2	T	C	I181V
Rv0993	galU	A	G	Q235R
Rv1007c	metG	G	C	R39G
Rv1008	tatD	C	A	T187N
Rv1020	mfd	G	A	A46T
Rv1028c	kdpD	C	T	E712E
Rv1028c	kdpD	G	A	P368S
Rv1030	kdpB	C	A	R538R
Rv1050	-	T	C	M60T
Rv1056	-	T	C	T163T
Rv1060	-	T	C	L133S
Rv1093	glyA	T	C	V36A
Rv1104	-	C	T	P96L
Rv1121	zwf1	T	C	L332L
Rv1125	-	T	C	A299A
Rv1127c	ppdK	C	T	G69E
Rv1128c	-	T	C	E270G
Rv1131	gltA1	C	T	D225D
Rv1154c	-	T	C	T123A
Rv1162	narH	A	G	P346P
Rv1162	narH	C	T	A467V
Rv1175c	fadH	A	G	A656A
Rv1175c	fadH	C	G	C210S
Rv1179c	-	C	T	G671D
Rv1181	pks4	G	A	A217A
Rv1181	pks4	G	A	E1439E
Rv1185c	fadD21	T	G	E239D
Rv1185c	fadD21	T	C	E37E
Rv1186c	-	G	A	D472D
Rv1186c	-	G	C	P207A
Rv1188	-	C	T	T32I
Rv1188	-	A	C	R226R
Rv1189	sigI	A	G	I70V
Rv1217c	-	T	C	A531A
Rv1218c	-	T	C	Q243R
Rv1230c	-	T	C	S45G
Rv1232c	-	A	C	C149G
Rv1239c	corA	T	C	K139E
Rv1249c	-	A	G	L119L
Rv1251c	-	T	C	T773T
Rv1263	amiB2	T	G	V260V
Rv1266c	pknH	C	T	R607Q
Rv1279	-	T	G	L310V
Rv1286	cysN	C	G	P521P
Rv1290c	-	C	G	L282F
Rv1291c	-	A	G	A18A
Rv1297	rho	T	C	G135G
Rv1300	hemK	C	T	R194C
Rv1319c	-	T	C	E510E
Rv1320c	-	T	C	T531A
Rv1321	-	A	C	S144R
Rv1328	glgP	A	G	K255E
Rv1330c	-	C	G	G429A
Rv1339	-	C	T	T145M
Rv1358	-	C	A	R70R
Rv1364c	-	G	T	A465E
Rv1366	-	T	G	R90R
Rv1371	-	T	C	D125D
Rv1374c	-	T	C	T136A
Rv1378c	-	G	A	R37W
Rv1380	pyrB	T	C	G134G
Rv1388	mihF	C	T	V8V
Rv1392	metK	C	T	P18S
Rv1394c	cyp132	C	A	R135L
Rv1400c	lipI	A	G	V50A
Rv1400c	lipI	G	A	P16L
Rv1402	priA	G	A	A217T
Rv1404	-	C	T	A30A
Rv1412	ribC	G	T	A111A
Rv1431	-	A	G	P586P
Rv1439c	-	C	T	R110H
Rv1446c	opcA	C	G	R192P
Rv1447c	zwf2	T	C	Q314R
Rv1448c	tal	T	C	T244A
Rv1449c	tkt	A	C	Y18D
Rv1453	-	C	A	P405Q
Rv1459c	-	T	C	K113E
Rv1461	-	C	T	C253C
Rv1462	-	A	G	N183D
Rv1467c	fadE15	G	A	T510T
Rv1479	moxR1	C	A	H26N
Rv1486c	-	C	A	K198N
Rv1491c	-	C	T	L57L
Rv1498c	-	C	T	R191H
Rv1501	-	A	C	I84I
Rv1502	-	A	G	Y213C
Rv1508c	-	G	A	G328G
Rv1514c	-	T	C	S159S
Rv1517	-	C	T	L188F
Rv1520	-	T	C	G206G
Rv1521	fadD25	A	G	V297V
Rv1524	-	T	C	H318H
Rv1525	wbbL2	C	T	H229Y
Rv1527c	pks5	T	C	T1230A
Rv1552	frdA	C	T	T378I
Rv1552	frdA	G	T	S524S
Rv1554	frdC	A	G	M40V
Rv1568	bioA	C	T	F92F
Rv1570	bioD	T	C	M191T
Rv1592c	-	T	C	I322V
Rv1592c	-	T	C	E321E
Rv1597	-	G	A	G21D
Rv1601	hisB	T	G	V143G
Rv1602	hisH	G	A	S201N
Rv1604	impA	C	A	P124Q
Rv1618	tesB1	A	T	H121L
Rv1639c	-	C	G	T180T
Rv1640c	lysS	C	T	T639T
Rv1644	tsnR	T	C	L232P
Rv1647	-	G	C	A2P
Rv1660	pks10	C	T	L350L
Rv1662	pks8	T	C	S545P
Rv1662	pks8	G	A	A1357T
Rv1665	pks11	G	A	G135S
Rv1668c	-	A	G	D307D
Rv1670	-	T	C	W90R
Rv1676	-	T	C	S149S
Rv1677	dsbF	A	G	Q23Q
Rv1682	-	G	C	A298A
Rv1691	-	A	G	L63L
Rv1694	tlyA	A	G	L11L
Rv1704c	cycA	C	A	R93L
Rv1716	-	A	G	S178G
Rv1716	-	T	C	V276A
Rv1724c	-	T	C	K95K
Rv1726	-	C	T	H250H
Rv1733c	-	C	A	Q68H
Rv1733c	-	G	A	P33S
Rv1739c	-	C	A	R134L
Rv1767	-	A	T	T100S
Rv1773c	-	G	A	H89Y
Rv1783	-	G	A	E296E
Rv1784	-	T	C	S745S
Rv1810	-	C	G	I53M
Rv1812c	-	A	G	L30P
Rv1814	erg3	G	A	P207P
Rv1815	-	A	T	I83F
Rv1830	-	G	A	D144N
Rv1835c	-	G	A	V549V
Rv1846c	-	A	G	T138T
Rv1854c	ndh	C	T	R166R
Rv1860	apa	T	C	F136L
Rv1866	-	A	C	N691H
Rv1867	-	C	T	G380G
Rv1878	glnA3	A	G	L283L
Rv1881c	lppE	T	C	I60V
Rv1895	-	G	C	V270L
Rv1900c	lipJ	A	C	I204M
Rv1912c	fadB5	G	A	G170G
Rv1915	aceAa	G	A	G179D
Rv1925	fadD31	A	C	M190L
Rv1934c	fadE17	T	G	H45P
Rv1957	-	G	A	D84N
Rv1968	mce3C	A	G	K67K
Rv1971	mce3F	C	A	A396E
Rv1977	-	T	G	S253S
Rv1979c	-	C	T	V457I
Rv1982c	-	A	T	L126H
Rv2002	fabG3	A	C	I6I
Rv2002	fabG3	A	G	S174G
Rv2006	otsB1	T	C	R484R
Rv2008c	-	A	G	L177L
Rv2016	-	C	T	P112L
Rv2017	-	C	A	A262E
Rv2024c	-	T	C	D154G
Rv2024c	-	A	G	W47R
Rv2027c	-	G	A	T171T
Rv2030c	-	G	A	D37D
Rv2037c	-	C	T	C312Y
Rv2039c	-	C	A	V131F
Rv2041c	-	A	G	D242D
Rv2041c	-	G	A	A167V
Rv2048c	pks12	G	A	S3004L
Rv2051c	ppm1	T	C	E775E
Rv2052c	-	C	G	P473P
Rv2067c	-	C	T	E288K
Rv2072c	cobL	A	G	L205P
Rv2073c	-	G	A	R214C
Rv2077c	-	A	G	A96A
Rv2078	-	A	G	E6G
Rv2079	-	A	G	Y47C
Rv2082	-	G	A	D156N
Rv2083	-	C	G	L256V
Rv2088	pknJ	C	A	L209L
Rv2090	-	C	G	F358L
Rv2101	helZ	C	G	V455V
Rv2101	helZ	A	C	M462L
Rv2101	helZ	C	A	P601Q
Rv2109c	prcA	C	G	R135P
Rv2109c	prcA	C	T	K22K
Rv2125	-	G	A	G33S
Rv2148c	-	C	T	S120S
Rv2151c	ftsQ	C	T	G97R
Rv2155c	murD	G	C	R247G
Rv2155c	murD	G	A	T80I
Rv2178c	aroG	G	T	D265E
Rv2189c	-	A	C	L187R
Rv2198c	mmpS3	G	A	A59A
Rv2205c	-	T	C	E105E
Rv2226	-	G	A	D299N
Rv2236c	cobD	G	C	S79C
Rv2237	-	A	G	P78P
Rv2247	accD6	T	C	D200D
Rv2251	-	T	C	P470P
Rv2252	-	C	T	D44D
Rv2256c	-	A	G	T65T
Rv2258c	-	A	G	A52A
Rv2299c	htpG	C	G	S535T
Rv2302	-	C	T	R70R
Rv2307c	-	A	G	M24T
Rv2308	-	G	C	R179P
Rv2316	uspA	G	C	V127L
Rv2326c	-	A	G	N516N
Rv2330c	lppP	G	A	I142I
Rv2333c	-	C	A	D69Y
Rv2336	-	A	G	M1V
Rv2337c	-	C	A	G119V
Rv2339	mmpL9	C	G	A748G
Rv2359	furB	G	A	V106V
Rv2360c	-	C	T	A66T
Rv2377c	mbtH	A	G	V69A
Rv2379c	mbtF	C	G	E589D
Rv2379c	mbtF	C	T	P183P
Rv2382c	mbtC	C	A	A181A
Rv2398c	cysW	C	G	G141A
Rv2402	-	G	A	V571M
Rv2412	rpsT	C	T	A41V
Rv2414c	-	C	T	G392S
Rv2428	ahpC	T	C	I6I
Rv2436	rbsK	T	C	V282A
Rv2439c	proB	C	A	A226S
Rv2440c	obgE	T	G	G171G
Rv2450c	rpfE	C	T	R126Q
Rv2450c	rpfE	T	C	I115V
Rv2452c	-	G	A	D47D
Rv2455c	-	G	T	N652K
Rv2457c	clpX	C	T	R267R
Rv2458	mmuM	A	G	Y125C
Rv2458	mmuM	G	A	E155K
Rv2471	aglA	T	G	F37C
Rv2476c	gdh	T	C	S1043G
Rv2482c	plsB2	A	G	C778R
Rv2482c	plsB2	C	T	R180Q
Rv2494	-	G	C	R66P
Rv2495c	pdhC	T	C	T107A
Rv2503c	scoB	C	T	G196D
Rv2503c	scoB	A	G	G97G
Rv2505c	fadD35	C	T	A85A
Rv2509	-	C	T	A54A
Rv2513	-	C	A	T122K
Rv2515c	-	C	G	E165D
Rv2524c	fas	C	A	A2699S
Rv2529	-	G	A	V349V
Rv2531c	-	A	G	A841A
Rv2542	-	A	G	T211A
Rv2542	-	T	C	V251V
Rv2543	lppA	A	G	N97D
Rv2543	lppA	A	C	N97T
Rv2543	lppA	A	G	I98V
Rv2543	lppA	T	G	I98R
Rv2543	lppA	A	G	I98M
Rv2543	lppA	A	G	Q99R
Rv2543	lppA	C	A	Q100K
Rv2543	lppA	T	G	S101A
Rv2543	lppA	T	C	S101S
Rv2543	lppA	C	T	D102D
Rv2543	lppA	A	G	R103R
Rv2543	lppA	A	G	N104D
Rv2543	lppA	C	A	N104K
Rv2543	lppA	A	T	G105G
Rv2543	lppA	G	T	A106S
Rv2543	lppA	C	T	A106V
Rv2543	lppA	A	G	A106A
Rv2543	lppA	C	T	L107L
Rv2543	lppA	T	C	L107P
Rv2543	lppA	G	A	D109N
Rv2543	lppA	C	G	D109E
Rv2543	lppA	A	G	K110E
Rv2543	lppA	G	A	K110K
Rv2543	lppA	C	G	A113G
Rv2543	lppA	G	C	A113A
Rv2543	lppA	G	C	A116A
Rv2543	lppA	A	G	N122D
Rv2543	lppA	A	G	S123G
Rv2543	lppA	G	C	S123T
Rv2543	lppA	C	A	S123R
Rv2543	lppA	A	T	V124V
Rv2543	lppA	G	C	M125I
Rv2543	lppA	C	T	F126F
Rv2543	lppA	C	T	G127G
Rv2543	lppA	G	A	A128T
Rv2543	lppA	C	T	A128A
Rv2543	lppA	A	G	T129A
Rv2552c	aroE	C	G	S13S
Rv2560	-	G	C	V210L
Rv2563	-	G	A	G102S
Rv2565	-	G	A	G375D
Rv2566	-	T	C	L610P
Rv2566	-	T	C	A1087A
Rv2567	-	C	T	G491G
Rv2567	-	A	G	Q645R
Rv2569c	-	G	A	S67S
Rv2572c	aspS	C	T	G15D
Rv2582	ppiB	C	T	L55L
Rv2584c	apt	G	T	A147E
Rv2585c	-	C	G	C462S
Rv2585c	-	T	G	A128A
Rv2592c	ruvB	T	C	P281P
Rv2599	-	G	A	K143K
Rv2611c	-	G	C	S197C
Rv2611c	-	T	C	I102M
Rv2614A	-	T	C	L12L
Rv2618	-	G	A	G46D
Rv2627c	-	T	C	R104G
Rv2631	-	G	A	G393D
Rv2668	-	A	G	H3R
Rv2680	-	T	A	V30V
Rv2684	arsA	T	C	V261A
Rv2688c	-	G	T	P156T
Rv2688c	-	C	T	A11A
Rv2691	ceoB	A	G	T117A
Rv2695	-	A	G	T126T
Rv2702	ppgK	A	G	N140S
Rv2702	ppgK	T	C	I203T
Rv2706c	-	C	T	G16R
Rv2729c	-	G	T	A202E
Rv2750	-	C	A	D31E
Rv2756c	hsdM	A	G	L306P
Rv2771c	-	A	G	L80P
Rv2782c	pepR	G	A	R196W
Rv2787	-	G	A	L68L
Rv2794c	-	T	C	M87V
Rv2797c	-	C	T	M520I
Rv2807	-	A	T	E72V
Rv2819c	-	G	A	P130L
Rv2823c	-	C	T	K805K
Rv2825c	-	T	C	K2E
Rv2830c	-	G	A	A56V
Rv2858c	aldC	T	C	T21A
Rv2859c	-	C	T	G209G
Rv2866	-	C	A	R21R
Rv2874	dipZ	T	G	Y672D
Rv2888c	amiC	C	T	G76E
Rv2894c	xerC	T	C	E10E
Rv2896c	-	A	C	S153A
Rv2900c	fdhF	A	G	L374L
Rv2916c	ffh	A	C	R35R
Rv2917	-	G	T	R594L
Rv2920c	amt	C	A	V472V
Rv2932	ppsB	T	C	L1098L
Rv2933	ppsC	A	C	S864R
Rv2935	ppsE	A	G	A615A
Rv2935	ppsE	A	G	Q1016Q
Rv2947c	pks15	A	G	V333A
Rv2951c	-	C	T	R185H
Rv2967c	pca	T	C	I644V
Rv2981c	ddl	T	C	T365A
Rv2982c	gpsA	G	C	P133A
Rv2994	-	A	G	T326A
Rv2995c	leuB	C	G	T179T
Rv2996c	serA1	G	A	A210V
Rv2997	-	C	T	R21R
Rv2997	-	T	C	S147P
Rv2999	lppY	A	T	M212L
Rv3008	-	G	A	R70R
Rv3009c	gatB	G	A	G343G
Rv3011c	gatA	T	G	M420L
Rv3011c	gatA	G	A	S22L
Rv3041c	-	A	G	A16A
Rv3042c	serB2	C	T	E366K
Rv3042c	serB2	C	T	G116E
Rv3043c	ctaD	C	G	T182T
Rv3062	ligB	C	T	P91S
Rv3063	cstA	C	G	H378D
Rv3063	cstA	C	A	R559S
Rv3077	-	T	G	R308R
Rv3077	-	G	C	G310R
Rv3077	-	G	A	R452H
Rv3084	lipR	T	C	V243V
Rv3088	-	G	C	L449L
Rv3089	fadD13	A	G	A302A
Rv3093c	-	G	C	C210W
Rv3095	-	G	A	T27T
Rv3113	-	G	A	G134E
Rv3121	cyp141	A	G	K157E
Rv3137	-	C	T	P168L
Rv3151	nuoG	A	G	I474M
Rv3151	nuoG	A	G	T604A
Rv3160c	-	C	T	G6S
Rv3164c	moxR3	A	C	L227V
Rv3171c	hpx	C	G	L193L
Rv3176c	mesT	T	C	P197P
Rv3190c	-	A	G	L138P
Rv3190c	-	G	T	S27R
Rv3204	-	A	G	T34A
Rv3213c	-	T	C	K144E
Rv3221c	TB7.3	C	T	V10V
Rv3224A	-	G	A	R15H
Rv3228	-	G	C	A32A
Rv3239c	-	T	C	L874L
Rv3243c	-	A	C	V217V
Rv3245c	mtrB	T	G	M517L
Rv3261	fbiA	C	T	T302M
Rv3307	deoD	G	A	E166K
Rv3317	sdhD	G	C	V54L
Rv3328c	sigJ	G	A	T75T
Rv3328c	sigJ	G	T	P41Q
Rv3329	-	A	C	Q122H
Rv3331	sugI	C	T	P423L
Rv3335c	-	G	C	G265G
Rv3370c	dnaE2	G	A	S573S
Rv3377c	-	T	C	K306E
Rv3382c	lytB1	C	T	V308M
Rv3383c	idsB	G	C	A291G
Rv3383c	idsB	A	C	V132G
Rv3383c	idsB	C	G	G13G
Rv3396c	guaA	A	C	L420V
Rv3398c	idsA1	G	T	A210A
Rv3399	-	C	A	A330E
Rv3403c	-	A	T	V235V
Rv3408	-	C	T	S46L
Rv3410c	guaB3	T	C	P47P
Rv3420c	rimI	A	G	A64A
Rv3435c	-	G	A	A207V
Rv3440c	-	C	T	E28E
Rv3447c	-	T	C	S1082G
Rv3447c	-	C	T	G630E
Rv3451	cut3	G	A	G209D
Rv3456c	rplQ	A	G	P4P
Rv3457c	rpoA	C	T	E319K
Rv3468c	-	T	C	I62V
Rv3470c	ilvB2	A	G	F294F
Rv3476c	kgtP	A	G	V350V
Rv3479	-	T	G	L174R
Rv3479	-	A	G	A863A
Rv3483c	-	G	T	P213T
Rv3490	otsA	C	T	R482R
Rv3506	fadD17	T	G	F282V
Rv3516	echA19	G	A	G86D
Rv3517	-	G	T	R180L
Rv3521	-	A	G	N295D
Rv3522	ltp4	C	T	T324I
Rv3534c	-	A	G	V34A
Rv3548c	-	G	A	D151D
Rv3561	fadD3	C	T	A421A
Rv3561	fadD3	G	A	V498V
Rv3564	fadE33	T	C	L121L
Rv3581c	ispF	T	C	V25V
Rv3585	radA	G	A	Q152Q
Rv3591c	-	C	G	V144L
Rv3593	lpqF	C	T	A159V
Rv3616c	-	G	A	T192I
Rv3624c	hpt	G	T	L75M
Rv3626c	-	C	T	G262R
Rv3630	-	G	A	A40T
Rv3646c	topA	G	A	H152H
Rv3651	-	C	A	T328T
Rv3669	-	G	C	V159V
Rv3683	-	C	T	T291I
Rv3703c	-	G	T	P193Q
Rv3704c	gshA	A	G	L373L
Rv3705c	-	C	T	Q194Q
Rv3708c	asd	A	G	P121P
Rv3710	leuA	G	T	S51I
Rv3711c	dnaQ	C	A	V211L
Rv3714c	-	T	C	P209P
Rv3719	-	A	G	T12A
Rv3720	-	G	A	V377V
Rv3724B	cut5b	C	G	P96A
Rv3728	-	A	C	P1057P
Rv3731	ligC	G	A	R313H
Rv3736	-	G	T	R212R
Rv3736	-	T	C	A284A
Rv3737	-	A	G	D40G
Rv3737	-	C	A	V68V
Rv3741c	-	G	A	A89V
Rv3742c	-	C	T	P118P
Rv3759c	proX	A	G	H311H
Rv3759c	proX	A	G	L85P
Rv3764c	-	A	G	C246R
Rv3772	hisC2	C	T	V81V
Rv3776	-	A	G	M329V
Rv3777	-	A	G	L63L
Rv3777	-	T	C	V160A
Rv3778c	-	T	A	K181N
Rv3784	-	A	G	I300V
Rv3786c	-	G	C	D245E
Rv3787c	-	A	G	C305C
Rv3793	embC	C	G	R345R
Rv3793	embC	C	T	R927R
Rv3793	embC	G	C	V981L
Rv3795	embB	G	A	P965P
Rv3799c	accD4	A	G	H9H
Rv3800c	pks13	A	G	R1309R
Rv3811	-	G	C	A197P
Rv3825c	pks2	G	A	D1197D
Rv3826	fadD23	G	T	A246A
Rv3831	-	C	T	S133S
Rv3832c	-	G	A	G15G
Rv3833	-	G	T	R21R
Rv3833	-	G	A	V105I
Rv3841	bfrB	A	G	L156L
Rv3842c	glpQ1	G	C	H256Q
Rv3863	-	A	C	A386A
Rv3864	-	C	A	P27P
Rv3869	-	G	C	V280V
Rv3877	-	G	C	L368L
Rv3878	-	C	A	T144K
Rv3879c	-	C	G	C729S
Rv3884c	-	T	C	E215G
Rv3884c	-	G	C	A189A
Rv3894c	-	C	G	R258P
Rv3895c	-	C	T	R90R
Rv3896c	-	T	C	A266A
Rv3896c	-	G	T	Q193K
Rv3899c	-	C	T	L321L
Rv3900c	-	T	C	L27L
Rv3901c	-	C	T	A36T
Rv3911	sigM	G	A	D21N
Rv3913	trxB2	G	A	G110R
Rv3919c	gidB	G	A	S100F

## Sheet: 667
Rv Number	Annotation	Reference Base	Base Change	Amino Acid Change
Rv0001	dnaA	C	A	P434P
Rv0002	dnaN	T	C	L161L
Rv0003	recF	T	C	I245T
Rv0005	gyrB	G	C	M330I
Rv0006	gyrA	G	C	E21Q
Rv0006	gyrA	G	C	S95T
Rv0006	gyrA	C	T	A384V
Rv0006	gyrA	T	C	I614I
Rv0006	gyrA	G	C	L653L
Rv0006	gyrA	G	A	G668D
Rv0008c	-	A	G	S145P
Rv0010c	-	A	G	D128D
Rv0010c	-	G	C	I87M
Rv0010c	-	A	G	D33D
Rv0012	-	A	G	K105E
Rv0012	-	T	C	C233R
Rv0013	trpG	C	T	P59S
Rv0013	trpG	C	G	I68M
Rv0014c	pknB	C	T	Q315Q
Rv0018c	ppp	G	A	P463S
Rv0018c	ppp	A	C	S455A
Rv0018c	ppp	T	G	D74A
Rv0021c	-	C	G	D179H
Rv0023	-	T	C	Y134Y
Rv0032	bioF2	T	C	S748S
Rv0034	-	C	G	A55A
Rv0036c	-	C	G	M69I
Rv0036c	-	A	G	H24H
Rv0037c	-	C	A	A18S
Rv0039c	-	C	A	C24F
Rv0040c	mtc28	G	C	P133P
Rv0041	leuS	A	G	V128V
Rv0042c	-	G	A	A158V
Rv0048c	-	A	G	V250A
Rv0050	ponA1	A	G	A244A
Rv0050	ponA1	G	C	P627P
Rv0058	dnaB	A	G	R552G
Rv0059	-	C	T	L185L
Rv0060	-	C	T	P40P
Rv0061	-	G	A	A57T
Rv0062	celA1	C	G	H38D
Rv0063	-	T	C	S418P
Rv0064	-	G	A	G457D
Rv0064	-	G	T	V550F
Rv0064	-	A	G	N733D
Rv0064	-	G	C	R906P
Rv0067c	-	T	G	E154D
Rv0068	-	G	C	V214L
Rv0074	-	C	T	P199L
Rv0080	-	G	T	G60V
Rv0081	-	C	T	D99D
Rv0082	-	A	G	Q74R
Rv0083	-	T	C	I224I
Rv0083	-	T	G	T600T
Rv0090	-	G	C	A163P
Rv0093c	-	A	G	C22R
Rv0101	nrp	T	G	R1833R
Rv0101	nrp	T	G	V2000V
Rv0103c	ctpB	A	G	L22S
Rv0104	-	T	C	Y402H
Rv0107c	ctpI	A	G	S1247P
Rv0107c	ctpI	G	A	A1230V
Rv0112	gca	C	T	A315A
Rv0113	gmhA	G	A	A119T
Rv0118c	oxcA	T	C	S224G
Rv0119	fadD7	C	G	P129A
Rv0119	fadD7	C	T	P129L
Rv0119	fadD7	C	T	I172I
Rv0120c	fusA2	T	C	N562S
Rv0120c	fusA2	G	A	V328V
Rv0120c	fusA2	C	T	Q300Q
Rv0121c	-	C	T	V125I
Rv0127	-	T	C	S18P
Rv0133	-	C	G	N36K
Rv0142	-	C	T	D92D
Rv0143c	-	C	T	V466I
Rv0164	TB18.5	C	A	L139M
Rv0165c	-	G	C	L86L
Rv0166	fadD5	T	C	V123A
Rv0166	fadD5	C	T	N550N
Rv0167	yrbE1A	C	T	T5I
Rv0169	mce1A	T	G	S313A
Rv0170	mce1B	C	T	A162V
Rv0174	mce1F	T	C	L370P
Rv0174	mce1F	C	G	P417P
Rv0174	mce1F	G	T	G418G
Rv0176	-	T	C	I289I
Rv0176	-	C	A	Q290K
Rv0176	-	A	G	Q290R
Rv0176	-	G	C	Q290H
Rv0176	-	T	G	S291A
Rv0180c	-	C	A	K86N
Rv0184	-	C	T	D90D
Rv0186	bglS	G	A	G15G
Rv0186	bglS	T	C	N311N
Rv0192	-	T	C	S127P
Rv0193c	-	G	A	P419P
Rv0193c	-	T	C	K417E
Rv0193c	-	C	T	G302S
Rv0194	-	T	C	M74T
Rv0195	-	C	G	A72A
Rv0196	-	C	T	H178Y
Rv0197	-	A	C	V376V
Rv0197	-	G	C	R378S
Rv0198c	-	G	A	A276V
Rv0204c	-	C	G	V306L
Rv0205	-	A	G	H72R
Rv0206c	mmpL3	A	G	R923R
Rv0210	-	G	A	A486T
Rv0213c	-	C	A	G350C
Rv0217c	lipW	G	T	P184T
Rv0218	-	T	C	C316R
Rv0220	lipC	T	G	R82R
Rv0220	lipC	A	C	E113A
Rv0221	-	C	A	Q78K
Rv0221	-	C	G	T306T
Rv0222	echA1	A	C	V16V
Rv0227c	-	C	T	A54A
Rv0228	-	G	T	A172S
Rv0233	nrdB	C	G	H33D
Rv0235c	-	C	A	R387R
Rv0235c	-	A	T	F4Y
Rv0236c	-	T	C	S1080G
Rv0236c	-	A	C	P360P
Rv0236c	-	A	G	V327V
Rv0241c	-	T	C	H94R
Rv0242c	fabG	G	A	P18L
Rv0244c	fadE5	G	A	G488G
Rv0246	-	G	A	S196S
Rv0252	nirB	C	T	F183F
Rv0252	nirB	A	G	K686K
Rv0259c	-	G	A	A182V
Rv0260c	-	G	T	V349V
Rv0266c	oplA	A	G	I325I
Rv0270	fadD2	T	C	V313V
Rv0270	fadD2	A	G	D479G
Rv0275c	-	G	A	S24L
Rv0282	-	A	C	E6A
Rv0282	-	G	C	A384A
Rv0283	-	C	G	S89S
Rv0284	-	C	G	P214R
Rv0288	esxH	G	A	A10T
Rv0292	-	A	G	N217D
Rv0293c	-	G	A	H161H
Rv0307c	-	T	C	A94A
Rv0309	-	T	G	S143A
Rv0310c	-	G	C	R70R
Rv0312	-	A	G	S159G
Rv0313	-	G	A	L111L
Rv0315	-	A	C	K260T
Rv0318c	-	C	G	G223A
Rv0323c	-	T	C	S142G
Rv0324	-	A	G	T168A
Rv0327c	cyp135A1	C	T	M35I
Rv0331	-	G	A	V184I
Rv0338c	-	G	A	A621V
Rv0338c	-	T	C	R506G
Rv0339c	-	T	C	A725A
Rv0339c	-	G	A	S617L
Rv0342	iniA	T	G	H481Q
Rv0344c	lpqJ	C	T	E152E
Rv0350	dnaK	A	G	A58A
Rv0350	dnaK	C	T	R191C
Rv0359	-	G	A	A252T
Rv0362	mgtE	G	T	V214F
Rv0364	-	G	A	L198L
Rv0368c	-	C	T	A376T
Rv0368c	-	C	T	R249H
Rv0369c	-	C	T	V100V
Rv0370c	-	C	T	G201E
Rv0370c	-	G	C	I173M
Rv0373c	-	C	A	D259Y
Rv0376c	-	C	A	T238T
Rv0376c	-	T	C	P26P
Rv0377	-	C	G	P302R
Rv0377	-	T	C	G303G
Rv0380c	-	C	A	P111P
Rv0380c	-	G	A	T103T
Rv0381c	-	T	G	T124T
Rv0382c	pyrE	A	G	Y33Y
Rv0389	purT	A	G	E8G
Rv0389	purT	C	T	N236N
Rv0392c	ndhA	A	G	M325T
Rv0395	-	T	C	V80A
Rv0404	fadD30	C	T	H418H
Rv0405	pks6	T	G	L19V
Rv0406c	-	G	C	T257T
Rv0407	fgd1	T	C	F320F
Rv0408	pta	G	C	G122A
Rv0408	pta	G	A	A290A
Rv0410c	pknG	A	G	F706S
Rv0410c	pknG	C	T	S614S
Rv0412c	-	A	G	A363A
Rv0412c	-	C	A	D355Y
Rv0417	thiG	C	G	S75C
Rv0419	lpqM	G	A	A297T
Rv0422c	thiD	C	T	V41I
Rv0425c	ctpH	T	G	I1268I
Rv0425c	ctpH	T	C	M689V
Rv0425c	ctpH	T	G	E222A
Rv0428c	-	T	C	D149G
Rv0428c	-	A	G	R131R
Rv0431	-	T	G	V38G
Rv0434	-	A	G	T190A
Rv0436c	pssA	C	A	G167V
Rv0438c	moeA2	G	A	T104I
Rv0438c	moeA2	C	G	M15I
Rv0440	groEL	G	A	E58E
Rv0446c	-	G	T	L118M
Rv0450c	mmpL4	A	G	L97L
Rv0456c	echA2	A	G	T149T
Rv0459	-	A	C	R110R
Rv0461	-	A	G	Q20Q
Rv0465c	-	T	C	Q121R
Rv0465c	-	A	G	C106R
Rv0465c	-	G	T	P91Q
Rv0469	umaA	C	T	N259N
Rv0469	umaA	A	G	K260R
Rv0471c	-	C	T	E73K
Rv0473	-	A	G	K5R
Rv0473	-	C	T	T387M
Rv0474	-	G	T	R128R
Rv0477	-	C	G	A97G
Rv0479c	-	G	T	A92E
Rv0484c	-	A	G	G180G
Rv0484c	-	T	G	I140L
Rv0486	-	T	C	D7D
Rv0490	senX3	A	G	L220L
Rv0490	senX3	C	A	R330R
Rv0493c	-	T	C	S174G
Rv0493c	-	G	T	T60T
Rv0500	proC	T	C	A118A
Rv0500	proC	G	C	E227D
Rv0501	galE2	G	A	A104A
Rv0501	galE2	A	G	M311V
Rv0503c	cmaA2	A	C	V237G
Rv0505c	serB1	G	A	A362V
Rv0507	mmpL2	A	G	A206A
Rv0507	mmpL2	G	A	R426H
Rv0507	mmpL2	A	G	R890R
Rv0524	hemL	G	A	E368E
Rv0530	-	G	A	V162I
Rv0536	galE3	C	G	P35A
Rv0538	-	G	C	R228P
Rv0545c	pitA	G	A	P49S
Rv0547c	-	A	C	I120S
Rv0548c	menB	C	T	R41H
Rv0551c	fadD8	G	T	L341I
Rv0552	-	C	T	A187A
Rv0552	-	G	A	G199S
Rv0554	bpoC	C	A	Q233K
Rv0555	menD	A	T	T78T
Rv0556	-	T	G	L15R
Rv0557	pimB	T	C	G107G
Rv0557	pimB	C	T	A270A
Rv0564c	gpsA	C	T	S318S
Rv0564c	gpsA	G	A	V81V
Rv0566c	-	A	G	D154D
Rv0570	nrdZ	T	C	A539A
Rv0572c	-	G	T	R52R
Rv0572c	-	A	G	F31L
Rv0575c	-	T	C	Q116Q
Rv0576	-	G	A	R233H
Rv0583c	lpqN	C	T	T212T
Rv0587	yrbE2A	C	G	A111A
Rv0587	yrbE2A	T	C	L160L
Rv0588	yrbE2B	G	A	A10T
Rv0588	yrbE2B	A	G	I47V
Rv0589	mce2A	T	C	F51S
Rv0589	mce2A	C	A	T261N
Rv0591	mce2C	C	A	T397N
Rv0591	mce2C	A	C	A464A
Rv0591	mce2C	T	G	L469L
Rv0601c	-	G	A	G9G
Rv0604	lpqO	T	C	S180P
Rv0609A	-	A	T	D39V
Rv0610c	-	T	C	N103S
Rv0614	-	G	A	E267K
Rv0619	galTb	A	G	T174A
Rv0620	galK	T	C	C199R
Rv0625c	-	C	T	L119L
Rv0625c	-	A	G	V102V
Rv0628c	-	G	A	A310V
Rv0629c	recD	G	T	A290A
Rv0630c	recB	G	A	P721L
Rv0631c	recC	C	A	L603L
Rv0631c	recC	G	T	L429L
Rv0633c	-	G	A	A27V
Rv0638	secE	T	C	M127T
Rv0655	mkl	C	T	A177V
Rv0658c	-	A	G	L75P
Rv0658c	-	G	A	T8I
Rv0663	atsD	A	G	D349G
Rv0667	rpoB	T	C	A1075A
Rv0668	rpoC	G	C	P54P
Rv0668	rpoC	C	T	A172V
Rv0668	rpoC	C	A	R173R
Rv0671	lpqP	G	A	A26T
Rv0672	fadE8	C	T	S202S
Rv0672	fadE8	C	T	G300G
Rv0673	echA4	G	A	P109P
Rv0676c	mmpL5	T	C	I948V
Rv0676c	mmpL5	G	A	T794I
Rv0682	rpsL	A	G	K121K
Rv0694	lldD1	C	T	P123L
Rv0697	-	C	T	T222M
Rv0713	-	C	G	T114T
Rv0714	rplN	C	G	V40V
Rv0716	rplE	C	T	V148V
Rv0723	rplO	T	C	I16T
Rv0724	sppA	A	G	R63R
Rv0725c	-	G	A	P250L
Rv0726c	-	T	C	E143G
Rv0727c	fucA	G	T	A6D
Rv0728c	serA2	C	T	R242H
Rv0729	xylB	T	C	L134P
Rv0731c	-	C	T	E71K
Rv0736	-	C	T	C65C
Rv0745	-	G	A	A125T
Rv0749A	-	G	C	T37T
Rv0756c	-	A	G	I161T
Rv0758	phoR	C	T	P172L
Rv0764c	cyp51	A	G	A114A
Rv0771	-	C	T	G9G
Rv0772	purD	C	T	H392H
Rv0777	purB	A	C	T422P
Rv0785	-	G	T	C408F
Rv0787	-	T	C	Y267H
Rv0790c	-	C	G	A223P
Rv0791c	-	G	T	T51K
Rv0800	pepC	T	G	L139R
Rv0801	-	T	C	S86S
Rv0802c	-	A	G	F183L
Rv0802c	-	C	T	R170H
Rv0804	-	A	G	I133V
Rv0806c	cpsY	T	C	V370V
Rv0808	purF	T	C	A480A
Rv0809	purM	T	C	G63G
Rv0812	-	A	G	I145M
Rv0816c	thiX	C	A	A7S
Rv0818	-	T	C	L97P
Rv0820	phoT	C	G	S183S
Rv0822c	-	T	G	H89P
Rv0831c	-	G	A	T148M
Rv0835	lpqQ	T	C	Y57Y
Rv0837c	-	G	T	G111G
Rv0842	-	A	G	L45L
Rv0844c	narL	G	A	A207A
Rv0845	-	G	T	G105V
Rv0845	-	C	A	A219E
Rv0848	cysK2	G	A	G93S
Rv0848	cysK2	C	T	D345D
Rv0849	-	C	G	A374G
Rv0851c	-	T	C	S59G
Rv0853c	pdc	T	C	A528A
Rv0855	far	C	T	I322I
Rv0859	fadA	A	G	S150G
Rv0860	fadB	T	C	D275D
Rv0861c	ercc3	C	T	R269H
Rv0862c	-	A	G	L749S
Rv0881	-	G	C	G115R
Rv0888	-	C	T	G123G
Rv0890c	-	G	C	P866A
Rv0890c	-	G	A	G738G
Rv0890c	-	G	A	R692R
Rv0891c	-	A	C	V37G
Rv0893c	-	G	A	A26V
Rv0897c	-	T	C	Y25C
Rv0907	-	T	C	I384T
Rv0909	-	T	G	H45Q
Rv0917	betP	G	A	R176Q
Rv0918	-	A	G	S46G
Rv0919	-	T	C	F141F
Rv0923c	-	A	G	V194A
Rv0925c	-	G	T	A131A
Rv0925c	-	T	C	D37G
Rv0929	pstC2	G	A	A153T
Rv0930	pstA1	T	C	M5T
Rv0931c	pknD	T	G	Q472P
Rv0932c	pstS2	A	C	S115A
Rv0934	pstS1	C	T	T341I
Rv0938	-	G	A	A306T
Rv0938	-	T	C	C344R
Rv0938	-	G	A	R656H
Rv0945	-	C	G	R180G
Rv0946c	pgi	C	T	L520L
Rv0950c	-	T	C	E90G
Rv0952	sucD	G	A	R209K
Rv0952	sucD	C	T	G261G
Rv0954	-	G	A	G206S
Rv0956	purN	T	C	H197H
Rv0957	purH	A	G	P76P
Rv0958	-	A	G	T167A
Rv0958	-	T	C	S274P
Rv0959	-	A	G	D363G
Rv0962c	lprP	G	A	P186L
Rv0964c	-	G	T	P124T
Rv0966c	-	A	G	V175A
Rv0966c	-	C	T	A28T
Rv0970	-	T	C	V210V
Rv0973c	accA2	A	G	S666P
Rv0973c	accA2	A	G	V43A
Rv0974c	accD2	C	A	R233L
Rv0974c	accD2	G	C	N51K
Rv0981	mprA	G	A	G70S
Rv0982	mprB	T	A	L339H
Rv0983	pepD	C	T	F49F
Rv0983	pepD	T	C	L390P
Rv0987	-	C	T	A698V
Rv0987	-	T	G	F717V
Rv0988	-	G	A	V57I
Rv0989c	grcC2	T	C	I321V
Rv0990c	-	A	C	S54A
Rv0992c	-	C	G	M3I
Rv0993	galU	A	G	Q235R
Rv0994	moeA1	T	G	C230G
Rv0994	moeA1	T	C	V417A
Rv0996	-	G	C	E303Q
Rv1001	arcA	C	T	T74I
Rv1002c	-	C	T	L67L
Rv1005c	pabB	A	G	L1S
Rv1007c	metG	G	C	R39G
Rv1008	tatD	C	A	T187N
Rv1009	rpfB	G	A	E242K
Rv1012	-	G	A	S58N
Rv1017c	prsA	A	G	G155G
Rv1020	mfd	G	A	A86T
Rv1020	mfd	C	T	L445L
Rv1022	lpqU	A	C	T33P
Rv1023	eno	A	G	R8G
Rv1028c	kdpD	C	T	E712E
Rv1028c	kdpD	G	A	P368S
Rv1030	kdpB	G	A	V151I
Rv1030	kdpB	C	T	I659I
Rv1032c	trcS	G	C	S62C
Rv1045	-	A	G	G217G
Rv1056	-	T	C	T163T
Rv1061	-	G	T	R271L
Rv1069c	-	G	A	R482W
Rv1074c	fadA3	T	C	T119A
Rv1076	lipU	A	G	E175E
Rv1078	pra	T	C	I171T
Rv1086	-	A	C	S259R
Rv1093	glyA	T	C	V36A
Rv1096	-	G	A	V248I
Rv1099c	glpX	A	G	I156T
Rv1102c	-	G	A	T65I
Rv1108c	xseA	T	C	S5S
Rv1111c	-	G	A	P264S
Rv1121	zwf1	T	C	L332L
Rv1121	zwf1	G	A	L354L
Rv1125	-	A	G	S101G
Rv1125	-	G	C	P285P
Rv1125	-	T	C	A299A
Rv1127c	ppdK	A	G	A355A
Rv1127c	ppdK	T	G	T350P
Rv1127c	ppdK	C	T	G69E
Rv1128c	-	T	C	E270G
Rv1130	-	A	G	D3G
Rv1131	gltA1	G	A	V301M
Rv1132	-	C	G	R7G
Rv1139c	-	C	T	A141T
Rv1154c	-	T	C	T123A
Rv1155	-	G	A	G29G
Rv1155	-	T	C	S115P
Rv1162	narH	A	G	P346P
Rv1166	lpqW	G	A	G416S
Rv1175c	fadH	A	G	A656A
Rv1175c	fadH	C	G	C210S
Rv1178	-	C	T	A318V
Rv1180	pks3	C	T	A298V
Rv1181	pks4	G	A	V171V
Rv1181	pks4	G	A	A217A
Rv1181	pks4	G	C	G416A
Rv1182	papA3	G	A	V158V
Rv1182	papA3	C	G	L194V
Rv1185c	fadD21	T	C	E37E
Rv1186c	-	G	A	D472D
Rv1186c	-	G	C	P207A
Rv1188	-	A	C	R226R
Rv1201c	-	C	T	G105S
Rv1213	glgC	C	T	D271D
Rv1215c	-	C	A	A169S
Rv1217c	-	T	C	A531A
Rv1218c	-	T	C	Q243R
Rv1219c	-	G	A	A56A
Rv1224	tatB	T	G	W8G
Rv1226c	-	A	G	V450A
Rv1226c	-	C	T	G303S
Rv1226c	-	G	A	Y187Y
Rv1230c	-	T	C	S45G
Rv1231c	-	C	T	R96H
Rv1231c	-	T	A	N76Y
Rv1232c	-	A	C	C149G
Rv1239c	corA	T	C	K139E
Rv1244	lpqZ	G	A	A119T
Rv1244	lpqZ	G	A	G156R
Rv1248c	kgd	C	T	G1063S
Rv1248c	kgd	C	T	V764M
Rv1249c	-	G	A	R259W
Rv1249c	-	A	G	L119L
Rv1250	-	A	G	R278G
Rv1251c	-	T	C	T773T
Rv1251c	-	A	G	N680N
Rv1251c	-	C	G	G676R
Rv1253	deaD	A	G	M143V
Rv1253	deaD	G	A	E413K
Rv1258c	-	A	G	H343H
Rv1262c	-	G	C	P104R
Rv1263	amiB2	T	G	V260V
Rv1266c	pknH	C	T	R607Q
Rv1267c	embR	C	T	C110Y
Rv1268c	-	G	A	T188T
Rv1270c	lprA	T	C	L49L
Rv1274	lprB	T	C	L168P
Rv1277	-	C	T	F255F
Rv1286	cysN	C	G	P521P
Rv1289	-	C	T	A196A
Rv1290c	-	T	C	A383A
Rv1291c	-	A	G	A18A
Rv1295	thrC	G	A	A105T
Rv1297	rho	T	C	G135G
Rv1297	rho	C	G	R265G
Rv1300	hemK	C	T	R194C
Rv1301	-	C	A	P196Q
Rv1304	atpB	T	C	F222L
Rv1317c	alkA	C	G	L299L
Rv1317c	alkA	T	C	I12V
Rv1319c	-	T	C	E510E
Rv1319c	-	A	C	D439E
Rv1319c	-	T	G	R300R
Rv1320c	-	T	C	T531A
Rv1321	-	A	C	S144R
Rv1326c	glgB	A	G	S470P
Rv1326c	glgB	G	A	P468S
Rv1326c	glgB	T	C	D40G
Rv1328	glgP	G	T	A801S
Rv1330c	-	C	G	G429A
Rv1338	murI	T	C	G40G
Rv1339	-	G	A	R19R
Rv1348	-	G	T	V322F
Rv1354c	-	T	C	E117E
Rv1355c	moeY	C	T	V391I
Rv1355c	moeY	A	C	A286A
Rv1355c	moeY	A	G	L81P
Rv1356c	-	G	T	V71V
Rv1358	-	C	A	R70R
Rv1362c	-	G	C	T204T
Rv1362c	-	G	A	I21I
Rv1364c	-	G	T	A465E
Rv1367c	-	T	C	I169V
Rv1368	lprF	C	T	A37V
Rv1371	-	C	T	R299R
Rv1373	-	C	T	P231L
Rv1374c	-	T	C	T136A
Rv1375	-	G	A	G86R
Rv1378c	-	G	A	R37W
Rv1380	pyrB	C	T	T208T
Rv1384	carB	C	A	A821E
Rv1385	pyrF	G	A	E156E
Rv1388	mihF	C	T	V8V
Rv1392	metK	A	G	E387E
Rv1393c	-	C	T	P470P
Rv1394c	cyp132	G	T	I364I
Rv1394c	cyp132	C	A	R135L
Rv1397c	-	T	C	D103G
Rv1399c	lipH	A	G	V6A
Rv1402	priA	T	G	L406R
Rv1403c	-	G	A	P81L
Rv1403c	-	A	G	I47T
Rv1405c	-	C	T	G198D
Rv1407	fmu	A	C	I427L
Rv1409	ribG	A	C	K30N
Rv1409	ribG	G	A	A71T
Rv1412	ribC	G	T	A111A
Rv1413	-	C	T	G118G
Rv1415	ribA2	C	T	T53T
Rv1425	-	C	T	G169G
Rv1425	-	C	T	P343L
Rv1426c	lipO	C	T	C265Y
Rv1428c	-	A	T	V157D
Rv1431	-	A	C	N65T
Rv1431	-	A	G	P586P
Rv1436	gap	C	A	A207A
Rv1445c	devB	C	T	P223P
Rv1446c	opcA	C	G	R192P
Rv1446c	opcA	A	C	I36S
Rv1448c	tal	T	C	T244A
Rv1449c	tkt	A	C	Y18D
Rv1453	-	A	G	L346L
Rv1453	-	C	A	P405Q
Rv1453	-	T	C	R421R
Rv1454c	qor	C	T	G73G
Rv1459c	-	T	C	K113E
Rv1461	-	G	A	G281D
Rv1461	-	G	T	S512S
Rv1462	-	A	G	N183D
Rv1469	ctpD	G	A	R294H
Rv1469	ctpD	G	T	V525F
Rv1472	echA12	T	C	V47A
Rv1472	echA12	C	T	P78S
Rv1478	-	C	G	L166V
Rv1483	fabG1	C	T	G241G
Rv1486c	-	C	A	K198N
Rv1486c	-	T	C	G192G
Rv1486c	-	C	G	R74R
Rv1488	-	C	T	R123R
Rv1490	-	C	A	T171N
Rv1497	lipL	T	C	F120F
Rv1498c	-	C	T	R191H
Rv1500	-	T	G	L224R
Rv1500	-	G	T	T273T
Rv1501	-	A	C	I84I
Rv1502	-	A	G	Y213C
Rv1505c	-	G	A	Y91Y
Rv1507c	-	T	C	T56A
Rv1507A	-	T	C	L93P
Rv1508c	-	G	A	G328G
Rv1508c	-	G	A	P16S
Rv1514c	-	T	C	S159S
Rv1515c	-	C	A	V261F
Rv1517	-	C	T	L188F
Rv1521	fadD25	G	A	V124I
Rv1521	fadD25	A	G	V297V
Rv1522c	mmpL12	C	T	G926S
Rv1522c	mmpL12	C	A	S605I
Rv1522c	mmpL12	A	G	S381P
Rv1522c	mmpL12	C	T	E322K
Rv1523	-	T	C	R264R
Rv1527c	pks5	G	T	P532T
Rv1530	adh	A	T	H64L
Rv1536	ileS	A	G	T958A
Rv1543	-	T	A	L128H
Rv1550	fadD11	A	C	E195A
Rv1550	fadD11	C	T	A423V
Rv1552	frdA	C	T	P370P
Rv1552	frdA	G	T	S524S
Rv1554	frdC	A	G	M40V
Rv1555	frdD	T	C	T124T
Rv1570	bioD	T	C	M191T
Rv1589	bioB	C	A	P258P
Rv1591	-	T	C	L85S
Rv1592c	-	T	C	I322V
Rv1592c	-	T	C	E321E
Rv1595	nadB	C	T	H50Y
Rv1596	nadC	A	G	N64D
Rv1597	-	G	A	G21D
Rv1602	hisH	G	A	S201N
Rv1604	impA	C	A	P124Q
Rv1618	tesB1	A	T	H121L
Rv1624c	-	T	C	T178A
Rv1624c	-	C	T	R81R
Rv1625c	cya	G	A	A441V
Rv1625c	cya	C	G	L131F
Rv1627c	-	C	T	E166E
Rv1627c	-	G	A	P134P
Rv1629	polA	G	C	E543D
Rv1629	polA	G	T	G660C
Rv1629	polA	G	C	G660A
Rv1634	-	T	G	L31L
Rv1634	-	G	A	R54R
Rv1634	-	G	C	G198R
Rv1635c	-	G	A	G310G
Rv1635c	-	C	T	V167M
Rv1637c	-	T	G	T82P
Rv1639c	-	C	G	T180T
Rv1639c	-	C	A	V104V
Rv1640c	lysS	T	C	I949V
Rv1640c	lysS	T	C	R809R
Rv1640c	lysS	A	C	S330A
Rv1644	tsnR	C	T	G123G
Rv1644	tsnR	T	C	L232P
Rv1647	-	G	C	A2P
Rv1649	pheS	C	A	A276D
Rv1650	pheT	C	T	R78W
Rv1656	argF	C	T	D72D
Rv1659	argH	A	G	R107R
Rv1659	argH	G	T	R439L
Rv1661	pks7	T	G	V479G
Rv1662	pks8	G	A	A1357T
Rv1662	pks8	C	G	H1520Q
Rv1663	pks17	C	A	G116G
Rv1663	pks17	G	A	R258Q
Rv1664	pks9	G	C	A350P
Rv1668c	-	A	G	D307D
Rv1672c	-	G	C	P188A
Rv1672c	-	G	A	V90V
Rv1675c	-	A	G	V59A
Rv1676	-	T	C	S149S
Rv1677	dsbF	A	G	Q23Q
Rv1677	dsbF	G	A	G137R
Rv1678	-	C	T	Y218Y
Rv1682	-	C	T	R259W
Rv1682	-	G	C	A298A
Rv1691	-	A	G	L63L
Rv1694	tlyA	A	G	L11L
Rv1696	recN	G	T	P146P
Rv1699	pyrG	G	A	V53I
Rv1699	pyrG	T	C	G377G
Rv1702c	-	A	T	C387S
Rv1704c	cycA	C	A	R93L
Rv1707	-	T	G	S272A
Rv1708	-	G	A	A56T
Rv1711	-	G	T	V69V
Rv1713	engA	G	T	W7L
Rv1716	-	A	T	Y139F
Rv1716	-	A	G	S178G
Rv1716	-	T	C	V276A
Rv1717	-	G	T	V106V
Rv1719	-	G	A	G66R
Rv1724c	-	T	C	K95K
Rv1726	-	T	C	T103T
Rv1730c	-	T	G	T106P
Rv1733c	-	C	A	Q68H
Rv1736c	narX	G	A	Y268Y
Rv1737c	narK2	G	A	A178A
Rv1737c	narK2	C	T	R153Q
Rv1739c	-	C	A	R134L
Rv1745c	idi	G	C	R89R
Rv1750c	fadD1	G	T	A254D
Rv1750c	fadD1	C	T	S181N
Rv1771	-	A	C	S262R
Rv1774	-	C	T	P247L
Rv1777	cyp144	T	C	I296T
Rv1779c	-	A	C	V203G
Rv1779c	-	G	C	D179E
Rv1781c	malQ	T	C	R62R
Rv1782	-	T	G	P499P
Rv1784	-	T	C	S745S
Rv1784	-	G	T	V860F
Rv1785c	cyp143	C	T	S218N
Rv1797	-	G	A	G102G
Rv1797	-	G	A	R152H
Rv1812c	-	A	G	L30P
Rv1815	-	A	T	I83F
Rv1819c	-	T	C	I603V
Rv1821	secA2	T	C	G5G
Rv1824	-	T	C	G25G
Rv1826	gcvH	A	C	E80A
Rv1834	-	G	T	R118L
Rv1836c	-	T	C	S505G
Rv1841c	-	G	A	P138L
Rv1843c	guaB1	G	T	I436I
Rv1843c	guaB1	C	T	L243L
Rv1845c	-	C	T	T25T
Rv1846c	-	A	G	T138T
Rv1846c	-	A	C	L57R
Rv1847	-	G	C	V90L
Rv1856c	-	C	T	G15G
Rv1860	apa	T	C	F136L
Rv1862	adhA	A	C	T274T
Rv1867	-	C	T	G380G
Rv1869c	-	T	C	I64V
Rv1872c	lldD2	A	G	V176A
Rv1872c	lldD2	C	G	G59A
Rv1874	-	G	A	E102K
Rv1877	-	G	A	L540L
Rv1878	glnA3	A	G	T117T
Rv1878	glnA3	A	G	L283L
Rv1878	glnA3	C	A	A420A
Rv1881c	lppE	C	G	G90R
Rv1889c	-	G	C	A84G
Rv1895	-	G	C	V270L
Rv1899c	lppD	A	G	L123P
Rv1900c	lipJ	A	C	I204M
Rv1905c	aao	G	T	P240T
Rv1908c	katG	C	A	R463L
Rv1912c	fadB5	T	C	D328G
Rv1915	aceAa	G	A	G179D
Rv1925	fadD31	A	C	M190L
Rv1925	fadD31	G	T	A294A
Rv1931c	-	C	T	D33N
Rv1932	tpx	A	C	K90T
Rv1934c	fadE17	G	A	T277T
Rv1934c	fadE17	C	T	D150N
Rv1948c	-	C	G	G5R
Rv1949c	-	A	G	F207L
Rv1966	mce3A	G	A	A47T
Rv1968	mce3C	A	G	K67K
Rv1971	mce3F	G	A	L152L
Rv1971	mce3F	G	C	G372R
Rv1971	mce3F	C	A	A396E
Rv1972	-	A	G	S128G
Rv1974	-	A	G	A118A
Rv1975	-	G	C	S146T
Rv1977	-	T	G	S253S
Rv1979c	-	C	T	V457I
Rv1979c	-	T	C	D286G
Rv1985c	-	C	G	P34P
Rv1993c	-	G	C	L27V
Rv1996	-	C	T	P18S
Rv1996	-	G	C	G53R
Rv1997	ctpF	C	T	A496A
Rv1997	ctpF	A	G	P528P
Rv1997	ctpF	G	A	A884T
Rv1998c	-	T	G	S230R
Rv1998c	-	C	A	G218G
Rv1999c	-	G	A	A268V
Rv2001	-	G	C	V43V
Rv2002	fabG3	A	C	I6I
Rv2003c	-	A	G	M129T
Rv2006	otsB1	G	T	R1314L
Rv2017	-	C	A	A262E
Rv2024c	-	T	C	D154G
Rv2024c	-	T	C	D59G
Rv2024c	-	A	G	W47R
Rv2030c	-	C	T	L379L
Rv2031c	hspX	G	A	S142S
Rv2032	acg	G	T	W185C
Rv2036	-	C	A	S11Y
Rv2036	-	C	T	A93V
Rv2036	-	C	T	A93A
Rv2037c	-	C	T	C312Y
Rv2039c	-	C	A	V131F
Rv2041c	-	A	G	D242D
Rv2048c	pks12	G	A	A3074V
Rv2048c	pks12	G	A	S3004L
Rv2048c	pks12	T	C	L1966L
Rv2048c	pks12	A	C	H1625Q
Rv2048c	pks12	T	G	H1625P
Rv2048c	pks12	G	C	H1625D
Rv2048c	pks12	C	A	M1624I
Rv2051c	ppm1	G	A	T467I
Rv2052c	-	C	G	P473P
Rv2058c	rpmB	C	T	S19S
Rv2066	cobI	C	A	R305R
Rv2071c	cobM	T	C	I145M
Rv2072c	cobL	A	G	L205P
Rv2074	-	C	T	A88V
Rv2075c	-	A	C	G420G
Rv2075c	-	G	T	P364Q
Rv2077c	-	A	G	A96A
Rv2078	-	A	G	E6G
Rv2079	-	A	G	Y47C
Rv2079	-	C	T	A49V
Rv2082	-	A	G	T183A
Rv2082	-	A	G	A337A
Rv2082	-	G	C	G338G
Rv2082	-	C	T	A339V
Rv2082	-	C	G	L340V
Rv2082	-	G	A	L696L
Rv2083	-	G	A	A54T
Rv2083	-	C	G	L256V
Rv2084	-	G	T	A132A
Rv2088	pknJ	C	A	L209L
Rv2090	-	C	G	F358L
Rv2090	-	G	T	E370D
Rv2091c	-	T	C	G163G
Rv2092c	helY	A	G	R623R
Rv2093c	tatC	C	T	K107K
Rv2101	helZ	C	G	V455V
Rv2101	helZ	A	C	M462L
Rv2101	helZ	C	A	P601Q
Rv2109c	prcA	G	C	R182G
Rv2109c	prcA	C	G	R135P
Rv2114	-	G	A	S203S
Rv2121c	hisG	T	C	I182V
Rv2124c	metH	C	T	V1M
Rv2125	-	G	A	G33S
Rv2127	ansP1	G	A	G9D
Rv2134c	-	C	T	P159P
Rv2138	lppL	C	T	P39L
Rv2138	lppL	C	G	A144G
Rv2140c	TB18.6	G	A	R100C
Rv2153c	murG	C	A	V36L
Rv2155c	murD	G	C	R247G
Rv2155c	murD	G	A	A48A
Rv2158c	murE	A	G	V489V
Rv2160c	-	A	G	V63A
Rv2161c	-	C	A	E250D
Rv2163c	pbpB	A	C	V664G
Rv2163c	pbpB	T	C	R539R
Rv2164c	-	G	A	A53V
Rv2171	lppM	T	C	I210T
Rv2174	-	G	T	A451S
Rv2178c	aroG	G	T	D265E
Rv2187	fadD15	C	T	T100I
Rv2187	fadD15	G	A	G379E
Rv2188c	-	G	A	T369M
Rv2188c	-	C	G	E24Q
Rv2189c	-	C	A	L222L
Rv2198c	mmpS3	C	A	S116S
Rv2198c	mmpS3	G	A	T66T
Rv2198c	mmpS3	G	A	A59A
Rv2205c	-	T	C	E105E
Rv2208	cobS	T	C	L155S
Rv2212	-	C	T	F217F
Rv2215	dlaT	T	C	S169P
Rv2219	-	C	T	F36F
Rv2220	glnA1	T	G	L72R
Rv2224c	-	T	C	L508L
Rv2226	-	G	A	D299N
Rv2230c	-	C	A	A354S
Rv2235	-	G	A	P253P
Rv2236c	cobD	G	C	S79C
Rv2236c	cobD	C	G	V65V
Rv2237	-	A	G	P78P
Rv2240c	-	G	T	T259K
Rv2245	kasA	C	T	T6T
Rv2245	kasA	G	A	G312S
Rv2247	accD6	T	C	D200D
Rv2249c	glpD1	G	A	T329I
Rv2251	-	T	C	P470P
Rv2253	-	C	A	T132K
Rv2254c	-	G	A	N15N
Rv2256c	-	A	G	T65T
Rv2257c	-	G	T	P130H
Rv2258c	-	A	G	A52A
Rv2263	-	A	C	K287T
Rv2265	-	T	C	V25A
Rv2265	-	G	A	G32S
Rv2270	lppN	T	A	H94Q
Rv2275	-	A	G	D131G
Rv2281	pitB	C	T	Y170Y
Rv2290	lppO	T	C	V62A
Rv2291	sseB	A	C	E262A
Rv2298	-	A	G	H171R
Rv2301	cut2	G	T	W140C
Rv2303c	-	C	T	S141N
Rv2306A	-	A	G	I47V
Rv2307c	-	A	G	M24T
Rv2308	-	C	A	R231R
Rv2314c	-	A	G	G388G
Rv2314c	-	C	T	L81L
Rv2316	uspA	G	C	V127L
Rv2318	uspC	T	G	F104V
Rv2326c	-	A	G	N516N
Rv2329c	narK1	G	A	P296L
Rv2332	mez	G	T	E62D
Rv2332	mez	T	C	L134L
Rv2333c	-	C	A	D69Y
Rv2336	-	A	C	R290R
Rv2337c	-	C	A	G119V
Rv2337c	-	C	A	E23D
Rv2338c	moeW	C	T	G253R
Rv2344c	dgt	C	T	L415L
Rv2351c	plcA	T	G	P145P
Rv2357c	glyS	A	G	D399D
Rv2359	furB	A	G	H64R
Rv2360c	-	C	T	A66T
Rv2362c	recO	G	A	G202G
Rv2373c	dnaJ2	C	G	E360D
Rv2374c	hrcA	G	A	S133L
Rv2376c	cfp2	C	A	V56F
Rv2377c	mbtH	A	G	V69A
Rv2379c	mbtF	C	A	E589D
Rv2380c	mbtE	G	A	A1302A
Rv2383c	mbtB	C	G	L1108L
Rv2383c	mbtB	C	T	D713N
Rv2384	mbtA	G	T	A522S
Rv2386c	mbtI	G	C	L56V
Rv2394	ggtB	G	C	M72I
Rv2395	-	T	C	S548P
Rv2398c	cysW	C	G	G141A
Rv2400c	subI	G	C	A246A
Rv2402	-	C	G	P177R
Rv2404c	lepA	G	T	A327D
Rv2406c	-	G	A	I49I
Rv2409c	-	G	C	R148R
Rv2411c	-	A	G	A57A
Rv2415c	-	C	A	R291L
Rv2426c	-	T	C	L226L
Rv2429	ahpD	A	T	M78L
Rv2435c	-	G	A	L337L
Rv2435c	-	C	G	A53A
Rv2436	rbsK	T	C	V282A
Rv2439c	proB	A	C	S349S
Rv2439c	proB	C	A	A226S
Rv2446c	-	G	A	A100A
Rv2450c	rpfE	C	T	R126Q
Rv2455c	-	G	A	I531I
Rv2458	mmuM	A	G	Y125C
Rv2462c	tig	A	G	D362D
Rv2462c	tig	G	A	P118L
Rv2471	aglA	G	C	S131T
Rv2476c	gdh	T	C	S1043G
Rv2476c	gdh	C	T	D716N
Rv2482c	plsB2	A	G	C778R
Rv2483c	plsC	A	C	C189G
Rv2484c	-	C	T	G466D
Rv2484c	-	A	T	I413N
Rv2484c	-	A	G	A340A
Rv2492	-	C	A	A70D
Rv2495c	pdhC	T	C	T107A
Rv2495c	pdhC	G	A	L15L
Rv2502c	accD1	C	A	M439I
Rv2503c	scoB	A	G	G97G
Rv2505c	fadD35	C	T	A85A
Rv2508c	-	G	A	T54T
Rv2509	-	G	A	K263K
Rv2513	-	C	A	T122K
Rv2524c	fas	G	C	G2828G
Rv2524c	fas	A	G	C2771R
Rv2524c	fas	C	G	W2430C
Rv2524c	fas	C	A	G1596V
Rv2524c	fas	A	G	D684D
Rv2531c	-	A	G	A841A
Rv2533c	nusB	G	T	A19D
Rv2540c	aroF	G	A	R195R
Rv2542	-	A	G	T211A
Rv2542	-	T	C	V251V
Rv2559c	-	C	T	G317D
Rv2560	-	G	C	V210L
Rv2565	-	C	T	P8P
Rv2566	-	A	G	E66E
Rv2566	-	T	C	L610P
Rv2566	-	T	C	A1087A
Rv2567	-	C	T	G491G
Rv2567	-	A	G	Q645R
Rv2569c	-	G	A	S67S
Rv2570	-	G	A	G28D
Rv2570	-	A	G	E44G
Rv2572c	aspS	G	A	A92A
Rv2575	-	G	T	Q184H
Rv2584c	apt	G	T	A147E
Rv2585c	-	C	G	C462S
Rv2585c	-	G	A	A206V
Rv2585c	-	T	G	A128A
Rv2592c	ruvB	T	C	P281P
Rv2595	-	G	A	L64L
Rv2596	-	T	C	C77R
Rv2597	-	C	T	R176R
Rv2599	-	G	T	S12I
Rv2611c	-	G	C	S197C
Rv2611c	-	T	C	I102M
Rv2612c	pgsA1	C	T	S2N
Rv2614A	-	T	C	L12L
Rv2622	-	T	C	R5R
Rv2627c	-	T	C	R104G
Rv2628	-	C	T	S59L
Rv2631	-	G	A	T333T
Rv2633c	-	T	C	D36G
Rv2668	-	A	G	H3R
Rv2668	-	G	A	A135A
Rv2668	-	G	A	E162K
Rv2672	-	G	A	R79R
Rv2672	-	C	G	H317D
Rv2676c	-	G	A	S22L
Rv2677c	hemY	T	C	Q157R
Rv2678c	hemE	T	C	L292L
Rv2680	-	T	A	V30V
Rv2683	-	T	C	L84S
Rv2685	arsB1	C	G	A378G
Rv2687c	-	C	T	T82T
Rv2688c	-	G	T	P156T
Rv2689c	-	G	A	Y55Y
Rv2691	ceoB	A	G	T117A
Rv2692	ceoC	A	G	I133V
Rv2695	-	A	G	T126T
Rv2700	-	G	A	P59P
Rv2702	ppgK	T	C	I203T
Rv2714	-	C	G	S181W
Rv2714	-	T	C	V245A
Rv2717c	-	G	A	S131S
Rv2719c	-	A	G	Y124H
Rv2719c	-	A	T	L85M
Rv2723	-	G	A	D209N
Rv2729c	-	G	T	A202E
Rv2743c	-	G	T	A192E
Rv2756c	hsdM	A	G	L306P
Rv2756c	hsdM	G	C	V93V
Rv2765	-	C	T	Y65Y
Rv2771c	-	A	G	L80P
Rv2779c	-	T	C	Q165R
Rv2781c	-	A	G	V120V
Rv2787	-	G	A	C7Y
Rv2794c	-	T	C	M87V
Rv2795c	-	A	G	C241C
Rv2796c	lppV	C	A	C159F
Rv2805	-	G	A	G4D
Rv2807	-	A	T	E72V
Rv2813	-	A	G	I76V
Rv2823c	-	C	T	R700H
Rv2825c	-	T	C	K2E
Rv2830c	-	G	A	A56V
Rv2831	echA16	C	A	R25S
Rv2831	echA16	G	A	V137V
Rv2832c	ugpC	G	C	F351L
Rv2833c	ugpB	G	C	G22G
Rv2835c	ugpA	A	G	Y292H
Rv2841c	nusA	C	T	A149T
Rv2846c	efpA	A	G	I73T
Rv2858c	aldC	A	G	L244P
Rv2858c	aldC	A	T	H76Q
Rv2860c	glnA4	T	C	L102L
Rv2861c	mapB	G	C	A191G
Rv2862c	-	A	G	C50R
Rv2866	-	C	A	R21R
Rv2869c	-	C	A	V259F
Rv2874	dipZ	T	G	Y672D
Rv2877c	-	C	T	P148P
Rv2877c	-	A	G	Y35H
Rv2878c	mpt53	A	G	A52A
Rv2880c	-	G	A	P113S
Rv2880c	-	G	A	A41A
Rv2886c	-	T	C	V234V
Rv2888c	amiC	G	A	G123G
Rv2891	-	A	G	V13V
Rv2893	-	C	T	H70H
Rv2896c	-	A	C	S153A
Rv2910c	-	C	T	D130N
Rv2911	dacB2	G	A	A286T
Rv2916c	ffh	A	C	R35R
Rv2917	-	G	T	R594L
Rv2918c	glnD	G	A	A330V
Rv2921c	ftsY	G	A	L179L
Rv2927c	-	G	A	T239I
Rv2930	fadD26	G	A	V144I
Rv2930	fadD26	A	G	M240V
Rv2931	ppsA	G	A	G549S
Rv2932	ppsB	T	C	L1098L
Rv2932	ppsB	A	C	P1229P
Rv2932	ppsB	G	T	R1270L
Rv2934	ppsD	A	G	S1261S
Rv2935	ppsE	A	G	A615A
Rv2935	ppsE	A	G	Q1016Q
Rv2935	ppsE	A	G	N1101D
Rv2936	drrA	C	G	H309D
Rv2938	drrC	G	A	L158L
Rv2939	papA5	C	T	P357S
Rv2940c	mas	G	A	R862W
Rv2942	mmpL7	C	T	A83A
Rv2946c	pks1	A	G	D977D
Rv2946c	pks1	T	C	Q918R
Rv2946c	pks1	C	T	R410R
Rv2947c	pks15	C	G	G374R
Rv2947c	pks15	A	G	V333A
Rv2948c	fadD22	G	A	A181V
Rv2955c	-	G	A	S123S
Rv2955c	-	T	C	T34A
Rv2958c	-	G	C	V294V
Rv2971	-	A	G	D17G
Rv2971	-	A	C	N152H
Rv2973c	recG	G	C	R484R
Rv2979c	-	G	C	P14R
Rv2981c	ddl	T	C	T365A
Rv2982c	gpsA	G	C	P133A
Rv2983	-	A	G	E100E
Rv2995c	leuB	C	A	T179T
Rv2995c	leuB	G	A	T179M
Rv2999	lppY	A	T	M212L
Rv3007c	-	G	A	P204S
Rv3009c	gatB	G	A	G343G
Rv3011c	gatA	T	G	M420L
Rv3011c	gatA	T	C	I59V
Rv3019c	esxR	C	A	W58C
Rv3038c	-	T	C	I157V
Rv3038c	-	G	A	D45D
Rv3040c	-	C	T	A277T
Rv3041c	-	G	A	D23D
Rv3041c	-	A	G	A16A
Rv3042c	serB2	C	T	G116E
Rv3043c	ctaD	C	G	T182T
Rv3045	adhC	G	A	A172T
Rv3045	adhC	C	T	N248N
Rv3056	dinP	G	T	G234C
Rv3059	cyp136	A	G	D445G
Rv3061c	fadE22	C	T	L322L
Rv3062	ligB	C	T	P91S
Rv3063	cstA	C	T	A130A
Rv3063	cstA	G	A	A282A
Rv3063	cstA	C	A	R559S
Rv3077	-	T	G	R308R
Rv3077	-	G	C	G310R
Rv3077	-	A	G	G334G
Rv3080c	pknK	G	C	C1095W
Rv3080c	pknK	A	G	R665R
Rv3082c	virS	A	C	L316R
Rv3083	-	G	C	D71H
Rv3084	lipR	T	C	V243V
Rv3087	-	C	T	A153V
Rv3087	-	C	G	L447V
Rv3088	-	G	C	L449L
Rv3089	fadD13	A	G	A302A
Rv3091	-	G	C	P550P
Rv3092c	-	T	C	I166V
Rv3093c	-	G	C	C210W
Rv3096	-	A	G	E28G
Rv3096	-	G	T	A273S
Rv3098c	-	C	G	A66A
Rv3106	fprA	C	A	V197V
Rv3106	fprA	A	G	N385D
Rv3111	moaC	C	A	A125A
Rv3111	moaC	G	A	D131N
Rv3113	-	G	A	A105T
Rv3113	-	G	A	G134E
Rv3114	-	T	C	S11P
Rv3116	moeB2	A	C	E127A
Rv3121	cyp141	A	G	K157E
Rv3132c	devS	C	G	A560A
Rv3132c	devS	A	G	I283T
Rv3137	-	C	T	P168L
Rv3138	pflA	C	T	P75L
Rv3138	pflA	A	C	T271P
Rv3140	fadE23	C	T	D223D
Rv3151	nuoG	A	G	I474M
Rv3151	nuoG	A	G	T604A
Rv3153	nuoI	A	G	T180A
Rv3158	nuoN	A	G	A399A
Rv3161c	-	C	T	M372I
Rv3161c	-	C	A	D332Y
Rv3161c	-	C	G	V62L
Rv3164c	moxR3	G	A	P49P
Rv3167c	-	G	T	P17Q
Rv3174	-	C	T	A67V
Rv3190c	-	A	G	V330A
Rv3190c	-	A	G	L138P
Rv3193c	-	C	T	R843Q
Rv3193c	-	C	A	V648V
Rv3199c	nudC	T	G	Q237P
Rv3200c	-	C	T	R318H
Rv3200c	-	T	C	N12D
Rv3202c	-	A	G	V748A
Rv3204	-	A	G	T34A
Rv3205c	-	C	A	A238S
Rv3213c	-	T	C	K144E
Rv3221c	TB7.3	C	T	V29I
Rv3221A	-	C	T	A12A
Rv3228	-	G	C	A32A
Rv3239c	-	T	C	L874L
Rv3240c	secA1	A	G	G226G
Rv3243c	-	A	C	V217V
Rv3244c	lpqB	T	C	D142G
Rv3245c	mtrB	T	G	M517L
Rv3248c	sahH	G	A	T12T
Rv3257c	manB	G	A	S206L
Rv3261	fbiA	T	C	V5V
Rv3263	-	T	C	W136R
Rv3266c	rmlD	A	G	S257P
Rv3266c	rmlD	A	G	N73N
Rv3275c	purE	C	G	G125R
Rv3279c	birA	C	T	G71S
Rv3289c	-	C	T	A124A
Rv3289c	-	G	T	G98G
Rv3290c	lat	G	C	A88G
Rv3291c	-	G	C	H65D
Rv3294c	-	C	T	A77T
Rv3296	lhr	G	A	P439P
Rv3296	lhr	A	G	K1059E
Rv3297	nei	A	C	R77R
Rv3299c	atsB	G	T	A909A
Rv3299c	atsB	T	G	Q750P
Rv3301c	phoY1	A	G	L69S
Rv3303c	lpdA	A	G	L308S
Rv3306c	amiB1	A	C	A103A
Rv3308	pmmB	A	G	S440G
Rv3310	-	A	G	T171A
Rv3316	sdhC	C	A	L54I
Rv3317	sdhD	G	C	V54L
Rv3328c	sigJ	G	T	P41Q
Rv3329	-	A	C	Q122H
Rv3331	sugI	C	T	P423L
Rv3335c	-	G	C	G265G
Rv3356c	folD	C	T	A109T
Rv3359	-	A	C	I95I
Rv3364c	-	G	A	G123G
Rv3371	-	A	G	R339G
Rv3371	-	A	G	I368V
Rv3377c	-	G	A	S195L
Rv3379c	dxs2	A	G	C412R
Rv3383c	idsB	A	C	V132G
Rv3392c	cmaA1	T	C	N112S
Rv3395c	-	G	A	A3V
Rv3398c	idsA1	G	A	R283R
Rv3398c	idsA1	G	T	A210A
Rv3399	-	A	G	T138A
Rv3399	-	C	A	A330E
Rv3403c	-	A	T	V235V
Rv3408	-	C	T	S46L
Rv3410c	guaB3	T	C	P47P
Rv3411c	guaB2	G	A	S318S
Rv3411c	guaB2	A	G	A275A
Rv3420c	rimI	A	G	A64A
Rv3432c	gadB	A	G	I224T
Rv3433c	-	A	C	S443A
Rv3433c	-	T	C	A442A
Rv3440c	-	C	T	E28E
Rv3442c	rpsI	C	T	A13T
Rv3443c	rplM	C	T	Q70Q
Rv3446c	-	G	T	A334A
Rv3446c	-	G	A	A164V
Rv3447c	-	T	C	S1082G
Rv3448	-	C	A	I129I
Rv3450c	-	G	A	P468P
Rv3450c	-	T	C	G417G
Rv3450c	-	G	A	Y388Y
Rv3456c	rplQ	G	A	V160V
Rv3456c	rplQ	A	G	P4P
Rv3468c	-	T	C	I62V
Rv3476c	kgtP	A	G	V350V
Rv3476c	kgtP	G	A	L81F
Rv3479	-	T	G	L174R
Rv3479	-	A	G	A863A
Rv3479	-	C	A	T1017N
Rv3480c	-	C	A	R250L
Rv3490	otsA	G	C	V334L
Rv3495c	lprN	G	A	A266A
Rv3500c	yrbE4B	G	A	T100I
Rv3501c	yrbE4A	G	T	I251I
Rv3502c	fabG	C	T	R316H
Rv3504	fadE26	T	C	D122D
Rv3516	echA19	G	A	G86D
Rv3521	-	C	T	H163Y
Rv3521	-	A	G	N295D
Rv3522	ltp4	C	T	T324I
Rv3531c	-	C	A	Q58H
Rv3535c	-	G	A	P120L
Rv3536c	-	G	A	T143T
Rv3545c	cyp125	G	A	H375H
Rv3545c	cyp125	G	A	L174L
Rv3551	-	G	T	A7S
Rv3555c	-	A	G	W268R
Rv3562	fadE31	C	T	A162V
Rv3563	fadE32	G	C	W275S
Rv3564	fadE33	T	C	L121L
Rv3567c	-	A	G	I179T
Rv3570c	-	T	C	N18D
Rv3571	hmp	G	A	G220G
Rv3571	hmp	G	A	M324I
Rv3573c	fadE34	C	A	D613Y
Rv3573c	fadE34	C	T	P594P
Rv3576	lppH	G	A	A231T
Rv3578	arsB2	C	A	L10I
Rv3580c	cysS	G	A	S384S
Rv3581c	ispF	T	C	Q90R
Rv3581c	ispF	T	C	V25V
Rv3582c	ispD	C	T	L224L
Rv3585	radA	G	C	A119A
Rv3585	radA	G	A	Q152Q
Rv3585	radA	G	T	P279P
Rv3586	-	A	G	T288A
Rv3593	lpqF	C	T	A159V
Rv3596c	clpC1	A	G	V63A
Rv3603c	-	G	A	T150I
Rv3608c	folP1	G	A	L243L
Rv3614c	-	A	G	G20G
Rv3616c	-	G	A	T192I
Rv3616c	-	G	C	C138W
Rv3616c	-	A	C	C138G
Rv3627c	-	G	A	A45V
Rv3630	-	G	A	A40T
Rv3630	-	C	T	S208L
Rv3644c	-	G	C	A245A
Rv3644c	-	G	C	P242P
Rv3645	-	T	G	I185S
Rv3646c	topA	G	C	D686E
Rv3649	-	T	C	L93P
Rv3655c	-	T	C	E2E
Rv3658c	-	G	A	A250A
Rv3666c	dppA	C	T	R443Q
Rv3666c	dppA	C	T	E311K
Rv3666c	dppA	T	C	Q4R
Rv3669	-	G	C	V159V
Rv3671c	-	T	C	I363V
Rv3672c	-	C	T	P170P
Rv3673c	-	G	C	R53G
Rv3673c	-	G	A	D43D
Rv3676	-	T	C	L69L
Rv3676	-	C	T	T94I
Rv3678A	-	G	T	D24E
Rv3679	-	T	C	D157D
Rv3682	ponA2	C	T	A470A
Rv3684	-	T	G	S217A
Rv3689	-	G	C	V119L
Rv3692	moxR2	G	A	R131H
Rv3696c	glpK	A	G	V460A
Rv3699	-	G	A	E216K
Rv3703c	-	A	G	Y385Y
Rv3704c	gshA	A	G	L373L
Rv3707c	-	G	T	D335E
Rv3708c	asd	A	G	P121P
Rv3710	leuA	C	G	G469G
Rv3711c	dnaQ	G	T	A276E
Rv3711c	dnaQ	C	A	V211L
Rv3711c	dnaQ	A	G	V164A
Rv3711c	dnaQ	C	T	G76D
Rv3713	cobQ2	A	G	P45P
Rv3714c	-	T	C	P209P
Rv3717	-	G	T	L226L
Rv3719	-	A	G	T12A
Rv3719	-	G	C	S418T
Rv3720	-	T	C	D73D
Rv3724B	cut5b	C	T	A38A
Rv3726	-	G	A	E12K
Rv3729	-	C	T	P269S
Rv3731	ligC	G	A	R313H
Rv3736	-	G	A	G144R
Rv3736	-	T	C	A284A
Rv3736	-	A	G	H297R
Rv3737	-	A	G	D40G
Rv3745c	-	G	A	S54L
Rv3753c	-	A	G	M1T
Rv3754	tyrA	G	A	D229N
Rv3756c	proZ	A	C	V77V
Rv3759c	proX	A	G	H311H
Rv3759c	proX	A	G	L85P
Rv3764c	-	A	G	C246R
Rv3764c	-	T	C	H45R
Rv3770c	-	G	C	P98A
Rv3772	hisC2	A	G	T142A
Rv3775	lipE	T	C	V308V
Rv3776	-	A	G	M329V
Rv3777	-	A	G	L63L
Rv3777	-	T	C	V160A
Rv3784	-	G	A	G299S
Rv3785	-	C	A	R71R
Rv3785	-	A	G	R336R
Rv3790	-	G	A	A356T
Rv3791	-	C	A	T73T
Rv3793	embC	C	T	T270I
Rv3793	embC	A	G	N394D
Rv3793	embC	C	T	R927R
Rv3794	embA	G	A	V116V
Rv3794	embA	G	C	V396V
Rv3794	embA	C	T	P913S
Rv3795	embB	G	A	L355L
Rv3795	embB	A	C	E378A
Rv3796	-	T	G	S49A
Rv3796	-	G	A	M363I
Rv3797	fadE35	G	C	G71G
Rv3799c	accD4	A	G	H9H
Rv3800c	pks13	A	G	R1309R
Rv3801c	fadD32	G	A	A523V
Rv3806c	-	T	G	E149D
Rv3806c	-	A	G	R76R
Rv3808c	glfT	C	T	D226N
Rv3811	-	A	G	M380V
Rv3811	-	C	T	G503G
Rv3815c	-	C	A	P116P
Rv3816c	-	C	G	V143V
Rv3816c	-	G	A	Y100Y
Rv3822	-	A	G	G148G
Rv3822	-	C	T	A214V
Rv3823c	mmpL8	A	G	V526A
Rv3823c	mmpL8	G	T	A322A
Rv3823c	mmpL8	C	G	G235R
Rv3824c	papA1	G	A	S23L
Rv3825c	pks2	G	A	D1197D
Rv3825c	pks2	G	T	T1075T
Rv3831	-	C	T	S133S
Rv3832c	-	G	T	A158E
Rv3833	-	C	T	P52L
Rv3833	-	G	A	V105I
Rv3833	-	C	G	L160V
Rv3839	-	C	T	P122S
Rv3841	bfrB	A	G	L156L
Rv3842c	glpQ1	G	A	D240D
Rv3843c	-	C	G	G11R
Rv3848	-	G	A	A227A
Rv3859c	gltB	G	C	Q553E
Rv3860	-	A	G	E266E
Rv3862c	whiB6	C	T	R54Q
Rv3868	-	T	C	S249P
Rv3869	-	C	T	S215L
Rv3870	-	G	A	L646L
Rv3871	-	G	A	A318T
Rv3876	-	G	A	R335H
Rv3877	-	G	T	A305S
Rv3877	-	G	C	L368L
Rv3879c	-	C	G	C729S
Rv3879c	-	G	A	T670T
Rv3879c	-	C	T	G613S
Rv3881c	-	G	A	T262I
Rv3882c	-	A	C	W60G
Rv3884c	-	T	C	E215G
Rv3884c	-	G	C	A189A
Rv3885c	-	A	G	Y291Y
Rv3886c	mycP2	G	A	P224P
Rv3888c	-	G	C	R118R
Rv3891c	esxD	T	C	T49A
Rv3894c	-	G	C	S1140S
Rv3894c	-	C	G	R258P
Rv3896c	-	T	C	A266A
Rv3896c	-	G	T	Q193K
Rv3897c	-	T	C	I67V
Rv3899c	-	A	G	S65P
Rv3900c	-	T	C	L27L
Rv3903c	-	A	G	V18A
Rv3909	-	G	C	G7R
Rv3909	-	A	G	N399S
Rv3910	-	G	A	L712L
Rv3910	-	G	A	L847L
Rv3912	-	A	G	P177P
Rv3919c	gidB	T	C	A205A
Rv3919c	gidB	C	A	V110V
Rv3919c	gidB	G	A	S100F
Rv3922c	-	G	T	R10R
