# Supplementary material for: TnSeq of Mycobacterium tuberculosis clinical isolates reveals strain-specific antibiotic liabilities
Source: PLoS Pathog. 2018 Mar 5;14(3):e1006939. doi: 10.1371/journal.ppat.1006939 (PMC5854444; doi:10.1371/journal.ppat.1006939)
Supplement: S7 Table — N is number of TA sites across the open reading frame; TAs hit is the number of TA sites with at least one insertion; Sum Rd 1 is the normalized sum of unique template read counts in the control (H37Rv) libraries; Sum Rd 2 is the normalized sum of read counts in the clinical strain libraries; Delta Rd is the difference in the normalized sum of read counts; p-value is the P-value calculated by the permutation test; p-adj is the Benjamini-Hochberg adjusted P-value. (XLSX) [file ppat.1006939.s010.xlsx]

## Sheet: 621
Orf	Name	Description	N	TAs Hit	Sum Rd 1	Sum Rd 2	Delta Rd	log2 FC	p-value	p-adj
Rv0001	dnaA	chromosomal replication initiation protein	29	1	0	3.4	3.4	0.76	1	1
Rv0002	dnaN	DNA polymerase III subunit beta	27	0	0	0	0	0	1	1
Rv0003	recF	recombination protein F	33	26	889.6	1449	559.5	1.29	0.4825	1
Rv0004	-	hypothetical protein Rv0004	5	1	1	0	-1	1.53	1	1
Rv0005	gyrB	DNA gyrase subunit B	38	0	0	0	0	0	1	1
Rv0006	gyrA	DNA gyrase subunit A	42	1	4.1	7.8	3.7	1.51	0.4041	1
Rv0007	-	POSSIBLE CONSERVED MEMBRANE PROTEIN	10	10	707.6	1033.2	325.6	1.13	0.5579	1
Rv0008c	-	POSSIBLE MEMBRANE PROTEIN	4	3	269.8	26.7	-243	-2.75	0.0286	0.474
Rv0009	ppiA	PROBABLE IRON-REGULATED PEPTIDYL-PROLYL CIS-TRANS ISOMERASE A PPIA (PPIase A) (ROTAMASE A)	6	6	758.1	1345.7	587.6	1.41	0.4353	1
Rv0010c	-	PROBABLE CONSERVED MEMBRANE PROTEIN	10	8	1068	1104.7	36.7	0.63	0.9912	1
Rv0011c	-	putative septation inhibitor protein	3	3	5.1	42.6	37.5	3.64	0.2692	1
Rv0012	-	PROBABLE CONSERVED MEMBRANE PROTEIN	14	11	1848.5	2233.9	385.4	0.86	0.7585	1
Rv0013	trpG	para-aminobenzoate synthase component II	13	1	9.5	16.7	7.2	1.4	0.7074	1
Rv0014c	pknB	TRANSMEMBRANE SERINE/THREONINE-PROTEIN KINASE B PKNB (PROTEIN KINASE B) (STPK B)	22	0	0	0	0	0	1	1
Rv0015c	pknA	TRANSMEMBRANE SERINE/THREONINE-PROTEIN KINASE A PKNA (PROTEIN KINASE A) (STPK A)	13	2	12.7	10.1	-2.6	0.26	1	1
Rv0016c	pbpA	PROBABLE PENICILLIN-BINDING PROTEIN PBPA	34	31	778.5	2093.1	1314.6	2.01	0.0576	0.6192
Rv0017c	rodA	PROBABLE CELL DIVISION PROTEIN RODA	23	23	1332.2	2043.3	711.2	1.2	0.4908	1
Rv0018c	ppp	POSSIBLE SERINE/THREONINE PHOSPHATASE PPP	23	15	1274	862.2	-411.7	0.02	0.5253	1
Rv0019c	-	hypothetical protein Rv0019c	12	12	1021.7	1180.9	159.2	0.79	0.8301	1
Rv0020c	TB39.8	hypothetical protein Rv0020c	50	9	777.3	1824.7	1047.4	1.82	0.3237	1
Rv0021c	-	hypothetical protein Rv0021c	18	18	4068	3612.7	-455.3	0.41	0.8519	1
Rv0022c	whiB5	PROBABLE TRANSCRIPTIONAL REGULATORY PROTEIN WHIB-LIKE WHIB5	8	8	1437.7	1508.8	71.1	0.65	0.9415	1
Rv0023	-	POSSIBLE TRANSCRIPTIONAL REGULATORY PROTEIN	12	2	0	10.1	10.1	2.34	0.4623	1
Rv0024	-	PUTATIVE SECRETED PROTEIN P60-RELATED PROTEIN	11	10	1579.6	924.1	-655.5	-0.19	0.4003	1
Rv0025	-	hypothetical protein Rv0025	7	7	550.8	1022.3	471.5	1.48	0.6294	1
Rv0026	-	hypothetical protein Rv0026	12	10	1477.3	1104	-373.3	0.16	0.6581	1
Rv0027	-	hypothetical protein Rv0027	5	5	452.3	478	25.7	0.66	0.9649	1
Rv0028	-	hypothetical protein Rv0028	4	4	692.7	932.9	240.1	1.01	0.784	1
Rv0029	-	hypothetical protein Rv0029	17	17	1837.9	2028.9	190.9	0.73	0.893	1
Rv0030	-	hypothetical protein Rv0030	5	5	204.5	96.1	-108.4	-0.5	0.3095	1
Rv0032	bioF2	POSSIBLE 8-AMINO-7-OXONONANOATE SYNTHASE BIOF2 (AONS) (8-AMINO-7-KETOPELARGONATE SYNTHASE) (7-KETO-8-AMINO-PELARGONIC ACID SYNTHETASE) (7-KAP SYNTHETASE) (L-ALANINE--PIMELYL CoA LIGASE)	50	39	4888.2	4287.9	-600.3	0.4	0.885	1
Rv0033	acpA	PROBABLE ACYL CARRIER PROTEIN ACPA (ACP)	3	3	846.8	795.2	-51.6	0.49	0.9491	1
Rv0034	-	hypothetical protein Rv0034	5	5	504.6	2771	2266.3	3.04	0.4944	1
Rv0035	fadD34	PROBABLE FATTY-ACID-CoA LIGASE FADD34 (FATTY-ACID-CoA SYNTHETASE) (FATTY-ACID-CoA SYNTHASE)	24	23	4156.9	3194.6	-962.3	0.21	0.6859	1
Rv0036c	-	hypothetical protein Rv0036c	4	4	1049	189.2	-859.8	-1.89	0.0047	0.1971
Rv0037c	-	PROBABLE CONSERVED INTEGRAL MEMBRANE PROTEIN	17	17	3416.9	3682.8	265.9	0.69	0.9172	1
Rv0038	-	hypothetical protein Rv0038	7	7	1142.4	791.5	-350.9	0.06	0.6204	1
Rv0039c	-	POSSIBLE CONSERVED TRANSMEMBRANE PROTEIN	4	4	632.9	766.2	133.3	0.86	0.8095	1
Rv0040c	mtc28	SECRETED PROLINE RICH PROTEIN MTC28 (PROLINE RICH 28 KDA ANTIGEN)	8	8	1675.4	2304.7	629.3	1.05	0.7295	1
Rv0041	leuS	leucyl-tRNA synthetase	66	1	1	0	-1	1.57	1	1
Rv0042c	-	POSSIBLE TRANSCRIPTIONAL REGULATORY PROTEIN (PROBABLY MARR-FAMILY)	5	5	149.7	88.6	-61.1	-0.17	0.5029	1
Rv0043c	-	PROBABLE TRANSCRIPTIONAL REGULATORY PROTEIN (PROBABLY GNTR-FAMILY)	7	7	1082.5	720	-362.5	0	0.5966	1
Rv0044c	-	POSSIBLE OXIDOREDUCTASE	19	17	2108.3	2332.1	223.9	0.73	0.8866	1
Rv0045c	-	POSSIBLE HYDROLASE	6	6	436.7	1341.8	905.1	2.2	0.218	1
Rv0046c	ino1	MYO-INOSITOL-1-PHOSPHATE SYNTHASE INO1 (Inositol 1-phosphate synthetase) (D-glucose 6-phosphate cycloaldolase) (Glucose 6-phosphate cyclase) (Glucocycloaldolase)	15	0	0	0	0	0	1	1
Rv0047c	-	hypothetical protein Rv0047c	7	7	822.5	776.9	-45.6	0.5	0.9406	1
Rv0048c	-	POSSIBLE MEMBRANE PROTEIN	14	14	4225.6	2897.4	-1328.2	0.04	0.5444	1
Rv0049	-	hypothetical protein Rv0049	6	6	469.6	860	390.4	1.46	0.3883	1
Rv0050	ponA1	PROBABLE BIFUNCTIONAL PENICILLIN-BINDING PROTEIN 1A/1B PONA1 (MUREIN POLYMERASE) (PBP1): PENICILLIN-INSENSITIVE TRANSGLYCOSYLASE (PEPTIDOGLYCAN TGASE) + PENICILLIN-SENSITIVE TRANSPEPTIDASE (DD-TRANSPEPTIDASE)	33	30	824.3	1556.4	732.1	1.5	0.2744	1
Rv0051	-	PROBABLE CONSERVED TRANSMEMBRANE PROTEIN	33	30	2352.8	4299.6	1946.8	1.45	0.4042	1
Rv0052	-	hypothetical protein Rv0052	6	6	838.9	1380.3	541.4	1.3	0.5712	1
Rv0053	rpsF	30S ribosomal protein S6	5	1	23.3	31.9	8.6	1.04	0.9002	1
Rv0054	ssb	single-strand DNA-binding protein	5	0	0	0	0	0	1	1
Rv0055	rpsR	30S ribosomal protein S18	4	1	23.6	5.6	-18	-1.5	0.5029	1
Rv0056	rplI	50S ribosomal protein L9	7	6	262.8	265.8	3.1	0.6	0.988	1
Rv0057	-	hypothetical protein Rv0057	15	14	489.7	606.6	116.9	0.89	0.7541	1
Rv0058	dnaB	replicative DNA helicase	36	0	0	0	0	0	1	1
Rv0059	-	hypothetical protein Rv0059	16	16	3605.4	4042.3	436.9	0.75	0.8772	1
Rv0060	-	hypothetical protein Rv0060	21	0	0	0	0	0	1	1
Rv0061	-	hypothetical protein Rv0061	6	6	578.1	773.2	195.2	1	0.9571	1
Rv0062	celA1	POSSIBLE CELLULASE CELA1 (ENDOGLUCANASE) (ENDO-1,4-BETA-GLUCANASE) (FI-CMCASE) (CARBOXYMETHYL CELLULASE)	19	19	2514.1	2124.5	-389.7	0.34	0.8268	1
Rv0063	-	POSSIBLE OXIDOREDUCTASE	21	19	2427	1768.3	-658.7	0.13	0.6292	1
Rv0064	-	hypothetical protein Rv0064	64	57	4361	5141.1	780	0.82	0.8255	1
Rv0065	-	hypothetical protein Rv0065	7	6	366.5	470.9	104.4	0.95	0.7788	1
Rv0066c	icd2	PROBABLE ISOCITRATE DEHYDROGENASE	33	27	144.4	2347.1	2202.7	4.61	0	0
Rv0067c	-	POSSIBLE TRANSCRIPTIONAL REGULATORY PROTEIN (POSSIBLY TETR-FAMILY)	11	10	289.4	337.7	48.3	0.81	0.9828	1
Rv0068	-	short chain dehydrogenase	11	11	2058.1	2010.3	-47.8	0.55	0.973	1
Rv0069c	sdaA	PROBABLE L-SERINE DEHYDRATASE SDAA (L-SERINE DEAMINASE) (SDH) (L-SD)	11	11	629.4	901.9	272.5	1.1	0.7379	1
Rv0070c	glyA2	PROBABLE SERINE HYDROXYMETHYLTRANSFERASE GLYA2 (SERINE METHYLASE 2) (SHMT 2)	16	13	1441.9	1186	-255.9	0.3	0.7716	1
Rv0075	-	PROBABLE AMINOTRANSFERASE	22	21	3414.4	2067.7	-1346.7	-0.14	0.3936	1
Rv0076c	-	PROBABLE MEMBRANE PROTEIN	3	3	1154.7	732.6	-422	-0.07	0.5158	1
Rv0077c	-	PROBABLE OXIDOREDUCTASE	11	11	794.1	420.2	-373.8	-0.33	0.301	1
Rv0078	-	PROBABLE TRANSCRIPTIONAL REGULATORY PROTEIN	7	7	512	681.1	169.1	1	0.7991	1
Rv0078A	-	hypothetical protein Rv0078A	9	9	1109	238.6	-870.4	-1.63	0.004	0.1742
Rv0079	-	hypothetical protein Rv0079	13	13	1275.3	1049.8	-225.5	0.3	0.8007	1
Rv0080	-	hypothetical protein Rv0080	3	3	442.7	69.5	-373.2	-2.09	0.1688	0.9677
Rv0081	-	PROBABLE TRANSCRIPTIONAL REGULATORY PROTEIN	5	4	896	299.4	-596.6	-1	0.0198	0.3976
Rv0082	-	PROBABLE OXIDOREDUCTASE	7	6	391	938.7	547.7	1.85	0.5921	1
Rv0083	-	PROBABLE OXIDOREDUCTASE	20	20	2010.7	1542	-468.7	0.2	0.6937	1
Rv0084	hycD	POSSIBLE FORMATE HYDROGENLYASE HYCD (FHL)	7	6	310.6	57.6	-253.1	-1.85	0.0311	0.4811
Rv0085	hycP	POSSIBLE HYDROGENASE HYCP	3	3	326.3	1958.8	1632.5	3.17	0.7963	1
Rv0086	hycQ	POSSIBLE HYDROGENASE HYCQ	14	12	870.3	768.4	-101.9	0.41	0.8658	1
Rv0087	hycE	POSSIBLE FORMATE HYDROGENASE HYCE (FHL)	22	16	644.5	318.3	-326.2	-0.43	0.277	1
Rv0088	-	hypothetical protein Rv0088	11	9	203.5	780.7	577.2	2.52	0.7208	1
Rv0089	-	POSSIBLE METHYLTRANSFERASE/METHYLASE	9	9	614.4	222.8	-391.7	-0.88	0.0544	0.6019
Rv0090	-	POSSIBLE MEMBRANE PROTEIN	12	12	925.2	880.7	-44.4	0.51	0.9433	1
Rv0091	mtn	PROBABLE BIFUNCTIONAL MTA/SAH NUCLEOSIDASE MTN: 5'-METHYLTHIOADENOSINE NUCLEOSIDASE (METHYLTHIOADENOSINE METHYLTHIORIBOHYDROLASE) + S-ADENOSYLHOMOCYSTEINE NUCLEOSIDASE (S-ADENOSYL-L-HOMOCYSTEINE HOMOCYSTEINYLRIBOHYDROLASE)	11	9	1266.6	1662.7	396	0.98	0.7879	1
Rv0092	ctpA	PROBABLE CATION TRANSPORTER P-TYPE ATPASE A CTPA	27	23	1379.1	2213.8	834.7	1.27	0.4639	1
Rv0093c	-	PROBABLE CONSERVED MEMBRANE PROTEIN	7	6	178.8	553	374.1	2.21	0.833	1
Rv0097	-	POSSIBLE OXIDOREDUCTASE	24	24	2345.5	2088	-257.5	0.42	0.8474	1
Rv0098	-	hypothetical protein Rv0098	10	10	307.2	181.5	-125.8	-0.17	0.3889	1
Rv0099	fadD10	acyl-CoA synthetase	30	23	898.6	657.2	-241.4	0.13	0.6307	1
Rv0100	-	hypothetical protein Rv0100	3	3	345	233.3	-111.7	0.02	0.5808	1
Rv0101	nrp	PROBABLE PEPTIDE SYNTHETASE NRP (PEPTIDE SYNTHASE)	103	92	6056.5	8849.5	2793	1.13	0.546	1
Rv0102	-	PROBABLE CONSERVED INTEGRAL MEMBRANE PROTEIN	38	1	1	0	-1	1.56	1	1
Rv0103c	ctpB	PROBABLE CATION-TRANSPORTER P-TYPE ATPASE B CTPB	28	26	3817.9	4013.2	195.3	0.66	0.95	1
Rv0104	-	hypothetical protein Rv0104	25	24	4105.4	4679.8	574.4	0.77	0.8712	1
Rv0105c	rpmB	50S ribosomal protein L28	5	4	577.5	99.7	-477.7	-1.95	0.0353	0.506
Rv0106	-	hypothetical protein Rv0106	10	9	1006.7	602.5	-404.2	-0.16	0.4278	1
Rv0107c	ctpI	PROBABLE CATION-TRANSPORTER ATPASE I CTPI	59	49	4259.8	6433.3	2173.6	1.18	0.5594	1
Rv0108c	-	hypothetical protein Rv0108c	2	2	238.4	242.2	3.8	0.61	0.9837	1
Rv0110	-	PROBABLE CONSERVED INTEGRAL MEMBRANE PROTEIN	13	13	3030	2840.3	-189.7	0.49	0.9101	1
Rv0111	-	POSSIBLE TRANSMEMBRANE ACYLTRANSFERASE	40	38	3755.2	3605.5	-149.7	0.53	0.9611	1
Rv0112	gca	POSSIBLE GDP-MANNOSE 4,6-DEHYDRATASE GCA (GDP-D-MANNOSE DEHYDRATASE)	29	24	1400.2	1171.1	-229	0.33	0.7851	1
Rv0113	gmhA	PROBABLE SEDOHEPTULOSE-7-PHOSPHATE ISOMERASE GMHA (PHOSPHOHEPTOSE ISOMERASE)	12	11	175.3	121.9	-53.4	0.06	0.8391	1
Rv0114	gmhB	POSSIBLE D-ALPHA,BETA-D-HEPTOSE-1,7-BIPHOSPHATE PHOSPHATASE GMHB (D-GLYCERO-D-MANNO-HEPTOSE 7-PHOSPHATE KINASE)	9	8	2236.6	533.8	-1702.8	-1.48	0.0085	0.2621
Rv0115	hddA	POSSIBLE D-ALPHA-D-HEPTOSE-7-PHOSPHATE KINASE HDDA	17	16	2520.7	2488.3	-32.4	0.57	0.9851	1
Rv0116c	-	POSSIBLE CONSERVED MEMBRANE PROTEIN	15	15	2138.9	1053.4	-1085.5	-0.44	0.2273	1
Rv0117	oxyS	OXIDATIVE STRESS RESPONSE REGULATORY PROTEIN OXYS	16	13	1097.5	1280.6	183.1	0.81	0.8317	1
Rv0118c	oxcA	putative oxalyl-CoA decarboxylase	25	19	910.7	2667.7	1757	2.14	0.1772	0.9806
Rv0119	fadD7	acyl-CoA synthetase	13	7	47.1	98.1	51	1.64	0.864	1
Rv0120c	fusA2	elongation factor G	25	19	580.7	761.8	181.1	0.98	0.7514	1
Rv0121c	-	hypothetical protein Rv0121c	10	7	320.9	329.8	8.9	0.62	0.9741	1
Rv0122	-	hypothetical protein Rv0122	9	7	530.9	109.7	-421.1	-1.69	0.0292	0.474
Rv0123	-	hypothetical protein Rv0123	7	4	215.4	9.9	-205.5	-3.86	0.0541	0.6006
Rv0125	pepA	PROBABLE SERINE PROTEASE PEPA (SERINE PROTEINASE) (MTB32A)	9	9	1058.5	605.7	-452.8	-0.22	0.363	1
Rv0126	treS	TREHALOSE SYNTHASE TRES	29	29	671.9	1840.1	1168.1	2.04	0.08	0.7133
Rv0127	-	hypothetical protein Rv0127	28	26	235.9	1932.2	1696.3	3.62	0.0056	0.2132
Rv0128	-	PROBABLE CONSERVED TRANSMEMBRANE PROTEIN	17	17	4005.3	3364.1	-641.2	0.33	0.8067	1
Rv0129c	fbpC	SECRETED ANTIGEN 85-C FBPC (85C) (ANTIGEN 85 COMPLEX C) (AG58C) (MYCOLYL TRANSFERASE 85C) (FIBRONECTIN-BINDING PROTEIN C)	27	25	3150.1	2151.6	-998.5	0.03	0.5444	1
Rv0130	-	hypothetical protein Rv0130	3	3	346.7	973.2	626.5	2.07	0.3492	1
Rv0131c	fadE1	PROBABLE ACYL-CoA DEHYDROGENASE FADE1	17	16	1001.5	841	-160.5	0.33	0.8038	1
Rv0132c	fgd2	PUTATIVE F420-DEPENDENT GLUCOSE-6-PHOSPHATE DEHYDROGENASE FGD2	14	13	2414.1	1722.8	-691.3	0.1	0.5975	1
Rv0133	-	PROBABLE ACETYLTRANSFERASE	6	6	1694.7	1238.5	-456.2	0.13	0.6298	1
Rv0134	ephF	POSSIBLE EPOXIDE HYDROLASE EPHF (EPOXIDE HYDRATASE) (ARENE-OXIDE HYDRATASE)	11	11	1920.6	1932.7	12.1	0.59	0.9913	1
Rv0135c	-	POSSIBLE TRANSCRIPTIONAL REGULATORY PROTEIN	11	10	557.6	432.7	-124.9	0.22	0.7146	1
Rv0136	cyp138	PROBABLE CYTOCHROME P450 138 CYP138	22	20	4216.6	5786.5	1569.9	1.04	0.624	1
Rv0137c	msrA	methionine sulfoxide reductase A	11	11	1385.4	798	-587.4	-0.21	0.3387	1
Rv0138	-	hypothetical protein Rv0138	6	6	2610.6	4350.2	1739.6	1.32	0.4046	1
Rv0139	-	POSSIBLE OXIDOREDUCTASE	12	11	2966	2946.6	-19.4	0.58	0.9929	1
Rv0140	-	hypothetical protein Rv0140	14	14	1584.1	2377.9	793.8	1.17	0.6111	1
Rv0141c	-	hypothetical protein Rv0141c	8	7	740.3	614.6	-125.7	0.32	0.7854	1
Rv0142	-	hypothetical protein Rv0142	5	4	601.3	965.9	364.6	1.27	0.926	1
Rv0143c	-	PROBABLE CONSERVED TRANSMEMBRANE PROTEIN	25	23	4114	2677.2	-1436.8	-0.03	0.4934	1
Rv0144	-	PROBABLE TRANSCRIPTIONAL REGULATORY PROTEIN (POSSIBLY TETR-FAMILY)	14	14	4349.4	2380.7	-1968.6	-0.28	0.2353	1
Rv0145	-	hypothetical protein Rv0145	14	13	2474.9	2198.9	-276	0.41	0.8686	1
Rv0146	-	hypothetical protein Rv0146	15	15	3027.4	2840.8	-186.7	0.49	0.9211	1
Rv0147	-	PROBABLE ALDEHYDE DEHYDROGENASE (NAD+) DEPENDENT	23	22	5086.2	3608.8	-1477.3	0.09	0.6092	1
Rv0148	-	PROBABLE SHORT-CHAIN TYPE DEHYDROGENASE/REDUCTASE	15	15	3431.2	2252.7	-1178.5	-0.02	0.4988	1
Rv0149	-	POSSIBLE QUINONE OXIDOREDUCTASE (NADPH:QUINONE OXIDOREDUCTASE) (ZETA-CRYSTALLIN)	19	18	2897.5	2761.2	-136.4	0.52	0.9388	1
Rv0150c	-	hypothetical protein Rv0150c	4	2	16.7	23.8	7.1	1.1	0.9998	1
Rv0153c	ptbB	PHOSPHOTYROSINE PROTEIN PHOSPHATASE PTPB (PROTEIN-TYROSINE-PHOSPHATASE) (PTPase)	11	11	1071	1433.8	362.8	1.01	0.6844	1
Rv0154c	fadE2	PROBABLE ACYL-CoA DEHYDROGENASE FADE2	11	11	1844.2	1934.8	90.6	0.65	0.9429	1
Rv0155	pntAa	PROBABLE NAD(P) TRANSHYDROGENASE (SUBUNIT ALPHA) PNTAA	10	10	2024.4	2673	648.6	0.99	0.7057	1
Rv0156	pntAb	PROBABLE NAD(P) TRANSHYDROGENASE (SUBUNIT ALPHA) PNTAB	0	0	0	0	0	0	1	1
Rv0157	pntB	PROBABLE NAD(P) TRANSHYDROGENASE (SUBUNIT BETA) PNTB	10	10	1598.1	1599.2	1.1	0.59	0.9992	1
Rv0158	-	PROBABLE TRANSCRIPTIONAL REGULATORY PROTEIN (POSSIBLY TETR-FAMILY)	15	15	3825.6	2091.6	-1734	-0.29	0.1671	0.9677
Rv0161	-	POSSIBLE OXIDOREDUCTASE	16	14	827.7	819.2	-8.5	0.57	0.9912	1
Rv0162c	adhE1	PROBABLE ZINC-TYPE ALCOHOL DEHYDROGENASE (E SUBUNIT) ADHE	15	14	1021.2	2173.8	1152.6	1.67	0.371	1
Rv0163	-	hypothetical protein Rv0163	9	9	1264.2	1339.5	75.3	0.67	0.9483	1
Rv0164	TB18.5	hypothetical protein Rv0164	8	1	846.6	363.2	-483.4	-0.64	0.1007	0.778
Rv0165c	-	POSSIBLE TRANSCRIPTIONAL REGULATORY PROTEIN (PROBABLY GNTR-FAMILY)	6	6	1370.4	1722.5	352.2	0.91	0.8095	1
Rv0166	fadD5	acyl-CoA synthetase	23	21	3539.1	3204.9	-334.2	0.44	0.9081	1
Rv0167	yrbE1A	CONSERVED HYPOTHETICAL INTEGRAL MEMBRANE PROTEIN YRBE1A	6	6	557.6	202.7	-354.9	-0.88	0.1413	0.8938
Rv0168	yrbE1B	CONSERVED HYPOTHETICAL INTEGRAL MEMBRANE PROTEIN YRBE1B	13	13	2300.9	1918.1	-382.8	0.32	0.8076	1
Rv0169	mce1A	MCE-FAMILY PROTEIN MCE1A	33	30	6020.5	5393.8	-626.6	0.43	0.9082	1
Rv0170	mce1B	MCE-FAMILY PROTEIN MCE1B	16	16	2231.8	1250.9	-980.8	-0.25	0.2443	1
Rv0171	mce1C	MCE-FAMILY PROTEIN MCE1C	23	23	3689.7	2986.2	-703.5	0.28	0.7855	1
Rv0172	mce1D	MCE-FAMILY PROTEIN MCE1D	31	30	5063.6	4169.4	-894.2	0.3	0.8234	1
Rv0173	lprK	POSSIBLE MCE-FAMILY LIPOPROTEIN LPRK (MCE-FAMILY LIPOPROTEIN MCE1E)	15	14	2933.6	1896.7	-1037	-0.04	0.4641	1
Rv0174	mce1F	MCE-FAMILY PROTEIN MCE1F	28	27	5286.6	4150.2	-1136.3	0.24	0.7734	1
Rv0175	-	PROBABLE CONSERVED MCE ASSOCIATED MEMBRANE PROTEIN	9	9	1144.4	866.6	-277.8	0.18	0.6842	1
Rv0176	-	PROBABLE CONSERVED MCE ASSOCIATED TRANSMEMBRANE PROTEIN	15	14	1726.1	1992.6	266.5	0.79	0.8266	1
Rv0177	-	PROBABLE CONSERVED MCE ASSOCIATED PROTEIN	11	11	1687.5	584.7	-1102.8	-0.94	0.0701	0.6708
Rv0178	-	PROBABLE CONSERVED MCE ASSOCIATED MEMBRANE PROTEIN	11	10	1452.9	1488.6	35.6	0.62	0.9692	1
Rv0179c	lprO	POSSIBLE LIPOPROTEIN LPRO	22	22	3539.4	2347	-1192.5	-0.01	0.4996	1
Rv0180c	-	PROBABLE CONSERVED TRANSMEMBRANE PROTEIN	27	25	720.2	500.5	-219.6	0.06	0.5688	1
Rv0181c	-	hypothetical protein Rv0181c	14	13	1541.8	719.5	-822.2	-0.51	0.1729	0.9769
Rv0182c	sigG	RNA polymerase factor sigma-70	19	19	2795	3363.9	568.9	0.85	0.7848	1
Rv0183	-	POSSIBLE LYSOPHOSPHOLIPASE	14	14	2428.2	2795.3	367.1	0.79	0.8011	1
Rv0184	-	hypothetical protein Rv0184	11	10	579.3	369.1	-210.2	-0.07	0.5402	1
Rv0185	-	hypothetical protein Rv0185	9	6	379	473.3	94.3	0.91	0.7936	1
Rv0186	bglS	PROBABLE BETA-GLUCOSIDASE BGLS (GENTIOBIASE) (CELLOBIASE) (BETA-D-GLUCOSIDE GLUCOHYDROLASE)	32	30	2737.2	1625	-1112.3	-0.17	0.3473	1
Rv0187	-	PROBABLE O-METHYLTRANSFERASE	7	6	459.7	361.4	-98.3	0.24	0.7159	1
Rv0188	-	PROBABLE CONSERVED TRANSMEMBRANE PROTEIN	8	7	1037.3	1087.8	50.5	0.65	0.9503	1
Rv0189c	ilvD	dihydroxy-acid dehydratase	18	7	2.2	90.9	88.7	5.97	0.0203	0.4009
Rv0190	-	hypothetical protein Rv0190	3	3	694	324.6	-369.4	-0.51	0.2338	1
Rv0191	-	PROBABLE CONSERVED INTEGRAL MEMBRANE PROTEIN	17	16	6187.5	6493	305.5	0.65	0.9494	1
Rv0192	-	hypothetical protein Rv0192	11	11	2681.8	2874.9	193.1	0.69	0.9198	1
Rv0192A	-	CONSERVED SECRETED PROTEIN	2	2	260.4	344.5	84.1	0.99	0.6696	1
Rv0193c	-	hypothetical protein Rv0193c	32	32	6434.4	7706	1271.6	0.85	0.8183	1
Rv0194	-	PROBABLE DRUGS-TRANSPORT TRANSMEMBRANE ATP-BINDING PROTEIN ABC TRANSPORTER	48	47	12836.3	12180	-656.3	0.51	0.9781	1
Rv0195	-	POSSIBLE TWO COMPONENT TRANSCRIPTIONAL REGULATORY PROTEIN (PROBABLY LUXR-FAMILY)	6	6	1292.6	2346.1	1053.5	1.44	0.4075	1
Rv0196	-	POSSIBLE TRANSCRIPTIONAL REGULATORY PROTEIN	7	7	942	1051.7	109.7	0.74	0.8645	1
Rv0197	-	POSSIBLE OXIDOREDUCTASE	31	31	2486.7	3202	715.3	0.95	0.7017	1
Rv0198c	-	PROBABLE ZINC METALLOPROTEASE	39	33	1231.8	2416.6	1184.8	1.56	0.5594	1
Rv0199	-	PROBABLE CONSERVED MEMBRANE PROTEIN	12	11	1761.9	1314.8	-447.1	0.16	0.6512	1
Rv0200	-	POSSIBLE CONSERVED TRANSMEMBRANE PROTEIN	7	5	417.4	355.2	-62.1	0.35	0.8107	1
Rv0201c	-	hypothetical protein Rv0201c	7	7	881.4	303.9	-577.5	-0.95	0.0633	0.6419
Rv0202c	mmpL11	PROBABLE CONSERVED TRANSMEMBRANE TRANSPORT PROTEIN MMPL11	36	35	3583.5	2853.9	-729.6	0.26	0.7924	1
Rv0203	-	POSSIBLE EXPORTED PROTEIN	3	3	412.4	583.3	170.9	1.09	0.5952	1
Rv0204c	-	PROBABLE CONSERVED TRANSMEMBRANE PROTEIN	19	19	648.9	1100	451.1	1.35	0.4088	1
Rv0205	-	PROBABLE CONSERVED TRANSMEMBRANE PROTEIN	12	12	1388.8	2231.6	842.8	1.27	0.541	1
Rv0206c	mmpL3	POSSIBLE CONSERVED TRANSMEMBRANE TRANSPORT PROTEIN MMPL3	27	1	32.4	119.8	87.4	2.47	1	1
Rv0207c	-	hypothetical protein Rv0207c	9	9	1064.5	258.3	-806.2	-1.46	0.0076	0.2482
Rv0208c	trmB	tRNA (guanine-N(7))-methyltransferase	10	10	1868.4	397.5	-1470.8	-1.65	0.0097	0.2621
Rv0209	-	hypothetical protein Rv0209	14	13	1704.5	3367.4	1662.9	1.57	0.3736	1
Rv0210	-	hypothetical protein Rv0210	12	12	1528.8	1407.5	-121.3	0.47	0.9058	1
Rv0211	pckA	phosphoenolpyruvate carboxykinase	22	21	742.7	1133	390.3	1.19	0.5139	1
Rv0212c	nadR	POSSIBLE TRANSCRIPTIONAL REGULATORY PROTEIN NADR (PROBABLY ASNC-FAMILY)	6	6	1096.4	892.9	-203.5	0.29	0.777	1
Rv0213c	-	POSSIBLE METHYLTRANSFERASE (METHYLASE)	30	29	4564.3	3268.8	-1295.4	0.1	0.5963	1
Rv0214	fadD4	acyl-CoA synthetase	31	26	3139.6	2712.9	-426.6	0.37	0.773	1
Rv0215c	fadE3	PROBABLE ACYL-CoA DEHYDROGENASE FADE3	14	13	1828.2	1790.6	-37.6	0.55	0.977	1
Rv0216	-	hypothetical protein Rv0216	19	17	1077.8	1059.7	-18.1	0.56	0.9808	1
Rv0217c	lipW	POSSIBLE ESTERASE LIPW	19	17	1944.1	1485.2	-459	0.2	0.7013	1
Rv0218	-	PROBABLE CONSERVED TRANSMEMBRANE PROTEIN	18	16	1373	2284	911.1	1.32	0.4126	1
Rv0219	-	PROBABLE CONSERVED TRANSMEMBRANE PROTEIN	11	10	646.5	687.1	40.6	0.67	0.9322	1
Rv0220	lipC	PROBABLE ESTERASE LIPC	22	19	789.7	1200.6	410.9	1.19	0.5478	1
Rv0221	-	hypothetical protein Rv0221	25	24	2932.8	1511.9	-1420.9	-0.37	0.23	1
Rv0222	echA1	enoyl-CoA hydratase	8	8	565.5	324.3	-241.2	-0.22	0.4715	1
Rv0223c	-	PROBABLE ALDEHYDE DEHYDROGENASE	22	20	1702.2	1083.9	-618.3	-0.07	0.538	1
Rv0224c	-	POSSIBLE METHYLTRANSFERASE (METHYLASE)	14	1	1	0	-1	1.53	1	1
Rv0225	-	POSSIBLE CONSERVED PROTEIN	20	0	0	0	0	0	1	1
Rv0226c	-	PROBABLE CONSERVED TRANSMEMBRANE PROTEIN	23	0	0	0	0	0	1	1
Rv0227c	-	PROBABLE CONSERVED MEMBRANE PROTEIN	21	0	0	0	0	0	1	1
Rv0228	-	PROBABLE INTEGRAL MEMBRANE ACYLTRANSFERASE	13	1	0	3.4	3.4	0.78	1	1
Rv0229c	-	POSSIBLE CONSERVED MEMBRANE PROTEIN	16	15	1889.2	1629.2	-259.9	0.37	0.8207	1
Rv0230c	php	PROBABLE PHOSPHOTRIESTERASE PHP (PARATHION HYDROLASE) (PTE) (ARYLDIALKYLPHOSPHATASE) (PARAOXONASE) (A-ESTERASE) (ARYLTRIPHOSPHATASE) (PARAOXON HYDROLASE)	13	12	3229.8	3468.3	238.6	0.69	0.916	1
Rv0231	fadE4	PROBABLE ACYL-CoA DEHYDROGENASE FADE4	33	33	7335.9	6732.5	-603.4	0.46	0.9304	1
Rv0232	-	PROBABLE TRANSCRIPTIONAL REGULATORY PROTEIN (PROBABLY TETR/ACRR-FAMILY)	9	9	2415.4	1731.1	-684.2	0.1	0.6065	1
Rv0233	nrdB	ribonucleotide-diphosphate reductase subunit beta	11	11	2497.2	2395.2	-102	0.52	0.9492	1
Rv0234c	gabD1	succinic semialdehyde dehydrogenase	19	18	753.5	227.6	-525.9	-1.14	0.0418	0.5453
Rv0235c	-	PROBABLE CONSERVED TRANSMEMBRANE PROTEIN	22	19	1034.9	1508.3	473.4	1.13	0.6252	1
Rv0236A	-	SMALL SECRETED PROTEIN	2	0	0	0	0	0	1	1
Rv0236c	-	PROBABLE CONSERVED TRANSMEMBRANE PROTEIN	34	1	1.1	0	-1.1	1.47	1	1
Rv0237	lpqI	PROBABLE CONSERVED LIPOPROTEIN LPQI	12	11	951.3	947.4	-3.9	0.58	0.9954	1
Rv0238	-	POSSIBLE TRANSCRIPTIONAL REGULATORY PROTEIN (PROBABLY TETR-FAMILY)	11	9	210.1	614.2	404.2	2.13	0.2058	1
Rv0239	-	hypothetical protein Rv0239	2	2	279.8	11.9	-267.9	-3.97	0.0452	0.5666
Rv0240	-	hypothetical protein Rv0240	6	6	941.8	447.6	-494.1	-0.49	0.2255	1
Rv0241c	-	hypothetical protein Rv0241c	13	13	666.6	287.5	-379	-0.63	0.1524	0.9379
Rv0242c	fabG	3-ketoacyl-(acyl-carrier-protein) reductase	11	10	909.3	897.8	-11.5	0.57	0.9867	1
Rv0243	fadA2	acetyl-CoA acetyltransferase	18	18	1527.1	1265.4	-261.8	0.31	0.7617	1
Rv0244c	fadE5	PROBABLE ACYL-CoA DEHYDROGENASE FADE5	21	21	1013.4	442.4	-571.1	-0.61	0.0348	0.5024
Rv0245	-	POSSIBLE OXIDOREDUCTASE	4	4	335.9	789.7	453.8	1.82	0.6491	1
Rv0246	-	PROBABLE CONSERVED INTEGRAL MEMBRANE PROTEIN	29	27	3962.3	2719.4	-1242.9	0.04	0.5526	1
Rv0247c	-	fumarate reductase iron-sulfur subunit	9	8	535	258.8	-276.3	-0.46	0.2307	1
Rv0248c	sdhA	succinate dehydrogenase flavoprotein subunit	33	31	2868.7	2140.1	-728.5	0.16	0.6601	1
Rv0249c	-	PROBABLE SUCCINATE DEHYDROGENASE	22	21	2065.8	1269.1	-796.8	-0.12	0.3791	1
Rv0250c	-	hypothetical protein Rv0250c	3	3	714.8	148.1	-566.7	-1.69	0.1944	1
Rv0251c	hsp	HEAT SHOCK PROTEIN HSP (HEAT-STRESS-INDUCED RIBOSOME-BINDING PROTEIN A)	5	5	1003.2	556.3	-446.9	-0.27	0.4666	1
Rv0252	nirB	PROBABLE NITRITE REDUCTASE	38	35	4722	3418.3	-1303.7	0.12	0.6207	1
Rv0253	nirD	PROBABLE NITRITE REDUCTASE	6	6	544.9	502.1	-42.7	0.47	0.9137	1
Rv0254c	cobU	PROBABLE BIFUNCTIONAL COBALAMIN BIOSYNTHESIS PROTEIN COBU: COBINAMIDE KINASE + COBINAMIDE PHOSPHATE GUANYLYLTRANSFERASE	5	5	1022.5	1032.3	9.7	0.6	0.9892	1
Rv0255c	cobQ1	cobyric acid synthase	13	12	1865.5	1153.1	-712.3	-0.11	0.4324	1
Rv0257	-	hypothetical protein Rv0257	3	3	611.7	635.1	23.3	0.64	0.9591	1
Rv0258c	-	hypothetical protein Rv0258c	6	5	340.8	467.9	127.1	1.04	0.7798	1
Rv0259c	-	hypothetical protein Rv0259c	7	6	83.8	122.1	38.3	1.13	0.8339	1
Rv0260c	-	bifunctional uroporphyrinogen-III synthetase/response regulator domain protein	18	13	670.6	497.1	-173.5	0.15	0.6839	1
Rv0261c	narK3	PROBABLE INTEGRAL MEMBRANE NITRITE EXTRUSION PROTEIN NARK3 (NITRITE FACILITATOR)	22	19	906.5	1580.4	673.9	1.39	0.4726	1
Rv0262c	aac	AMINOGLYCOSIDE 2'-N-ACETYLTRANSFERASE AAC (AAC(2')-IC)	6	6	179.8	81.5	-98.2	-0.56	0.3825	1
Rv0263c	-	hypothetical protein Rv0263c	15	13	827	439.8	-387.2	-0.33	0.4075	1
Rv0264c	-	hypothetical protein Rv0264c	9	8	1076.6	1430.6	354	1	0.6923	1
Rv0265c	-	PROBABLE PERIPLASMIC IRON-TRANSPORT LIPOPROTEIN	9	9	1939.2	2710.3	771.1	1.07	0.6161	1
Rv0266c	oplA	PROBABLE 5-OXOPROLINASE OPLA (5-OXO-L-PROLINASE) (PYROGLUTAMASE) (5-OPASE)	38	36	7484.7	7116.1	-368.6	0.51	0.9629	1
Rv0267	narU	PROBABLE INTEGRAL MEMBRANE NITRITE EXTRUSION PROTEIN NARU (NITRITE FACILITATOR)	11	10	2530	1356.3	-1173.8	-0.31	0.2808	1
Rv0268c	-	hypothetical protein Rv0268c	12	12	4232.8	3681.3	-551.5	0.38	0.8515	1
Rv0269c	-	hypothetical protein Rv0269c	10	10	1537	1379.2	-157.8	0.43	0.8709	1
Rv0270	fadD2	acyl-CoA synthetase	21	20	2375.4	632.8	-1742.7	-1.32	0.0002	0.0309
Rv0271c	fadE6	PROBABLE ACYL-CoA DEHYDROGENASE FADE6	25	24	2707.9	1417.1	-1290.8	-0.35	0.1729	0.9769
Rv0272c	-	hypothetical protein Rv0272c	15	11	1077.1	706.3	-370.8	-0.02	0.5041	1
Rv0273c	-	POSSIBLE TRANSCRIPTIONAL REGULATORY PROTEIN	15	12	660.6	1599.1	938.5	1.86	0.4982	1
Rv0274	-	hypothetical protein Rv0274	8	7	1201.8	828.4	-373.4	0.05	0.6298	1
Rv0275c	-	POSSIBLE TRANSCRIPTIONAL REGULATORY PROTEIN (POSSIBLY TETR-FAMILY)	7	5	378.1	1617.9	1239.9	2.68	0.9994	1
Rv0276	-	hypothetical protein Rv0276	17	17	2431.3	715.9	-1715.4	-1.18	0.009	0.2621
Rv0277c	-	hypothetical protein Rv0277c	5	5	892.4	513.1	-379.3	-0.21	0.4112	1
Rv0281	-	hypothetical protein Rv0281	12	11	2099.5	1315.1	-784.4	-0.09	0.4294	1
Rv0282	-	hypothetical protein Rv0282	19	2	1.1	6.9	5.8	3.24	0.4635	1
Rv0283	-	POSSIBLE CONSERVED MEMBRANE PROTEIN	22	0	0	0	0	0	1	1
Rv0284	-	POSSIBLE CONSERVED MEMBRANE PROTEIN	57	1	0	6.9	6.9	1.78	1	1
Rv0287	esxG	ESAT-6 LIKE PROTEIN ESXG (CONSERVED HYPOTHETICAL PROTEIN TB9.8)	3	0	0	0	0	0	1	1
Rv0288	esxH	LOW MOLECULAR WEIGHT PROTEIN ANTIGEN 7 ESXH (10 kDa ANTIGEN) (CFP-7) (PROTEIN TB10.4)	7	2	2.2	0	-2.2	0.48	0.4714	1
Rv0289	-	hypothetical protein Rv0289	13	0	0	0	0	0	1	1
Rv0290	-	PROBABLE CONSERVED TRANSMEMBRANE PROTEIN	18	0	0	0	0	0	1	1
Rv0291	mycP3	PROBABLE MEMBRANE-ANCHORED MYCOSIN MYCP3 (SERINE PROTEASE) (SUBTILISIN-LIKE PROTEASE) (SUBTILASE-LIKE) (MYCOSIN-3)	12	4	0	27.7	27.7	3.79	0.0513	0.579
Rv0292	-	PROBABLE CONSERVED TRANSMEMBRANE PROTEIN	17	7	110	107.9	-2.1	0.56	0.9827	1
Rv0293c	-	hypothetical protein Rv0293c	26	23	2804.8	1405	-1399.8	-0.41	0.1443	0.9061
Rv0294	tam	PROBABLE TRANS-ACONITATE METHYLTRANSFERASE TAM	13	12	905	243.4	-661.6	-1.31	0.0462	0.5678
Rv0295c	-	hypothetical protein Rv0295c	7	5	699.5	553.9	-145.6	0.25	0.7606	1
Rv0296c	-	PROBABLE SULFATASE	42	37	5787.7	4341.9	-1445.8	0.17	0.6845	1
Rv0298	-	hypothetical protein Rv0298	5	5	808.9	603.5	-205.4	0.16	0.6902	1
Rv0299	-	hypothetical protein Rv0299	2	2	229.2	421.7	192.5	1.46	0.5607	1
Rv0300	-	hypothetical protein Rv0300	4	4	1153.7	1090.3	-63.4	0.5	0.9404	1
Rv0301	-	hypothetical protein Rv0301	7	7	2541.6	2730.4	188.8	0.69	0.9178	1
Rv0302	-	PROBABLE TRANSCRIPTIONAL REGULATORY PROTEIN (PROBABLY TETR/ACRR-FAMILY)	8	8	1656.5	2439.7	783.2	1.14	0.5373	1
Rv0303	-	PROBABLE DEHYDROGENASE/REDUCTASE	12	12	2096.3	920	-1176.2	-0.6	0.0426	0.5461
Rv0306	-	PUTATIVE OXIDOREDUCTASE	6	6	952.9	1039.7	86.8	0.71	0.9542	1
Rv0307c	-	hypothetical protein Rv0307c	8	8	1628.8	2459	830.2	1.18	0.5911	1
Rv0308	-	PROBABLE CONSERVED INTEGRAL MEMBRANE PROTEIN	15	15	1504.8	1998.5	493.8	0.99	0.68	1
Rv0309	-	POSSIBLE CONSERVED EXPORTED PROTEIN	11	10	641.6	812.7	171.1	0.93	0.7326	1
Rv0310c	-	hypothetical protein Rv0310c	12	10	390.2	127.3	-262.9	-1.03	0.0655	0.6518
Rv0311	-	hypothetical protein Rv0311	15	14	722.4	326.7	-395.7	-0.56	0.2569	1
Rv0312	-	CONSERVED HYPOTHETICAL PROLINE AND THREONINE RICH PROTEIN	19	13	411.6	373.6	-38.1	0.44	0.8818	1
Rv0313	-	hypothetical protein Rv0313	4	4	1091.1	397.6	-693.4	-0.87	0.0822	0.7253
Rv0314c	-	POSSIBLE CONSERVED MEMBRANE PROTEIN	7	7	3159.6	4813.9	1654.3	1.19	0.6838	1
Rv0315	-	POSSIBLE BETA-1,3-GLUCANASE PRECURSOR	8	8	1462.5	616.6	-846	-0.66	0.1188	0.8284
Rv0316	-	POSSIBLE MUCONOLACTONE ISOMERASE	8	8	715	851.4	136.4	0.84	0.8201	1
Rv0317c	glpQ2	POSSIBLE GLYCEROPHOSPHORYL DIESTER PHOSPHODIESTERASE GLPQ2 (GLYCEROPHOSPHODIESTER PHOSPHODIESTERASE)	13	12	2381.1	974	-1407.1	-0.7	0.0949	0.7674
Rv0318c	-	PROBABLE CONSERVED INTEGRAL MEMBRANE PROTEIN	6	6	833.9	570.5	-263.5	0.04	0.5577	1
Rv0319	pcp	pyrrolidone-carboxylate peptidase	7	7	871.1	934.9	63.8	0.69	0.9334	1
Rv0320	-	POSSIBLE CONSERVED EXPORTED PROTEIN	12	12	2384.9	1568.7	-816.2	-0.02	0.5293	1
Rv0321	dcd	deoxycytidine triphosphate deaminase	4	4	271.8	289.6	17.8	0.68	0.9269	1
Rv0322	udgA	PROBABLE UDP-GLUCOSE 6-DEHYDROGENASE UDGA (UDP-GLC DEHYDROGENASE) (UDP-GLCDH) (UDPGDH)	21	16	1481.5	864.3	-617.2	-0.19	0.4323	1
Rv0323c	-	hypothetical protein Rv0323c	11	9	1046.8	523.6	-523.2	-0.41	0.281	1
Rv0324	-	POSSIBLE TRANSCRIPTIONAL REGULATORY PROTEIN (POSSIBLY ARSR-FAMILY)	11	10	650.7	622.7	-28	0.52	0.9548	1
Rv0325	-	hypothetical protein Rv0325	6	6	1382.3	1229	-153.2	0.42	0.8591	1
Rv0326	-	hypothetical protein Rv0326	9	9	242.9	423.8	180.9	1.39	0.5891	1
Rv0327c	cyp135A1	POSSIBLE CYTOCHROME P450 135A1 CYP135A1	21	16	1440.8	752.6	-688.2	-0.35	0.2306	1
Rv0328	-	POSSIBLE TRANSCRIPTIONAL REGULATORY PROTEIN (POSSIBLY TETR/ACRR-FAMILY)	11	9	594	248.7	-345.2	-0.67	0.1689	0.9677
Rv0329c	-	hypothetical protein Rv0329c	8	7	472.2	1214	741.8	1.95	0.4169	1
Rv0330c	-	hypothetical protein Rv0330c	9	8	2004.8	2672.6	667.8	1	0.7689	1
Rv0331	-	POSSIBLE DEHYDROGENASE/REDUCTASE	18	18	1756.2	1563.4	-192.8	0.42	0.8539	1
Rv0332	-	hypothetical protein Rv0332	8	8	1030.3	1968.8	938.5	1.52	0.3972	1
Rv0333	-	hypothetical protein Rv0333	4	3	413.5	1106.9	693.3	2.01	0.4838	1
Rv0334	rmlA	ALPHA-D-GLUCOSE-1-PHOSPHATE THYMIDYLYLTRANSFERASE RMLA (DTDP-GLUCOSE SYNTHASE) (DTDP-GLUCOSE PYROPHOSPHORYLASE)	15	0	0	0	0	0	1	1
Rv0337c	aspC	aminotransferase AlaT	20	12	17.4	180.3	162.8	3.96	0.0073	0.2455
Rv0338c	-	PROBABLE IRON-SULFUR-BINDING REDUCTASE	35	5	20.5	78.6	58.2	2.53	0.5909	1
Rv0339c	-	POSSIBLE TRANSCRIPTIONAL REGULATORY PROTEIN	26	23	2065.1	1890.3	-174.8	0.46	0.8973	1
Rv0340	-	hypothetical protein Rv0340	4	4	397.9	41.4	-356.5	-2.68	0.1212	0.8369
Rv0341	iniB	ISONIAZID INDUCTIBLE GENE PROTEIN INIB	15	13	1420.4	896.3	-524.1	-0.08	0.5139	1
Rv0342	iniA	ISONIAZID INDUCTIBLE GENE PROTEIN INIA	24	22	4412.3	5162.2	750	0.81	0.7635	1
Rv0343	iniC	ISONIAZID INDUCTIBLE GENE PROTEIN INIC	10	8	1240.2	1241.2	1	0.59	0.9995	1
Rv0344c	lpqJ	PROBABLE LIPOPROTEIN LPQJ	10	10	993.2	1466.9	473.7	1.15	0.5662	1
Rv0345	-	hypothetical protein Rv0345	7	7	1456.8	1086.7	-370.1	0.16	0.6776	1
Rv0346c	ansP2	POSSIBLE L-ASPARAGINE PERMEASE ANSP2 (L-ASPARAGINE TRANSPORT PROTEIN)	26	25	3620.7	4136.9	516.2	0.78	0.8411	1
Rv0347	-	PROBABLE CONSERVED MEMBRANE PROTEIN	15	4	11.6	26.2	14.6	1.76	0.6182	1
Rv0348	-	POSSIBLE TRANSCRIPTIONAL REGULATORY PROTEIN	16	15	369.5	606.9	237.4	1.3	0.6842	1
Rv0349	-	hypothetical protein Rv0349	8	8	2910.5	1798.9	-1111.6	-0.11	0.4845	1
Rv0350	dnaK	molecular chaperone DnaK	17	0	0	0	0	0	1	1
Rv0351	grpE	PROBABLE GRPE PROTEIN (HSP-70 COFACTOR)	9	2	98.6	42.7	-55.9	-0.62	0.2806	1
Rv0352	dnaJ1	PROBABLE CHAPERONE PROTEIN DNAJ1	12	6	93.5	23.4	-70	-1.41	0.2256	1
Rv0353	hspR	PROBABLE HEAT SHOCK PROTEIN TRANSCRIPTIONAL REPRESSOR HSPR (MERR FAMILY)	6	6	794.8	217.7	-577	-1.28	0.0501	0.5789
Rv0356c	-	hypothetical protein Rv0356c	8	8	694.6	556.3	-138.3	0.26	0.7512	1
Rv0357c	purA	adenylosuccinate synthetase	23	0	0	0	0	0	1	1
Rv0358	-	hypothetical protein Rv0358	11	3	14.3	0	-14.3	-2.25	0.009	0.2621
Rv0359	-	PROBABLE CONSERVED INTEGRAL MEMBRANE PROTEIN	10	10	2232.9	1868	-364.9	0.33	0.7806	1
Rv0360c	-	hypothetical protein Rv0360c	8	8	1028.1	799.4	-228.7	0.22	0.7052	1
Rv0361	-	PROBABLE CONSERVED MEMBRANE PROTEIN	8	8	657.7	712	54.3	0.7	0.9056	1
Rv0362	mgtE	POSSIBLE Mg2+ TRANSPORT TRANSMEMBRANE PROTEIN MGTE	14	14	1884.6	2241	356.3	0.83	0.7985	1
Rv0363c	fba	fructose-bisphosphate aldolase	14	6	0	50.2	50.2	4.65	0.004	0.1742
Rv0364	-	POSSIBLE CONSERVED TRANSMEMBRANE PROTEIN	12	2	123.9	56.4	-67.5	-0.55	0.4617	1
Rv0365c	-	hypothetical protein Rv0365c	19	19	2514.4	2554.4	40	0.61	0.9826	1
Rv0366c	-	hypothetical protein Rv0366c	5	5	759.6	495.3	-264.2	-0.03	0.5056	1
Rv0367c	-	hypothetical protein Rv0367c	2	2	285	91.5	-193.5	-1.05	0.1008	0.778
Rv0368c	-	hypothetical protein Rv0368c	17	17	2802.9	2888.1	85.2	0.63	0.9661	1
Rv0369c	-	POSSIBLE MEMBRANE OXIDOREDUCTASE	7	6	237.2	428.8	191.6	1.44	0.858	1
Rv0370c	-	POSSIBLE OXIDOREDUCTASE	19	14	1002.5	185.3	-817.3	-1.85	0.0034	0.154
Rv0371c	-	hypothetical protein Rv0371c	6	4	79.5	30.2	-49.3	-0.81	0.2832	1
Rv0372c	-	hypothetical protein Rv0372c	6	5	150.4	66	-84.3	-0.6	0.3142	1
Rv0373c	-	PROBABLE CARBON MONOXYDE DEHYDROGENASE (LARGE CHAIN)	37	32	1729.2	1802.1	72.9	0.64	0.9495	1
Rv0374c	-	PROBABLE CARBON MONOXYDE DEHYDROGENASE (SMALL CHAIN)	4	3	88.8	102.4	13.6	0.79	0.8815	1
Rv0375c	-	PROBABLE CARBON MONOXYDE DEHYDROGENASE (MEDIUM CHAIN)	8	7	167.7	472.9	305.2	2.08	0.3048	1
Rv0376c	-	hypothetical protein Rv0376c	18	16	1397.3	916.9	-480.3	-0.02	0.5111	1
Rv0377	-	PROBABLE TRANSCRIPTIONAL REGULATORY PROTEIN (PROBABLY LYSR-FAMILY)	8	8	616.9	213.9	-403	-0.94	0.1583	0.9522
Rv0378	-	CONSERVED HYPOTHETICAL GLYCINE RICH PROTEIN	3	2	149.7	11.7	-138	-3.1	0.119	0.8284
Rv0379	secE2	POSSIBLE PROTEIN TRANSPORT PROTEIN SECE2	2	2	152.9	310.4	157.5	1.61	0.932	1
Rv0380c	-	POSSIBLE RNA METHYLTRANSFERASE (RNA METHYLASE)	10	10	381.7	306	-75.7	0.27	0.7682	1
Rv0381c	-	hypothetical protein Rv0381c	17	15	3393.7	3146.7	-247	0.48	0.9108	1
Rv0382c	pyrE	orotate phosphoribosyltransferase	12	0	0	0	0	0	1	1
Rv0383c	-	POSSIBLE CONSERVED SECRETED PROTEIN	8	1	37	244.9	207.9	3.31	1	1
Rv0384c	clpB	PROBABLE ENDOPEPTIDASE ATP BINDING PROTEIN (CHAIN B) CLPB (CLPB PROTEIN) (HEAT SHOCK PROTEIN F84.1)	21	6	8.8	48.1	39.3	3.03	0.1025	0.778
Rv0385	-	hypothetical protein Rv0385	19	19	4395.2	5232.8	837.6	0.84	0.7938	1
Rv0386	-	PROBABLE TRANSCRIPTIONAL REGULATORY PROTEIN (PROBABLY LUXR/UHPA-FAMILY)	41	39	5352.2	6794	1441.8	0.93	0.7506	1
Rv0389	purT	phosphoribosylglycinamide formyltransferase 2	7	6	1539.2	967	-572.2	-0.09	0.4457	1
Rv0390	-	hypothetical protein Rv0390	6	5	935.5	523.1	-412.4	-0.25	0.4149	1
Rv0391	metZ	O-succinylhomoserine sulfhydrylase	20	14	1713.6	1688	-25.6	0.56	0.9809	1
Rv0392c	ndhA	PROBABLE MEMBRANE NADH DEHYDROGENASE NDHA	15	14	1765	433.7	-1331.2	-1.44	0.0022	0.115
Rv0394c	-	POSSIBLE SECRETED PROTEIN	9	9	1113.3	2000.2	886.9	1.43	0.4592	1
Rv0395	-	hypothetical protein Rv0395	6	6	626.3	713	86.7	0.77	0.9628	1
Rv0396	-	hypothetical protein Rv0396	4	2	484.6	359.3	-125.2	0.15	0.657	1
Rv0398c	-	POSSIBLE SECRETED PROTEIN	4	4	45.6	100.7	55	1.73	0.8706	1
Rv0399c	lpqK	POSSIBLE CONSERVED LIPOPROTEIN LPQK	23	19	1229.1	791.8	-437.2	-0.05	0.4909	1
Rv0400c	fadE7	ACYL-CoA DEHYDROGENASE FADE7	10	9	289.5	316.6	27.1	0.71	0.9246	1
Rv0401	-	PROBABLE CONSERVED TRANSMEMBRANE PROTEIN	3	3	122.9	440.5	317.6	2.43	0.6882	1
Rv0402c	mmpL1	PROBABLE CONSERVED TRANSMEMBRANE TRANSPORT PROTEIN MMPL1	48	45	5129.6	4560.4	-569.3	0.42	0.9127	1
Rv0403c	mmpS1	PROBABLE CONSERVED MEMBRANE PROTEIN MMPS1	7	6	658.2	378.4	-279.8	-0.21	0.4293	1
Rv0404	fadD30	acyl-CoA synthetase	80	51	2000.8	1227	-773.8	-0.12	0.4415	1
Rv0405	pks6	PROBABLE MEMBRANE BOUND POLYKETIDE SYNTHASE PKS6	103	69	5684	4086.6	-1597.4	0.11	0.6293	1
Rv0406c	-	BETA LACTAMASE LIKE PROTEIN	13	13	1983.5	1911.7	-71.8	0.53	0.9538	1
Rv0407	fgd1	PROBABLE F420-DEPENDENT GLUCOSE-6-PHOSPHATE DEHYDROGENASE FGD1	18	18	1872.4	1647	-225.4	0.4	0.8479	1
Rv0408	pta	phosphate acetyltransferase	38	35	1691	1812.9	121.9	0.69	0.9303	1
Rv0409	ackA	acetate kinase	16	12	693.6	500.7	-192.9	0.11	0.6114	1
Rv0410c	pknG	SERINE/THREONINE-PROTEIN KINASE PKNG (PROTEIN KINASE G) (STPK G)	29	28	597.1	1107.8	510.6	1.48	0.2259	1
Rv0411c	glnH	PROBABLE GLUTAMINE-BINDING LIPOPROTEIN GLNH (GLNBP)	8	8	184.9	178.6	-6.4	0.53	0.9548	1
Rv0412c	-	POSSIBLE CONSERVED MEMBRANE PROTEIN	21	20	665.5	1694.4	1029	1.93	0.1597	0.9522
Rv0413	mutT3	POSSIBLE MUTATOR PROTEIN MUTT3 (7,8-DIHYDRO-8-OXOGUANINE-TRIPHOSPHATASE) (8-OXO-DGTPASE) (DGTP PYROPHOSPHOHYDROLASE)	5	5	878.2	1144.8	266.6	0.97	0.7061	1
Rv0414c	thiE	thiamine-phosphate pyrophosphorylase	9	0	0	0	0	0	1	1
Rv0415	thiO	POSSIBLE THIAMINE BIOSYNTHESIS OXIDOREDUCTASE THIO	11	0	0	0	0	0	1	1
Rv0416	thiS	sulfur carrier protein ThiS	4	0	0	0	0	0	1	1
Rv0417	thiG	thiazole synthase	14	0	0	0	0	0	1	1
Rv0418	lpqL	PROBABLE LIPOPROTEIN AMINOPEPTIDASE LPQL	27	24	1270.2	1024.5	-245.7	0.27	0.7549	1
Rv0419	lpqM	POSSIBLE LIPOPROTEIN PEPTIDASE LPQM	18	16	2207.4	2187.5	-19.9	0.57	0.9903	1
Rv0420c	-	POSSIBLE TRANSMEMBRANE PROTEIN	7	7	1424.6	353.4	-1071.2	-1.43	0.0119	0.2972
Rv0421c	-	hypothetical protein Rv0421c	8	5	122.5	235.9	113.5	1.53	0.9943	1
Rv0422c	thiD	phosphomethylpyrimidine kinase	14	0	0	0	0	0	1	1
Rv0423c	thiC	thiamine biosynthesis protein ThiC	19	1	1.1	0	-1.1	1.5	1	1
Rv0424c	-	hypothetical protein Rv0424c	8	8	2262.1	1961.3	-300.8	0.38	0.8342	1
Rv0425c	ctpH	POSSIBLE METAL CATION TRANSPORTING P-TYPE ATPASE CTPH	35	28	3098.8	3722.9	624.1	0.85	0.7658	1
Rv0426c	-	POSSIBLE TRANSMEMBRANE PROTEIN	2	2	476.6	257.2	-219.3	-0.3	0.3234	1
Rv0427c	xthA	PROBABLE EXODEOXYRIBONUCLEASE III PROTEIN XTHA (EXONUCLEASE III) (EXO III) (AP ENDONUCLEASE VI)	13	13	1150.5	1303.5	152.9	0.77	0.8536	1
Rv0428c	-	hypothetical protein Rv0428c	12	11	709.8	645.4	-64.4	0.45	0.8943	1
Rv0429c	def	peptide deformylase	8	0	0	0	0	0	1	1
Rv0430	-	hypothetical protein Rv0430	3	0	0	0	0	0	1	1
Rv0431	-	PUTATIVE TUBERCULIN RELATED PEPTIDE	9	7	166.2	377.8	211.7	1.77	0.2003	1
Rv0432	sodC	PROBABLE PERIPLASMIC SUPEROXIDE DISMUTASE	12	11	1884.9	1076.7	-808.2	-0.22	0.3266	1
Rv0433	-	hypothetical protein Rv0433	22	20	3566.4	2213.2	-1353.2	-0.1	0.4397	1
Rv0434	-	hypothetical protein Rv0434	13	12	2022.1	2440.4	418.3	0.86	0.8773	1
Rv0435c	-	PUTATIVE CONSERVED ATPASE	21	19	3145.6	3221.6	76	0.62	0.9745	1
Rv0436c	pssA	PROBABLE CDP-DIACYLGLYCEROL--SERINE O-PHOSPHATIDYLTRANSFERASE PSSA (PS SYNTHASE) (PHOSPHATIDYLSERINE SYNTHASE)	16	16	987.6	742	-245.6	0.17	0.6706	1
Rv0437c	psd	phosphatidylserine decarboxylase	8	6	422.8	139.4	-283.5	-1.02	0.1608	0.9522
Rv0438c	moeA2	PROBABLE MOLYBDOPTERIN BIOSYNTHESIS PROTEIN MOEA2	13	12	1710.6	2533.7	823.1	1.15	0.583	1
Rv0439c	-	short chain dehydrogenase	18	17	2914	4569	1655	1.23	0.502	1
Rv0440	groEL	chaperonin GroEL	11	0	0	0	0	0	1	1
Rv0441c	-	hypothetical protein Rv0441c	7	7	933.6	391.6	-542	-0.67	0.122	0.8372
Rv0443	-	hypothetical protein Rv0443	12	12	2832.5	1957	-875.6	0.05	0.5659	1
Rv0444c	-	hypothetical protein Rv0444c	7	6	569.2	143.8	-425.4	-1.4	0.0243	0.4456
Rv0445c	sigK	RNA polymerase sigma factor SigK	10	10	2134.8	1684.1	-450.7	0.24	0.7227	1
Rv0446c	-	POSSIBLE CONSERVED TRANSMEMBRANE PROTEIN	15	15	2060.5	801.5	-1259.1	-0.78	0.0744	0.6943
Rv0447c	ufaA1	PROBABLE CYCLOPROPANE-FATTY-ACYL-PHOSPHOLIPID SYNTHASE UFAA1 (CYCLOPROPANE FATTY ACID SYNTHASE) (CFA SYNTHASE)	25	24	3966.7	3405	-561.8	0.36	0.8114	1
Rv0448c	-	hypothetical protein Rv0448c	13	13	2552.4	3348.9	796.5	0.98	0.6963	1
Rv0449c	-	hypothetical protein Rv0449c	23	22	3730.6	1707.1	-2023.4	-0.54	0.0629	0.6417
Rv0450c	mmpL4	PROBABLE CONSERVED TRANSMEMBRANE TRANSPORT PROTEIN MMPL4	77	68	4111.6	541.8	-3569.8	-2.34	0	0
Rv0451c	mmpS4	PROBABLE CONSERVED MEMBRANE PROTEIN MMPS4	14	11	129.1	9.4	-119.6	-3.19	0.0092	0.2621
Rv0452	-	POSSIBLE TRANSCRIPTIONAL REGULATORY PROTEIN	9	9	1172.4	1298.3	125.8	0.73	0.8773	1
Rv0454	-	hypothetical protein Rv0454	6	6	1315.2	1536.5	221.3	0.81	0.822	1
Rv0455c	-	hypothetical protein Rv0455c	10	8	63	3.4	-59.6	-3.62	0.0004	0.0412
Rv0456A	-	hypothetical protein Rv0456A	4	4	717.4	521.3	-196.1	0.12	0.6653	1
Rv0456c	echA2	enoyl-CoA hydratase	9	8	1181	1075.3	-105.7	0.45	0.8617	1
Rv0457c	-	PROBABLE PEPTIDASE	34	30	2956.7	2344.1	-612.6	0.25	0.7349	1
Rv0458	-	PROBABLE ALDEHYDE DEHYDROGENASE	18	17	2874.2	2624.1	-250.1	0.45	0.8876	1
Rv0459	-	hypothetical protein Rv0459	5	5	565.3	468.8	-96.5	0.31	0.8937	1
Rv0460	-	CONSERVED HYDROPHOBIC PROTEIN	2	2	233.5	466.5	233	1.58	0.9158	1
Rv0461	-	PROBABLE TRANSMEMBRANE PROTEIN	15	15	4391.4	2663.9	-1727.4	-0.14	0.3606	1
Rv0462	lpd	dihydrolipoamide dehydrogenase	25	15	69.5	2	-67.5	-4.54	0	0
Rv0463	-	PROBABLE CONSERVED MEMBRANE PROTEIN	3	3	673	470.6	-202.5	0.07	0.7055	1
Rv0464c	-	hypothetical protein Rv0464c	14	12	2135.8	983	-1152.7	-0.53	0.1552	0.9417
Rv0465c	-	PROBABLE TRANSCRIPTIONAL REGULATORY PROTEIN	24	23	5367.6	3596.1	-1771.5	0.01	0.5085	1
Rv0466	-	hypothetical protein Rv0466	8	7	2231.1	1731.7	-499.5	0.22	0.7058	1
Rv0467	icl	isocitrate lyase	18	18	725.1	2071.9	1346.8	2.1	0.1116	0.8083
Rv0468	fadB2	3-hydroxybutyryl-CoA dehydrogenase	10	10	810.1	580.9	-229.3	0.11	0.618	1
Rv0469	umaA	POSSIBLE MYCOLIC ACID SYNTHASE UMAA	21	20	1891.8	517.8	-1374	-1.28	0.0076	0.2482
Rv0470A	-	hypothetical protein Rv0470A	11	11	2843.5	2313.9	-529.6	0.29	0.7437	1
Rv0470c	pcaA	MYCOLIC ACID SYNTHASE PCAA (CYCLOPROPANE SYNTHASE)	10	10	616.5	1075.2	458.7	1.39	0.3671	1
Rv0471c	-	hypothetical protein Rv0471c	12	11	4046	4384.6	338.6	0.7	0.9094	1
Rv0472c	-	PROBABLE TRANSCRIPTIONAL REGULATORY PROTEIN (POSSIBLY TETR-FAMILY)	9	9	948.8	335.2	-613.6	-0.92	0.038	0.5184
Rv0473	-	POSSIBLE CONSERVED TRANSMEMBRANE PROTEIN	14	14	2653.8	1634.4	-1019.4	-0.11	0.4387	1
Rv0474	-	PROBABLE TRANSCRIPTIONAL REGULATORY PROTEIN	7	7	2609.7	2545.4	-64.2	0.55	0.9682	1
Rv0475	hbhA	IRON-REGULATED HEPARIN BINDING HEMAGGLUTININ HBHA (ADHESIN)	9	9	1374.2	1018.6	-355.6	0.15	0.643	1
Rv0476	-	POSSIBLE CONSERVED TRANSMEMBRANE PROTEIN	5	5	1829.5	1387.5	-442	0.19	0.6704	1
Rv0477	-	POSSIBLE CONSERVED SECRETED PROTEIN	5	5	2094.5	1476.1	-618.4	0.08	0.5832	1
Rv0478	deoC	deoxyribose-phosphate aldolase	3	2	438.3	105.8	-332.4	-1.47	0.0321	0.4849
Rv0479c	-	PROBABLE CONSERVED MEMBRANE PROTEIN	12	2	130.6	17.3	-113.4	-2.33	0.1954	1
Rv0480c	-	POSSIBLE AMIDOHYDROLASE	14	14	1945.6	1795.7	-150	0.47	0.9065	1
Rv0481c	-	hypothetical protein Rv0481c	11	10	2576.6	1083.7	-1492.9	-0.66	0.071	0.6766
Rv0482	murB	UDP-N-acetylenolpyruvoylglucosamine reductase	10	0	0	0	0	0	1	1
Rv0483	lprQ	PROBABLE CONSERVED LIPOPROTEIN LPRQ	24	24	8894.6	5275.6	-3619	-0.17	0.3402	1
Rv0484c	-	PROBABLE SHORT-CHAIN TYPE OXIDOREDUCTASE	8	6	1759.2	1668.8	-90.4	0.51	0.9367	1
Rv0485	-	POSSIBLE TRANSCRIPTIONAL REGULATORY PROTEIN	21	20	4440.9	2528.3	-1912.6	-0.23	0.2699	1
Rv0486	-	MANNOSYLTRANSFERASE	11	11	1013.5	237.8	-775.6	-1.51	0.002	0.1096
Rv0487	-	hypothetical protein Rv0487	9	9	2516.8	1817.8	-699.1	0.12	0.6178	1
Rv0488	-	PROBABLE CONSERVED INTEGRAL MEMBRANE PROTEIN	9	9	1296.7	476.4	-820.3	-0.86	0.0891	0.75
Rv0489	gpm1	phosphoglyceromutase	11	9	45.6	33.9	-11.6	0.16	0.6798	1
Rv0490	senX3	PUTATIVE TWO COMPONENT SENSOR HISTIDINE KINASE SENX3	16	14	1509.5	2432.9	923.4	1.27	0.6438	1
Rv0491	regX3	TWO COMPONENT SENSORY TRANSDUCTION PROTEIN REGX3 (TRANSCRIPTIONAL REGULATORY PROTEIN) (PROBABLY LUXR-FAMILY)	8	6	2023.8	2104.1	80.4	0.64	0.9606	1
Rv0492A	-	hypothetical protein Rv0492A	4	4	840.7	377.1	-463.7	-0.57	0.1646	0.9574
Rv0492c	-	PROBABLE OXIDOREDUCTASE GMC-TYPE	14	14	2805.2	4802	1996.8	1.36	0.5134	1
Rv0493c	-	hypothetical protein Rv0493c	16	16	3288.6	1566.7	-1722	-0.48	0.136	0.8783
Rv0494	-	PROBABLE TRANSCRIPTIONAL REGULATORY PROTEIN (PROBABLY GNTR-FAMILY)	6	6	481.1	289.2	-191.8	-0.15	0.5007	1
Rv0495c	-	hypothetical protein Rv0495c	11	11	565.9	125.3	-440.6	-1.59	0.0224	0.4251
Rv0496	-	hypothetical protein Rv0496	8	8	639.3	694.4	55.1	0.7	0.9182	1
Rv0497	-	PROBABLE CONSERVED TRANSMEMBRANE PROTEIN	12	12	895.5	195.7	-699.8	-1.61	0.0128	0.311
Rv0498	-	hypothetical protein Rv0498	11	11	1322.5	673.2	-649.3	-0.39	0.2292	1
Rv0499	-	hypothetical protein Rv0499	5	5	857.8	644.7	-213.1	0.17	0.6615	1
Rv0500	proC	pyrroline-5-carboxylate reductase	11	1	1.1	0	-1.1	1.47	1	1
Rv0500A	-	hypothetical protein Rv0500A	3	3	176.3	204.6	28.3	0.8	0.9587	1
Rv0500B	-	hypothetical protein Rv0500B	1	1	178.7	32.2	-146.5	-1.89	0.0676	0.6561
Rv0501	galE2	POSSIBLE UDP-GLUCOSE 4-EPIMERASE GALE2 (GALACTOWALDENASE) (UDP-GALACTOSE 4-EPIMERASE) (URIDINE DIPHOSPHATE GALACTOSE 4-EPIMERASE) (URIDINE DIPHOSPHO-GALACTOSE 4-EPIMERASE)	23	22	2467.1	3010.1	543	0.87	0.7692	1
Rv0502	-	hypothetical protein Rv0502	16	14	2038.6	2378.6	340	0.81	0.8132	1
Rv0503c	cmaA2	CYCLOPROPANE-FATTY-ACYL-PHOSPHOLIPID SYNTHASE 2 CMAA2 (CYCLOPROPANE FATTY ACID SYNTHASE) (CFA SYNTHASE) (CYCLOPROPANE MYCOLIC ACID SYNTHASE 2) (MYCOLIC ACID TRANS-CYCLOPROPANE SYNTHETASE)	19	19	8056.9	5543.3	-2513.6	0.05	0.5696	1
Rv0504c	-	hypothetical protein Rv0504c	8	7	84.7	78	-6.8	0.46	0.9554	1
Rv0505c	serB1	POSSIBLE PHOSPHOSERINE PHOSPHATASE SERB1 (PSP) (O-PHOSPHOSERINE PHOSPHOHYDROLASE) (PSPASE)	19	17	618.6	73.4	-545.2	-2.49	0.0003	0.0392
Rv0506	mmpS2	PROBABLE CONSERVED MEMBRANE PROTEIN MMPS2	8	8	2358.9	1550.5	-808.3	-0.02	0.5108	1
Rv0507	mmpL2	PROBABLE CONSERVED TRANSMEMBRANE TRANSPORT PROTEIN MMPL2	79	65	8367.3	3859.2	-4508.1	-0.53	0.0593	0.6256
Rv0508	-	hypothetical protein Rv0508	6	5	718.1	162.6	-555.5	-1.56	0.0563	0.613
Rv0509	hemA	glutamyl-tRNA reductase	19	0	0	0	0	0	1	1
Rv0510	hemC	porphobilinogen deaminase	10	0	0	0	0	0	1	1
Rv0511	hemD	PROBABLE UROPORPHYRIN-III C-METHYLTRANSFERASE HEMD (UROPORPHYRINOGEN III METHYLASE) (UROGEN III METHYLASE) (SUMT) (UROGEN III METHYLASE) (UROM)	16	0	0	0	0	0	1	1
Rv0512	hemB	delta-aminolevulinic acid dehydratase	18	0	0	0	0	0	1	1
Rv0513	-	POSSIBLE CONSERVED TRANSMEMBRANE PROTEIN	6	6	1036.3	560.9	-475.5	-0.3	0.4282	1
Rv0514	-	POSSIBLE TRANSMEMBRANE PROTEIN	1	1	400.4	91.2	-309.2	-1.55	0.1029	0.778
Rv0516c	-	hypothetical protein Rv0516c	7	7	2066.1	1086.3	-979.8	-0.34	0.3161	1
Rv0517	-	POSSIBLE MEMBRANE ACYLTRANSFERASE	17	17	5503.8	2327	-3176.8	-0.66	0.0155	0.3441
Rv0518	-	POSSIBLE EXPORTED PROTEIN	10	9	1975.6	749.6	-1226	-0.81	0.0831	0.7294
Rv0519c	-	POSSIBLE CONSERVED MEMBRANE PROTEIN	8	8	3117.1	1210.9	-1906.2	-0.78	0.0811	0.7174
Rv0520	-	POSSIBLE METHYLTRANSFERASE/METHYLASE (FRAGMENT)	4	4	1142.3	460.6	-681.7	-0.73	0.2829	1
Rv0521	-	POSSIBLE METHYLTRANSFERASE/METHYLASE (FRAGMENT)	4	4	563.3	661.2	97.9	0.82	0.8399	1
Rv0522	gabP	PROBABLE GABA PERMEASE GABP (4-AMINO BUTYRATE TRANSPORT CARRIER) (GAMA-AMINOBUTYRATE PERMEASE)	19	19	3513.3	940	-2573.3	-1.32	0.0017	0.0979
Rv0523c	-	hypothetical protein Rv0523c	8	8	1203.2	997.2	-205.9	0.31	0.8145	1
Rv0524	hemL	glutamate-1-semialdehyde aminotransferase	20	0	0	0	0	0	1	1
Rv0525	-	hypothetical protein Rv0525	9	0	0	0	0	0	1	1
Rv0526	-	POSSIBLE THIOREDOXIN PROTEIN (THIOL-DISULFIDE INTERCHANGE PROTEIN)	7	0	0	0	0	0	1	1
Rv0527	ccdA	POSSIBLE CYTOCHROME C-TYPE BIOGENESIS PROTEIN CCDA	5	0	0	0	0	0	1	1
Rv0528	-	PROBABLE CONSERVED TRANSMEMBRANE PROTEIN	15	1	1.1	0	-1.1	1.43	1	1
Rv0529	ccsA	POSSIBLE CYTOCHROME C-TYPE BIOGENESIS PROTEIN CCSA	15	0	0	0	0	0	1	1
Rv0530	-	hypothetical protein Rv0530	16	15	3679.1	2014.5	-1664.6	-0.28	0.2514	1
Rv0531	-	POSSIBLE CONSERVED MEMBRANE PROTEIN	3	2	28.5	0	-28.5	-3.25	0.1986	1
Rv0533c	fabH	3-oxoacyl-(acyl carrier protein) synthase III	12	11	2527.8	2953.2	425.3	0.81	0.8145	1
Rv0534c	menA	1,4-dihydroxy-2-naphthoate octaprenyltransferase	11	0	0	0	0	0	1	1
Rv0535	pnp	5'-methylthioadenosine phosphorylase	9	8	1139.1	1017.9	-121.2	0.42	0.8711	1
Rv0536	galE3	PROBABLE UDP-GLUCOSE 4-EPIMERASE GALE3 (GALACTOWALDENASE) (UDP-GALACTOSE 4-EPIMERASE) (URIDINE DIPHOSPHATE GALACTOSE 4-EPIMERASE) (URIDINE DIPHOSPHO-GALACTOSE 4-EPIMERASE)	12	12	1014	290.7	-723.3	-1.22	0.0639	0.646
Rv0537c	-	PROBABLE INTEGRAL MEMBRANE PROTEIN	18	18	2673.5	3281.1	607.6	0.88	0.7575	1
Rv0538	-	POSSIBLE CONSERVED MEMBRANE PROTEIN	14	13	1175.5	649.1	-526.4	-0.27	0.3806	1
Rv0539	-	PROBABLE DOLICHYL-PHOSPHATE SUGAR SYNTHASE (DOLICHOL-PHOSPHATE SUGAR SYNTHETASE) (DOLICHOL-PHOSPHATE SUGAR TRANSFERASE) (SUGAR PHOSPHORYLDOLICHOL SYNTHASE)	6	4	470.3	366.7	-103.6	0.23	0.7352	1
Rv0540	-	hypothetical protein Rv0540	10	9	381.4	119.5	-261.8	-1.09	0.1292	0.8651
Rv0541c	-	PROBABLE CONSERVED INTEGRAL MEMBRANE PROTEIN	17	4	5.3	0	-5.3	-0.83	0.0585	0.621
Rv0542c	menE	O-succinylbenzoic acid--CoA ligase	14	0	0	0	0	0	1	1
Rv0543c	-	hypothetical protein Rv0543c	2	0	0	0	0	0	1	1
Rv0544c	-	POSSIBLE CONSERVED TRANSMEMBRANE PROTEIN	6	6	1856.8	1865.2	8.4	0.59	0.9946	1
Rv0545c	pitA	PROBABLE LOW-AFFINITY INORGANIC PHOSPHATE TRANSPORTER INTEGRAL MEMBRANE PROTEIN PITA	14	14	1630.4	1688.4	58	0.64	0.9622	1
Rv0546c	-	hypothetical protein Rv0546c	7	7	1585	1578.6	-6.4	0.58	0.9951	1
Rv0547c	-	short chain dehydrogenase	10	10	2270.5	2219.4	-51.1	0.55	0.9743	1
Rv0548c	menB	naphthoate synthase	10	1	0	1.9	1.9	-0.05	1	1
Rv0549c	-	hypothetical protein Rv0549c	4	4	452.8	104.3	-348.5	-1.53	0.0849	0.7364
Rv0550c	-	hypothetical protein Rv0550c	3	3	904.7	493.5	-411.2	-0.29	0.514	1
Rv0551c	fadD8	acyl-CoA synthetase	28	26	2716.1	3062.4	346.3	0.76	0.8639	1
Rv0552	-	hypothetical protein Rv0552	18	18	1643.7	953.5	-690.2	-0.2	0.3744	1
Rv0553	menC	O-succinylbenzoate synthase	7	0	0	0	0	0	1	1
Rv0554	bpoC	POSSIBLE PEROXIDASE BPOC (NON-HAEM PEROXIDASE)	13	13	1608.5	1180.4	-428.1	0.14	0.6327	1
Rv0555	menD	2-succinyl-6-hydroxy-2,4-cyclohexadiene-1-carboxylic acid synthase/2-oxoglutarate decarboxylase	15	1	0	3.4	3.4	0.75	1	1
Rv0556	-	PROBABLE CONSERVED TRANSMEMBRANE PROTEIN	12	1	6.4	0	-6.4	-1.09	1	1
Rv0557	pimB	MANNOSYLTRANSFERASE PIMB	13	10	331.5	250.9	-80.6	0.18	0.7883	1
Rv0558	ubiE	ubiquinone/menaquinone biosynthesis methyltransferase	13	1	0	1.9	1.9	-0.05	1	1
Rv0559c	-	POSSIBLE CONSERVED SECRETED PROTEIN	6	6	1161	1213	52	0.65	0.9525	1
Rv0560c	-	POSSIBLE BENZOQUINONE METHYLTRANSFERASE (METHYLASE)	12	10	861.2	1872.8	1011.6	1.71	0.4075	1
Rv0561c	-	POSSIBLE OXIDOREDUCTASE	18	17	1124.2	1049.2	-75	0.49	0.9111	1
Rv0562	grcC1	PROBABLE POLYPRENYL-DIPHOSPHATE SYNTHASE GRCC1 (POLYPRENYL PYROPHOSPHATE SYNTHETASE)	13	0	0	0	0	0	1	1
Rv0563	htpX	heat shock protein HtpX	11	11	400.7	878.2	477.5	1.72	0.2514	1
Rv0564c	gpsA	NAD(P)H-dependent glycerol-3-phosphate dehydrogenase	11	10	1516.9	401	-1115.9	-1.33	0.0147	0.3351
Rv0565c	-	PROBABLE MONOOXYGENASE	34	33	4138.3	2926.1	-1212.2	0.08	0.5904	1
Rv0566c	-	nucleotide-binding protein	4	4	470.1	204.1	-266	-0.62	0.3616	1
Rv0567	-	PROBABLE METHYLTRANSFERASE/METHYLASE	16	15	2388	1119.7	-1268.3	-0.51	0.0766	0.7061
Rv0568	cyp135B1	POSSIBLE CYTOCHROME P450 135B1 CYP135B1	12	11	2290.7	2214.7	-76	0.54	0.9592	1
Rv0569	-	hypothetical protein Rv0569	3	3	804.7	454.6	-350.1	-0.24	0.4211	1
Rv0570	nrdZ	PROBABLE RIBONUCLEOSIDE-DIPHOSPHATE REDUCTASE (LARGE SUBUNIT) NRDZ (RIBONUCLEOTIDE REDUCTASE)	34	28	2287.4	3049.3	761.9	1	0.6662	1
Rv0571c	-	hypothetical protein Rv0571c	12	10	588.3	475.4	-112.9	0.28	0.7722	1
Rv0572c	-	hypothetical protein Rv0572c	7	7	2147.8	2116.2	-31.5	0.56	0.9833	1
Rv0573c	-	nicotinate phosphoribosyltransferase	14	14	1227.6	1430	202.5	0.81	0.8437	1
Rv0574c	-	hypothetical protein Rv0574c	19	18	2503.1	2441.6	-61.5	0.55	0.9678	1
Rv0575c	-	hypothetical protein Rv0575c	11	10	2043.6	1908.1	-135.5	0.49	0.9214	1
Rv0576	-	PROBABLE TRANSCRIPTIONAL REGULATORY PROTEIN (POSSIBLY ARSR-FAMILY)	18	15	1556.5	1610.2	53.7	0.63	0.958	1
Rv0577	TB27.3	hypothetical protein Rv0577	12	12	2334.8	1290.5	-1044.3	-0.27	0.339	1
Rv0579	-	hypothetical protein Rv0579	11	11	1013.7	888	-125.7	0.39	0.8471	1
Rv0580c	-	hypothetical protein Rv0580c	7	7	617.1	127.5	-489.5	-1.69	0.0295	0.4749
Rv0581	-	hypothetical protein Rv0581	4	4	741.4	994	252.6	1.01	0.7037	1
Rv0582	-	hypothetical protein Rv0582	9	7	483.4	447.6	-35.8	0.47	0.9205	1
Rv0583c	lpqN	PROBABLE CONSERVED LIPOPROTEIN LPQN	7	7	1083.6	1120	36.3	0.63	0.9575	1
Rv0584	-	POSSIBLE CONSERVED EXPORTED PROTEIN	56	49	3589.5	4954.8	1365.3	1.05	0.6145	1
Rv0585c	-	PROBABLE CONSERVED INTEGRAL MEMBRANE PROTEIN	34	27	2110.1	1183.6	-926.5	-0.25	0.326	1
Rv0586	-	PROBABLE TRANSCRIPTIONAL REGULATORY PROTEIN (GNTR-FAMILY)	10	8	115.1	48.7	-66.4	-0.66	0.5633	1
Rv0587	yrbE2A	CONSERVED HYPOTHETICAL INTEGRAL MEMBRANE PROTEIN YRBE2A	11	10	789.8	222.8	-567	-1.24	0.1737	0.9769
Rv0588	yrbE2B	CONSERVED HYPOTHETICAL INTEGRAL MEMBRANE PROTEIN YRBE2B	13	11	669.2	419	-250.2	-0.09	0.4969	1
Rv0589	mce2A	MCE-FAMILY PROTEIN MCE2A	23	19	1211.3	818.5	-392.9	0.02	0.5306	1
Rv0590	mce2B	MCE-FAMILY PROTEIN MCE2B	9	8	545.5	295.7	-249.8	-0.3	0.4193	1
Rv0590A	-	MCE-FAMILY RELATED PROTEIN	7	6	271.2	60.5	-210.7	-1.58	0.0509	0.579
Rv0591	mce2C	MCE-FAMILY PROTEIN MCE2C	21	20	1647.3	1621.3	-26.1	0.56	0.9752	1
Rv0592	mce2D	MCE-FAMILY PROTEIN MCE2D	27	26	1237.9	1140.1	-97.9	0.47	0.8961	1
Rv0593	lprL	POSSIBLE MCE-FAMILY LIPOPROTEIN LPRL (MCE-FAMILY LIPOPROTEIN MCE2E)	17	15	1308.5	1699	390.6	0.96	0.7362	1
Rv0594	mce2F	MCE-FAMILY PROTEIN MCE2F	28	28	5146	3353.4	-1792.6	-0.03	0.4686	1
Rv0595c	-	hypothetical protein Rv0595c	6	6	1077	884.7	-192.3	0.3	0.767	1
Rv0596c	-	hypothetical protein Rv0596c	4	3	79.7	114.6	34.9	1.11	0.7575	1
Rv0597c	-	hypothetical protein Rv0597c	11	10	1546.1	1523.3	-22.8	0.56	0.9849	1
Rv0598c	-	hypothetical protein Rv0598c	7	7	787.6	904.9	117.3	0.79	0.9523	1
Rv0599c	-	hypothetical protein Rv0599c	6	6	233.4	197.5	-35.9	0.34	0.8192	1
Rv0600c	-	PROBABLE TWO COMPONENT SENSOR KINASE -SECOND PART	2	2	532.6	198.9	-333.7	-0.84	0.2352	1
Rv0601c	-	PROBABLE TWO COMPONENT SENSOR KINASE -FIRST PART	4	3	221.1	197	-24.1	0.42	0.8889	1
Rv0602c	tcrA	PROBABLE TWO COMPONENT DNA BINDING TRANSCRIPTIONAL REGULATORY PROTEIN TCRA	11	9	967.2	792.2	-175	0.3	0.7563	1
Rv0603	-	POSSIBLE EXPORTED PROTEIN	1	1	30.3	10	-20.4	-1.02	0.1994	1
Rv0604	lpqO	PROBABLE CONSERVED LIPOPROTEIN LPQO	5	5	832.8	694.6	-138.2	0.32	0.8537	1
Rv0605	-	POSSIBLE RESOLVASE	8	7	1622.8	1256	-366.8	0.22	0.72	1
Rv0607	-	hypothetical protein Rv0607	1	1	19.8	46	26.2	1.8	0.6988	1
Rv0608	-	hypothetical protein Rv0608	2	1	210	102.5	-107.5	-0.45	0.1308	0.8651
Rv0609	-	hypothetical protein Rv0609	7	6	621.9	843	221.1	1.02	0.6994	1
Rv0609A	-	hypothetical protein Rv0609A	2	2	24.4	13.3	-11.1	-0.29	0.5348	1
Rv0610c	-	hypothetical protein Rv0610c	7	7	461.7	917.9	456.2	1.58	0.4591	1
Rv0611c	-	hypothetical protein Rv0611c	12	11	1570.6	1107.2	-463.4	0.08	0.5829	1
Rv0612	-	hypothetical protein Rv0612	6	6	526.6	255.5	-271.1	-0.46	0.3643	1
Rv0613c	-	hypothetical protein Rv0613c	16	16	2705.4	2611.5	-93.9	0.53	0.9587	1
Rv0614	-	hypothetical protein Rv0614	13	12	1912.3	840.1	-1072.2	-0.6	0.0875	0.75
Rv0615	-	PROBABLE INTEGRAL MEMBRANE PROTEIN	3	3	329.8	216	-113.8	-0.03	0.6144	1
Rv0616c	-	hypothetical protein Rv0616c	5	4	625.9	293.2	-332.7	-0.51	0.3597	1
Rv0617	-	hypothetical protein Rv0617	3	2	623.1	635	11.8	0.61	0.9747	1
Rv0618	galTa	PROBABLE GALACTOSE-1-PHOSPHATE URIDYLYLTRANSFERASE GALTA	6	6	183.3	319.8	136.5	1.39	0.6134	1
Rv0619	galTb	PROBABLE GALACTOSE-1-PHOSPHATE URIDYLYLTRANSFERASE GALTB	12	10	240.7	169.9	-70.8	0.08	0.6588	1
Rv0620	galK	galactokinase	7	7	116.6	60.1	-56.5	-0.37	0.5379	1
Rv0621	-	POSSIBLE MEMBRANE PROTEIN	9	8	647.7	1021.6	373.8	1.24	0.6306	1
Rv0622	-	POSSIBLE MEMBRANE PROTEIN	11	10	842.9	132.5	-710.4	-2.08	0.0041	0.1763
Rv0623	-	hypothetical protein Rv0623	2	2	38.5	6.6	-31.8	-1.95	0.2381	1
Rv0624	-	hypothetical protein Rv0624	6	6	711.9	841.6	129.7	0.83	0.8666	1
Rv0625c	-	PROBABLE CONSERVED TRANSMEMBRANE PROTEIN	10	8	909.5	787.7	-121.8	0.38	0.8314	1
Rv0626	-	hypothetical protein Rv0626	4	4	139.8	110.7	-29.2	0.25	0.7315	1
Rv0627	-	hypothetical protein Rv0627	1	1	11.5	0	-11.5	-1.94	1	1
Rv0628c	-	hypothetical protein Rv0628c	3	2	525.1	2665.9	2140.9	2.93	0.431	1
Rv0629c	recD	PROBABLE EXONUCLEASE V (ALPHA CHAIN) RECD (EXODEOXYRIBONUCLEASE V ALPHA CHAIN) (EXODEOXYRIBONUCLEASE V POLYPEPTIDE)	15	12	487.3	310	-177.3	-0.07	0.5319	1
Rv0630c	recB	PROBABLE EXONUCLEASE V (BETA CHAIN) RECB (EXODEOXYRIBONUCLEASE V BETA CHAIN)(EXODEOXYRIBONUCLEASE V POLYPEPTIDE) (CHI-SPECIFIC ENDONUCLEASE)	31	29	1553.8	1736.1	182.3	0.74	0.8624	1
Rv0631c	recC	PROBABLE EXONUCLEASE V (GAMMA CHAIN) RECC (EXODEOXYRIBONUCLEASE V GAMMA CHAIN)(EXODEOXYRIBONUCLEASE V POLYPEPTIDE)	17	13	1280.6	917.4	-363.2	0.1	0.624	1
Rv0632c	echA3	enoyl-CoA hydratase	10	10	865.7	163.9	-701.9	-1.82	0.0232	0.4302
Rv0633c	-	POSSIBLE EXPORTED PROTEIN	12	12	2023.8	1595.2	-428.6	0.24	0.7167	1
Rv0634A	-	hypothetical protein Rv0634A	6	6	562.2	187.7	-374.5	-1	0.0957	0.7701
Rv0634B	rpmG	50S ribosomal protein L33	3	1	1	1.9	0.9	1.46	1	1
Rv0634c	-	POSSIBLE GLYOXALASE II (HYDROXYACYLGLUTATHIONE HYDROLASE) (GLX II)	12	12	1742.7	444.8	-1297.9	-1.39	0.0022	0.115
Rv0635	-	hypothetical protein Rv0635	14	0	0	0	0	0	1	1
Rv0636	-	hypothetical protein Rv0636	6	0	0	0	0	0	1	1
Rv0637	-	hypothetical protein Rv0637	6	4	5.4	21.7	16.3	2.6	0.8756	1
Rv0638	secE	preprotein translocase subunit SecE	9	1	0	1.9	1.9	-0.09	1	1
Rv0639	nusG	transcription antitermination protein NusG	11	2	0	6.6	6.6	1.73	0.4696	1
Rv0640	rplK	50S ribosomal protein L11	5	0	0	0	0	0	1	1
Rv0641	rplA	50S ribosomal protein L1	6	0	0	0	0	0	1	1
Rv0642c	mmaA4	METHOXY MYCOLIC ACID SYNTHASE 4 MMAA4 (METHYL MYCOLIC ACID SYNTHASE 4) (MMA4) (HYDROXY MYCOLIC ACID SYNTHASE)	16	16	1374.3	1365.2	-9.1	0.58	0.9925	1
Rv0643c	mmaA3	METHOXY MYCOLIC ACID SYNTHASE 3 MMAA3 (METHYL MYCOLIC ACID SYNTHASE 3) (MMA3) (HYDROXY MYCOLIC ACID SYNTHASE)	20	19	5148.7	3974.1	-1174.6	0.21	0.7508	1
Rv0644c	mmaA2	METHOXY MYCOLIC ACID SYNTHASE 2 MMAA2 (METHYL MYCOLIC ACID SYNTHASE 2) (MMA2) (HYDROXY MYCOLIC ACID SYNTHASE)	9	9	3263	2661.9	-601.1	0.29	0.7666	1
Rv0645c	mmaA1	METHOXY MYCOLIC ACID SYNTHASE 1 MMAA1 (METHYL MYCOLIC ACID SYNTHASE 1) (MMA1) (HYDROXY MYCOLIC ACID SYNTHASE)	15	15	4391.7	2962.7	-1429	0.02	0.5195	1
Rv0646c	lipG	PROBABLE LIPASE/ESTERASE LIPG	9	9	1448.2	468.6	-979.6	-1.04	0.0308	0.4811
Rv0647c	-	hypothetical protein Rv0647c	11	0	0	0	0	0	1	1
Rv0648	-	ALPHA-MANNOSIDASE	35	33	4506.1	4666.7	160.6	0.64	0.9774	1
Rv0649	fabD2	POSSIBLE MALONYL COA-ACYL CARRIER PROTEIN TRANSACYLASE FABD2 (MCT)	4	3	294.4	554.9	260.6	1.5	0.7229	1
Rv0650	-	POSSIBLE SUGAR KINASE	5	5	434.5	939	504.5	1.7	0.3038	1
Rv0651	rplJ	50S ribosomal protein L10	5	0	0	0	0	0	1	1
Rv0652	rplL	50S ribosomal protein L7/L12	0	0	0	0	0	0	1	1
Rv0653c	-	POSSIBLE TRANSCRIPTIONAL REGULATORY PROTEIN (PROBABLY TETR-FAMILY)	10	9	1109.5	841.5	-268	0.19	0.6618	1
Rv0654	-	PROBABLE DIOXYGENASE	25	24	6373.4	4224.1	-2149.4	-0.01	0.4983	1
Rv0655	mkl	POSSIBLE RIBONUCLEOTIDE-TRANSPORT ATP-BINDING PROTEIN ABC TRANSPORTER MKL	11	10	1908.1	753.5	-1154.6	-0.76	0.1172	0.824
Rv0656c	-	hypothetical protein Rv0656c	4	4	907.8	600.9	-306.9	-0.01	0.5178	1
Rv0657c	-	hypothetical protein Rv0657c	1	1	188.2	21.1	-167.1	-2.57	0.1031	0.778
Rv0658c	-	PROBABLE CONSERVED INTEGRAL MEMBRANE PROTEIN	14	11	1653.2	1946.5	293.4	0.82	0.8119	1
Rv0659c	-	hypothetical protein Rv0659c	4	4	1121.7	976.7	-145	0.39	0.8424	1
Rv0660c	-	hypothetical protein Rv0660c	2	2	418.5	113	-305.5	-1.3	0.162	0.9522
Rv0661c	-	hypothetical protein Rv0661c	4	4	498.8	416.8	-82	0.33	0.782	1
Rv0662c	-	hypothetical protein Rv0662c	4	4	598.3	1472.5	874.3	1.88	0.6799	1
Rv0663	atsD	POSSIBLE ARYLSULFATASE ATSD (ARYL-SULFATE SULPHOHYDROLASE) (ARYLSULPHATASE)	43	40	3088.1	3226.6	138.5	0.65	0.9524	1
Rv0664	-	hypothetical protein Rv0664	3	2	211.4	57.9	-153.5	-1.28	0.0938	0.7674
Rv0665	-	hypothetical protein Rv0665	5	5	344.3	157.1	-187.2	-0.55	0.2916	1
Rv0666	-	POSSIBLE MEMBRANE PROTEIN	0	0	0	0	0	0	1	1
Rv0667	rpoB	DNA-directed RNA polymerase subunit beta	32	2	4.2	0	-4.2	-0.48	0.4655	1
Rv0668	rpoC	DNA-directed RNA polymerase subunit beta'	35	0	0	0	0	0	1	1
Rv0669c	-	POSSIBLE HYDROLASE	32	31	4480.7	5110	629.3	0.77	0.8423	1
Rv0670	end	endonuclease IV	5	5	975.8	1011.2	35.4	0.64	0.9703	1
Rv0671	lpqP	POSSIBLE CONSERVED LIPOPROTEIN LPQP	12	11	1437.9	1111.4	-326.5	0.21	0.7151	1
Rv0672	fadE8	PROBABLE ACYL-CoA DEHYDROGENASE FADE8	23	19	2872	1578.8	-1293.2	-0.28	0.2727	1
Rv0673	echA4	enoyl-CoA hydratase	8	7	1000.3	549	-451.3	-0.28	0.3686	1
Rv0674	-	hypothetical protein Rv0674	6	3	82.3	52.6	-29.7	-0.06	0.6143	1
Rv0675	echA5	enoyl-CoA hydratase	4	3	110.8	5.6	-105.2	-3.72	0.0189	0.3822
Rv0676c	mmpL5	PROBABLE CONSERVED TRANSMEMBRANE TRANSPORT PROTEIN MMPL5	31	30	5952.7	3645.2	-2307.5	-0.12	0.3438	1
Rv0677c	mmpS5	POSSIBLE CONSERVED MEMBRANE PROTEIN MMPS5	6	6	1138.6	1313.4	174.9	0.79	0.8496	1
Rv0678	-	hypothetical protein Rv0678	5	5	1199.5	1263.5	64.1	0.66	0.9491	1
Rv0679c	-	CONSERVED HYPOTHETICAL THREONINE RICH PROTEIN	6	6	848.8	235.2	-613.6	-1.27	0.0936	0.7674
Rv0680c	-	PROBABLE CONSERVED TRANSMEMBRANE PROTEIN	3	3	862.8	921.1	58.4	0.68	0.9641	1
Rv0681	-	PROBABLE TRANSCRIPTIONAL REGULATORY PROTEIN (POSSIBLY TETR-FAMILY)	11	10	1418.5	1213.6	-204.9	0.36	0.8138	1
Rv0682	rpsL	30S ribosomal protein S12	7	0	0	0	0	0	1	1
Rv0683	rpsG	30S ribosomal protein S7	4	0	0	0	0	0	1	1
Rv0684	fusA1	elongation factor G	29	0	0	0	0	0	1	1
Rv0685	tuf	elongation factor Tu	11	0	0	0	0	0	1	1
Rv0686	-	PROBABLE MEMBRANE PROTEIN	8	8	2316.9	1131.3	-1185.6	-0.45	0.226	1
Rv0687	fabG	3-ketoacyl-(acyl-carrier-protein) reductase	15	14	630.7	888.3	257.5	1.08	0.7316	1
Rv0688	-	PUTATIVE FERREDOXIN REDUCTASE	17	15	1320.3	642.4	-677.9	-0.45	0.216	1
Rv0689c	-	hypothetical protein Rv0689c	3	2	389	360.9	-28	0.48	0.8955	1
Rv0690c	-	hypothetical protein Rv0690c	17	16	1511	610.1	-900.9	-0.72	0.1071	0.7824
Rv0691c	-	PROBABLE TRANSCRIPTIONAL REGULATORY PROTEIN	9	9	1338.2	799.6	-538.6	-0.16	0.5711	1
Rv0692	-	hypothetical protein Rv0692	6	5	303	78.8	-224.2	-1.36	0.0367	0.5173
Rv0693	pqqE	PROBABLE COENZYME PQQ SYNTHESIS PROTEIN E PQQE (COENZYME PQQ SYNTHESIS PROTEIN III)	17	13	1054.2	454.1	-600.1	-0.63	0.145	0.9071
Rv0694	lldD1	POSSIBLE L-LACTATE DEHYDROGENASE (CYTOCHROME) LLDD1	16	12	481.4	276	-205.3	-0.22	0.4419	1
Rv0695	-	hypothetical protein Rv0695	10	8	171.6	374.5	202.9	1.71	0.5041	1
Rv0696	-	PROBABLE MEMBRANE SUGAR TRANSFERASE	23	21	624.8	1117.5	492.7	1.42	0.5069	1
Rv0697	-	PROBABLE DEHYDROGENASE	25	15	270.9	378.1	107.2	1.07	0.903	1
Rv0698	-	hypothetical protein Rv0698	11	8	193.1	243.4	50.2	0.92	0.8361	1
Rv0699	-	hypothetical protein Rv0699	2	2	33.9	26.2	-7.7	0.21	0.727	1
Rv0700	rpsJ	30S ribosomal protein S10	6	0	0	0	0	0	1	1
Rv0701	rplC	50S ribosomal protein L3	15	0	0	0	0	0	1	1
Rv0702	rplD	50S ribosomal protein L4	11	0	0	0	0	0	1	1
Rv0703	rplW	50S ribosomal protein L23	4	0	0	0	0	0	1	1
Rv0704	rplB	50S ribosomal protein L2	16	1	0	3.7	3.7	0.89	1	1
Rv0705	rpsS	30S ribosomal protein S19	2	0	0	0	0	0	1	1
Rv0706	rplV	50S ribosomal protein L22	4	0	0	0	0	0	1	1
Rv0707	rpsC	30S ribosomal protein S3	14	0	0	0	0	0	1	1
Rv0708	rplP	50S ribosomal protein L16	8	0	0	0	0	0	1	1
Rv0709	rpmC	50S ribosomal protein L29	4	0	0	0	0	0	1	1
Rv0710	rpsQ	30S ribosomal protein S17	9	0	0	0	0	0	1	1
Rv0711	atsA	POSSIBLE ARYLSULFATASE ATSA (ARYL-SULFATE SULPHOHYDROLASE) (ARYLSULPHATASE)	42	41	6394.2	4052.3	-2341.9	-0.07	0.4009	1
Rv0712	-	hypothetical protein Rv0712	18	16	1328.2	964.9	-363.3	0.12	0.6503	1
Rv0713	-	PROBABLE CONSERVED TRANSMEMBRANE PROTEIN	16	15	3696.4	1917.5	-1778.9	-0.36	0.252	1
Rv0714	rplN	50S ribosomal protein L14	4	0	0	0	0	0	1	1
Rv0715	rplX	50S ribosomal protein L24	5	0	0	0	0	0	1	1
Rv0716	rplE	50S ribosomal protein L5	4	0	0	0	0	0	1	1
Rv0717	rpsN	30S ribosomal protein S14	2	0	0	0	0	0	1	1
Rv0718	rpsH	30S ribosomal protein S8	9	0	0	0	0	0	1	1
Rv0719	rplF	50S ribosomal protein L6	12	0	0	0	0	0	1	1
Rv0720	rplR	50S ribosomal protein L18	4	0	0	0	0	0	1	1
Rv0721	rpsE	30S ribosomal protein S5	9	0	0	0	0	0	1	1
Rv0722	rpmD	50S ribosomal protein L30	1	1	1	1.9	0.8	1.44	1	1
Rv0723	rplO	50S ribosomal protein L15	2	0	0	0	0	0	1	1
Rv0724	sppA	POSSIBLE PROTEASE IV SPPA (ENDOPEPTIDASE IV) (SIGNAL PEPTIDE PEPTIDASE)	28	27	2534.1	2002.4	-531.8	0.25	0.6883	1
Rv0724A	-	hypothetical protein Rv0724A	5	4	292.9	91.2	-201.7	-1.1	0.1634	0.9543
Rv0725c	-	hypothetical protein Rv0725c	14	12	679.5	357.9	-321.6	-0.34	0.3105	1
Rv0726c	-	hypothetical protein Rv0726c	14	13	1168.1	912.7	-255.3	0.23	0.7445	1
Rv0727c	fucA	L-fuculose-phosphate aldolase	10	10	1243.5	810.9	-432.7	-0.03	0.5059	1
Rv0728c	serA2	POSSIBLE D-3-PHOSPHOGLYCERATE DEHYDROGENASE SERA2 (PHOSPHOGLYCERATE DEHYDROGENASE) (PGDH)	8	7	928.7	1125.8	197.1	0.86	0.805	1
Rv0729	xylB	POSSIBLE D-XYLULOSE KINASE XYLB (XYLULOKINASE) (XYLULOSE KINASE)	17	16	4078.6	2121.8	-1956.8	-0.36	0.2406	1
Rv0730	-	hypothetical protein Rv0730	1	1	7.2	0	-7.2	-1.26	1	1
Rv0731c	-	hypothetical protein Rv0731c	9	9	1160.5	2336.3	1175.8	1.59	0.3382	1
Rv0732	secY	preprotein translocase subunit SecY	26	2	1	7.4	6.4	3.44	1	1
Rv0733	adk	adenylate kinase	5	0	0	0	0	0	1	1
Rv0734	mapA	methionine aminopeptidase	8	7	818.5	423.9	-394.6	-0.36	0.5304	1
Rv0735	sigL	RNA polymerase sigma factor SigL	6	6	1589.5	1272	-317.5	0.26	0.7899	1
Rv0736	-	PROBABLE CONSERVED MEMBRANE PROTEIN	6	6	26.3	131.8	105.5	2.91	0.066	0.6518
Rv0737	-	POSSIBLE TRANSCRIPTIONAL REGULATORY PROTEIN	4	2	512.2	456.9	-55.3	0.42	0.8912	1
Rv0738	-	hypothetical protein Rv0738	1	1	81.3	1.8	-79.4	-4.87	0.1027	0.778
Rv0739	-	hypothetical protein Rv0739	17	16	3344.5	3665.5	321	0.72	0.8955	1
Rv0740	-	hypothetical protein Rv0740	10	9	1736	231.8	-1504.2	-2.32	0	0
Rv0743c	-	hypothetical protein Rv0743c	8	8	3050.8	1204.5	-1846.3	-0.76	0.1156	0.8215
Rv0744c	-	POSSIBLE TRANSCRIPTIONAL REGULATORY PROTEIN	9	8	620.3	176.4	-443.9	-1.23	0.0771	0.7079
Rv0745	-	hypothetical protein Rv0745	7	7	1029.7	2506.4	1476.8	1.87	0.5946	1
Rv0748	-	hypothetical protein Rv0748	2	2	276.6	578.9	302.3	1.65	0.6225	1
Rv0749	-	hypothetical protein Rv0749	4	4	649.8	884.6	234.8	1.03	0.7317	1
Rv0749A	-	hypothetical protein Rv0749A	1	1	212.4	78.6	-133.7	-0.85	0.2947	1
Rv0750	-	hypothetical protein Rv0750	4	3	467.4	163.3	-304.1	-0.93	0.1332	0.8735
Rv0751c	mmsB	PROBABLE 3-HYDROXYISOBUTYRATE DEHYDROGENASE MMSB (HIBADH)	6	5	803.2	662.8	-140.4	0.31	0.8305	1
Rv0752c	fadE9	PROBABLE ACYL-CoA DEHYDROGENASE FADE9	14	11	383.9	226	-157.9	-0.18	0.4382	1
Rv0753c	mmsA	PROBABLE METHYLMALONATE-SEMIALDEHYDE DEHYDROGENASE MMSA (METHYLMALONIC ACID SEMIALDEHYDE DEHYDROGENASE) (MMSDH)	18	17	1682.6	1146.7	-535.9	0.03	0.5421	1
Rv0756c	-	hypothetical protein Rv0756c	6	6	1690.9	1143.2	-547.7	0.02	0.5816	1
Rv0757	phoP	POSSIBLE TWO COMPONENT SYSTEM RESPONSE TRANSCRIPTIONAL POSITIVE REGULATOR PHOP	10	10	1592.2	391.9	-1200.3	-1.44	0.0082	0.2603
Rv0758	phoR	POSSIBLE TWO COMPONENT SYSTEM RESPONSE SENSOR KINASE MEMBRANE ASSOCIATED PHOR	16	16	3778.8	1119	-2659.8	-1.17	0.0065	0.23
Rv0759c	-	hypothetical protein Rv0759c	2	2	252.1	101.1	-151	-0.73	0.357	1
Rv0760c	-	hypothetical protein Rv0760c	5	5	588.2	697.7	109.5	0.83	0.811	1
Rv0761c	adhB	POSSIBLE ZINC-CONTAINING ALCOHOL DEHYDROGENASE NAD DEPENDENT ADHB	12	12	1919.3	1334	-585.3	0.06	0.5804	1
Rv0762c	-	hypothetical protein Rv0762c	12	12	1533.1	1731	197.9	0.76	0.8558	1
Rv0763c	-	POSSIBLE FERREDOXIN	1	1	64.6	18.5	-46.1	-1.22	0.6893	1
Rv0764c	cyp51	CYTOCHROME P450 51 CYP51 (CYPL1) (P450-L1A1) (STEROL 14-ALPHA DEMETHYLASE) (LANOSTEROL 14-ALPHA DEMETHYLASE) (P450-14DM)	16	15	1135.1	766.7	-368.4	0.02	0.5334	1
Rv0765c	-	short chain dehydrogenase	9	6	170	216.9	46.9	0.94	0.7526	1
Rv0766c	cyp123	PROBABLE CYTOCHROME P450 123 CYP123	23	16	734.5	1321.8	587.3	1.43	0.538	1
Rv0767c	-	hypothetical protein Rv0767c	11	10	1226.1	1741.1	514.9	1.09	0.6173	1
Rv0768	aldA	PROBABLE ALDEHYDE DEHYDROGENASE NAD DEPENDENT ALDA (ALDEHYDE DEHYDROGENASE	22	17	524.8	433.7	-91.1	0.31	0.7748	1
Rv0769	-	short chain dehydrogenase	16	15	1103.9	901.3	-202.5	0.29	0.7577	1
Rv0770	-	PROBABLE DEHYDROGENASE/REDUCTASE	7	7	428.2	205.1	-223.1	-0.48	0.3778	1
Rv0771	-	POSSIBLE 4-CARBOXYMUCONOLACTONE DECARBOXYLASE (CMD)	9	9	640.1	591.1	-48.9	0.47	0.9066	1
Rv0772	purD	phosphoribosylamine--glycine ligase	20	1	0	1.8	1.8	-0.12	1	1
Rv0773c	ggtA	PROBABLE BIFUNCTIONAL ACYLASE GGTA: CEPHALOSPORIN ACYLASE (GL-7ACA ACYLASE) + GAMMA-GLUTAMYLTRANSPEPTIDASE (GGT)	19	17	645.4	442.1	-203.3	0.04	0.5907	1
Rv0774c	-	PROBABLE CONSERVED EXPORTED PROTEIN	9	8	741.1	111.9	-629.3	-2.14	0.0187	0.3804
Rv0775	-	hypothetical protein Rv0775	9	9	2436	1303.8	-1132.2	-0.32	0.297	1
Rv0776c	-	hypothetical protein Rv0776c	14	13	2184.6	1239.6	-945	-0.23	0.3603	1
Rv0777	purB	adenylosuccinate lyase	14	0	0	0	0	0	1	1
Rv0778	cyp126	POSSIBLE CYTOCHROME P450 126 CYP126	17	15	817.9	1604.9	787	1.56	0.3285	1
Rv0779c	-	POSSIBLE CONSERVED TRANSMEMBRANE PROTEIN	6	5	247.8	76.5	-171.3	-1.11	0.1475	0.916
Rv0780	hemH	phosphoribosylaminoimidazole-succinocarboxamide synthase	23	0	0	0	0	0	1	1
Rv0781	ptrBa	PROBABLE PROTEASE II PTRBA	24	16	241.8	360.4	118.6	1.16	0.9911	1
Rv0782	ptrBb	PROBABLE PROTEASE II PTRBB	38	33	838.2	976.3	138.1	0.81	0.8339	1
Rv0783c	emrB	POSSIBLE MULTIDRUG RESISTANCE INTEGRAL MEMBRANE EFFLUX PROTEIN EMRB	23	17	1117.7	262.8	-854.9	-1.5	0.0181	0.3768
Rv0784	-	hypothetical protein Rv0784	8	6	179.8	166.8	-13	0.48	0.9199	1
Rv0785	-	putative FAD-binding dehydrogenase	30	26	1493.5	1129.5	-364	0.18	0.6717	1
Rv0786c	-	hypothetical protein Rv0786c	11	9	440.4	46	-394.4	-2.67	0.0011	0.0763
Rv0787	-	hypothetical protein Rv0787	14	13	1379	694.3	-684.7	-0.41	0.26	1
Rv0787A	-	phosphoribosylformylglycinamidine synthase subunit PurS	2	0	0	0	0	0	1	1
Rv0788	purQ	phosphoribosylformylglycinamidine synthase subunit I	11	0	0	0	0	0	1	1
Rv0789c	-	hypothetical protein Rv0789c	7	7	635.3	898.1	262.8	1.08	0.664	1
Rv0790c	-	hypothetical protein Rv0790c	20	19	3105.1	2907.6	-197.4	0.49	0.923	1
Rv0791c	-	hypothetical protein Rv0791c	12	12	1411.1	615.5	-795.6	-0.61	0.1831	0.9968
Rv0792c	-	PROBABLE TRANSCRIPTIONAL REGULATORY PROTEIN (PROBABLY GNTR-FAMILY)	17	16	2047.4	1393.4	-654	0.03	0.5388	1
Rv0793	-	hypothetical protein Rv0793	8	8	1233.1	2091.7	858.7	1.35	0.499	1
Rv0794c	-	PROBABLE OXIDOREDUCTASE	15	13	1156.6	637.2	-519.4	-0.28	0.356	1
Rv0798c	cfp29	29 KDa ANTIGEN CFP29	14	10	492.4	220	-272.5	-0.58	0.1724	0.9769
Rv0799c	-	hypothetical protein Rv0799c	9	9	449.4	53.2	-396.1	-2.49	0.0111	0.2857
Rv0800	pepC	putative aminopeptidase 2	13	11	1026.8	620.5	-406.3	-0.14	0.5503	1
Rv0801	-	hypothetical protein Rv0801	0	0	0	0	0	0	1	1
Rv0802c	-	hypothetical protein Rv0802c	15	11	702.7	441.4	-261.3	-0.09	0.4927	1
Rv0803	purL	phosphoribosylformylglycinamidine synthase II	32	0	0	0	0	0	1	1
Rv0804	-	hypothetical protein Rv0804	6	6	961.2	816.4	-144.8	0.35	0.83	1
Rv0805	-	hypothetical protein Rv0805	15	14	2909.1	760.8	-2148.3	-1.35	0.0119	0.2972
Rv0806c	cpsY	POSSIBLE UDP-GLUCOSE-4-EPIMERASE CPSY (GALACTOWALDENASE) (UDP-GALACTOSE-4-EPIMERASE) (URIDINE DIPHOSPHATE GALACTOSE-4-EPIMERASE) (URIDINE DIPHOSPHO-GALACTOSE-4-EPIMERASE)	41	40	3398.6	3884.9	486.3	0.78	0.8784	1
Rv0807	-	hypothetical protein Rv0807	2	2	110.8	61.1	-49.7	-0.27	0.581	1
Rv0808	purF	amidophosphoribosyltransferase	25	1	0	1.8	1.8	-0.13	1	1
Rv0809	purM	phosphoribosylaminoimidazole synthetase	11	1	1	0	-1	1.57	1	1
Rv0810c	-	hypothetical protein Rv0810c	4	0	0	0	0	0	1	1
Rv0811c	-	hypothetical protein Rv0811c	15	0	0	0	0	0	1	1
Rv0812	-	4-amino-4-deoxychorismate lyase	15	7	5.2	60.5	55.3	4.13	0.1321	0.8706
Rv0813c	-	hypothetical protein Rv0813c	13	13	2624.3	3299.5	675.2	0.92	0.7282	1
Rv0814c	sseC2	CONSERVED HYPOTHETICAL PROTEIN SSEC2	2	2	452.2	267.2	-185	-0.17	0.5042	1
Rv0815c	cysA2	PROBABLE THIOSULFATE SULFURTRANSFERASE CYSA2 (RHODANESE-LIKE PROTEIN) (THIOSULFATE CYANIDE TRANSSULFURASE) (THIOSULFATE THIOTRANSFERASE)	14	14	3600.5	2885.9	-714.6	0.27	0.7433	1
Rv0816c	thiX	PROBABLE THIOREDOXIN THIX	3	3	313.8	424.4	110.6	1.02	0.9505	1
Rv0817c	-	PROBABLE CONSERVED EXPORTED PROTEIN	14	6	45.3	1.8	-43.5	-4.05	0.0009	0.0695
Rv0818	-	TRANSCRIPTIONAL REGULATORY PROTEIN	8	8	2125.9	755.2	-1370.7	-0.91	0.0423	0.5456
Rv0819	-	hypothetical protein Rv0819	10	10	1163.5	346	-817.5	-1.16	0.0488	0.5736
Rv0820	phoT	PROBABLE PHOSPHATE-TRANSPORT ATP-BINDING PROTEIN ABC TRANSPORTER PHOT	10	9	1534.1	296.6	-1237.5	-1.79	0.0008	0.0663
Rv0821c	phoY2	PROBABLE PHOSPHATE-TRANSPORT SYSTEM TRANSCRIPTIONAL REGULATORY PROTEIN PHOY2	5	5	309.2	106.5	-202.8	-0.95	0.1594	0.9522
Rv0822c	-	hypothetical protein Rv0822c	27	27	7250.9	4528.8	-2722.1	-0.09	0.4346	1
Rv0823c	-	POSSIBLE TRANSCRIPTIONAL REGULATORY PROTEIN	17	16	4669.2	4340.7	-328.5	0.48	0.9186	1
Rv0824c	desA1	PROBABLE ACYL-	18	0	0	0	0	0	1	1
Rv0825c	-	hypothetical protein Rv0825c	10	10	1477.7	2949.8	1472.1	1.58	0.3551	1
Rv0826	-	hypothetical protein Rv0826	18	18	4145.2	2869.8	-1275.4	0.05	0.5597	1
Rv0827c	-	PROBABLE TRANSCRIPTIONAL REGULATORY PROTEIN	3	3	246.4	342.3	95.9	1.06	0.7081	1
Rv0828c	-	POSSIBLE DEAMINASE	10	10	4200.1	3300.1	-900	0.24	0.7167	1
Rv0830	-	hypothetical protein Rv0830	18	17	4132.7	2090	-2042.7	-0.4	0.1623	0.9522
Rv0831c	-	hypothetical protein Rv0831c	18	18	4614.4	2928.3	-1686.1	-0.07	0.4317	1
Rv0835	lpqQ	POSSIBLE LIPOPROTEIN LPQQ	14	13	2661.6	905.7	-1755.9	-0.97	0.0526	0.5858
Rv0836c	-	hypothetical protein Rv0836c	8	7	1223.6	1554.7	331.1	0.93	0.7497	1
Rv0837c	-	hypothetical protein Rv0837c	22	21	3309.7	3196.7	-113	0.53	0.9617	1
Rv0838	lpqR	PROBABLE CONSERVED LIPOPROTEIN LPQR	7	7	936.2	887.7	-48.4	0.51	0.9404	1
Rv0839	-	hypothetical protein Rv0839	10	10	1678.2	1349.8	-328.4	0.27	0.7583	1
Rv0840c	pip	PROBABLE PROLINE IMINOPEPTIDASE PIP (PROLYL AMINOPEPTIDASE) (PAP)	8	7	1933.1	1820.5	-112.6	0.5	0.9112	1
Rv0841	-	PROBABLE CONSERVED TRANSMEMBRANE PROTEIN	3	3	138.3	71.3	-67	-0.37	0.5041	1
Rv0842	-	PROBABLE CONSERVED INTEGRAL MEMBRANE PROTEIN	21	18	1412.4	1388.7	-23.7	0.56	0.9776	1
Rv0843	-	PROBABLE DEHYDROGENASE	17	14	2669.5	1524.7	-1144.8	-0.22	0.3436	1
Rv0844c	narL	POSSIBLE NITRATE/NITRITE RESPONSE TRANSCRIPTIONAL REGULATORY PROTEIN NARL	9	9	2886.7	986.3	-1900.4	-0.96	0.1054	0.7824
Rv0845	-	POSSIBLE TWO COMPONENT SENSOR KINASE	23	22	1467.3	3226.3	1758.9	1.72	0.2209	1
Rv0846c	-	PROBABLE OXIDASE	28	22	1338.5	943.2	-395.3	0.08	0.5822	1
Rv0847	lpqS	PROBABLE LIPOPROTEIN LPQS	6	6	628	591	-37	0.5	0.9434	1
Rv0848	cysK2	POSSIBLE CYSTEINE SYNTHASE A CYSK2 (O-ACETYLSERINE SULFHYDRYLASE) (O-ACETYLSERINE (THIOL)-LYASE) (CSASE)	26	24	1411.1	573.4	-837.8	-0.71	0.0761	0.7061
Rv0849	-	PROBABLE CONSERVED INTEGRAL MEMBRANE TRANSPORT PROTEIN	21	19	1758	2380.5	622.5	1.02	0.6508	1
Rv0851c	-	short chain dehydrogenase	9	7	533.5	763.8	230.2	1.1	0.661	1
Rv0852	fadD16	POSSIBLE FATTY-ACID-CoA LIGASE FADD16 (FATTY-ACID-CoA SYNTHETASE) (FATTY-ACID-CoA SYNTHASE)	13	13	693.7	1669.6	975.8	1.85	0.4785	1
Rv0853c	pdc	PROBABLE PYRUVATE OR INDOLE-3-PYRUVATE DECARBOXYLASE PDC	23	19	2004.7	1151.8	-852.9	-0.21	0.4265	1
Rv0854	-	hypothetical protein Rv0854	6	6	1187.3	1317.3	130	0.73	0.9038	1
Rv0855	far	PROBABLE FATTY-ACID-CoA RACEMASE FAR	12	11	1914.7	2421.8	507.1	0.92	0.8678	1
Rv0856	-	hypothetical protein Rv0856	5	5	484.2	227.1	-257.1	-0.51	0.3019	1
Rv0857	-	hypothetical protein Rv0857	6	6	940.4	180.5	-759.8	-1.8	0.0185	0.3786
Rv0858c	-	aminotransferase	19	18	1515.4	1340.5	-174.9	0.41	0.8528	1
Rv0859	fadA	acetyl-CoA acetyltransferase	7	7	543	438.7	-104.3	0.28	0.7562	1
Rv0860	fadB	PROBABLE FATTY OXIDATION PROTEIN FADB	21	19	559.1	1076.9	517.7	1.53	0.2968	1
Rv0861c	ercc3	PROBABLE DNA HELICASE ERCC3	22	21	965	633.6	-331.5	-0.02	0.5689	1
Rv0862c	-	hypothetical protein Rv0862c	27	22	1312	1729.8	417.8	0.98	0.6749	1
Rv0863	-	hypothetical protein Rv0863	6	5	1327	908.4	-418.6	0.04	0.6096	1
Rv0864	moaC	molybdenum cofactor biosynthesis protein C	11	11	1430.6	1104.9	-325.7	0.21	0.7313	1
Rv0865	mog	PROBABLE MOLYBDOPTERIN BIOSYNTHESIS MOG PROTEIN	8	8	1109.2	3197.9	2088.7	2.11	0.3737	1
Rv0866	moaE2	PROBABLE MOLYBDENUM COFACTOR BIOSYNTHESIS PROTEIN E2 MOAE2 (MOLYBDOPTERIN CONVERTING FACTOR LARGE SUBUNIT) (MOLYBDOPTERIN	3	3	207.5	495.1	287.6	1.84	0.9968	1
Rv0867c	rpfA	POSSIBLE RESUSCITATION-PROMOTING FACTOR RPFA	8	7	462.9	545.9	83	0.82	0.8446	1
Rv0868c	moaD2	PROBABLE MOLYBDENUM COFACTOR BIOSYNTHESIS PROTEIN D 2 MOAD2 (MOLYBDOPTERIN CONVERTING FACTOR SMALL SUBUNIT) (MOLYBDOPTERIN	6	5	1728.7	1727.7	-1	0.58	0.9998	1
Rv0869c	moaA	molybdenum cofactor biosynthesis protein A	14	13	2168.5	2385.8	217.3	0.72	0.8901	1
Rv0870c	-	hypothetical protein Rv0870c	4	4	615.6	581.3	-34.4	0.5	0.9468	1
Rv0871	cspB	PROBABLE COLD SHOCK-LIKE PROTEIN B CSPB	4	3	226.6	668.8	442.3	2.15	0.2387	1
Rv0873	fadE10	PROBABLE ACYL-CoA DEHYDROGENASE FADE10	33	31	5668	4078.9	-1589.1	0.11	0.6145	1
Rv0874c	-	hypothetical protein Rv0874c	9	7	2253.3	2247.5	-5.7	0.58	0.9968	1
Rv0875c	-	POSSIBLE CONSERVED EXPORTED PROTEIN	11	10	99.7	115	15.3	0.79	0.8298	1
Rv0876c	-	POSSIBLE CONSERVED TRANSMEMBRANE PROTEIN	24	21	1923.8	404.2	-1519.6	-1.67	0.0003	0.0392
Rv0877	-	hypothetical protein Rv0877	15	15	3647	2358.7	-1288.3	-0.04	0.4769	1
Rv0879c	-	POSSIBLE CONSERVED TRANSMEMBRANE PROTEIN	3	2	40.7	4.9	-35.8	-2.46	0.0797	0.7125
Rv0880	-	POSSIBLE TRANSCRIPTIONAL REGULATORY PROTEIN (POSSIBLY MARR-FAMILY)	1	1	62.2	8.5	-53.6	-2.28	0.0993	0.7737
Rv0881	-	POSSIBLE RRNA METHYLTRANSFERASE (RRNA METHYLASE)	14	13	1418	840.1	-577.9	-0.17	0.4013	1
Rv0882	-	PROBABLE TRANSMEMBRANE PROTEIN	1	1	153.3	360.9	207.6	1.82	0.9349	1
Rv0883c	-	hypothetical protein Rv0883c	6	0	0	0	0	0	1	1
Rv0884c	serC	phosphoserine aminotransferase	12	4	2.1	37.2	35.2	4.76	0.0233	0.4302
Rv0885	-	hypothetical protein Rv0885	12	10	1149.7	442.4	-707.2	-0.79	0.0897	0.7522
Rv0886	fprB	PROBABLE NADPH:ADRENODOXIN OXIDOREDUCTASE FPRB (ADRENODOXIN REDUCTASE) (AR) (FERREDOXIN-NADP(+) REDUCTASE)	22	17	1401.4	1196.2	-205.2	0.36	0.825	1
Rv0887c	-	hypothetical protein Rv0887c	4	4	375.3	310.2	-65.1	0.31	0.6605	1
Rv0888	-	PROBABLE EXPORTED PROTEIN	26	22	4062.7	2579.5	-1483.1	-0.07	0.448	1
Rv0889c	citA	citrate synthase 2	10	9	711.3	337.4	-373.9	-0.49	0.175	0.98
Rv0890c	-	PROBABLE TRANSCRIPTIONAL REGULATORY PROTEIN (PROBABLY LUXR-FAMILY)	44	42	7146.1	5158.1	-1988	0.11	0.6473	1
Rv0891c	-	POSSIBLE TRANSCRIPTIONAL REGULATORY PROTEIN	23	23	2151.4	2804.4	653	0.97	0.6945	1
Rv0892	-	PROBABLE MONOOXYGENASE	37	27	848	149.8	-698.2	-1.92	0.0049	0.203
Rv0893c	-	hypothetical protein Rv0893c	22	11	303.8	267.5	-36.3	0.4	0.8536	1
Rv0894	-	POSSIBLE TRANSCRIPTIONAL REGULATORY PROTEIN (POSSIBLY LUXR-FAMILY)	14	10	283.2	166.3	-116.9	-0.18	0.5067	1
Rv0895	-	hypothetical protein Rv0895	26	24	2509.7	2941.4	431.6	0.81	0.8221	1
Rv0896	gltA	type II citrate synthase	23	1	1	0	-1	1.59	1	1
Rv0897c	-	PROBABLE OXIDOREDUCTASE	18	17	982.1	743.9	-238.2	0.18	0.6852	1
Rv0898c	-	hypothetical protein Rv0898c	0	0	0	0	0	0	1	1
Rv0899	ompA	OUTER MEMBRANE PROTEIN A OMPA	18	15	482.4	173.4	-309	-0.89	0.062	0.6382
Rv0900	-	POSSIBLE MEMBRANE PROTEIN	2	2	111.3	42.4	-68.8	-0.81	0.3322	1
Rv0901	-	POSSIBLE CONSERVED EXPORTED OR MEMBRANE PROTEIN	9	9	1103	427.8	-675.2	-0.78	0.1174	0.824
Rv0902c	prrB	TWO COMPONENT SENSOR HISTIDINE KINASE PRRB	12	0	0	0	0	0	1	1
Rv0903c	prrA	TWO COMPONENT RESPONSE TRANSCRIPTIONAL REGULATORY PROTEIN PRRA	9	0	0	0	0	0	1	1
Rv0904c	accD3	PUTATIVE ACETYL-COENZYME A CARBOXYLASE CARBOXYL TRANSFERASE (SUBUNIT BETA) ACCD3 (ACCASE BETA CHAIN)	19	16	1094	1198	103.9	0.72	0.8967	1
Rv0905	echA6	enoyl-CoA hydratase	8	8	554.1	1078.2	524.1	1.55	0.7041	1
Rv0906	-	hypothetical protein Rv0906	14	11	924.7	380.9	-543.8	-0.69	0.1471	0.9152
Rv0907	-	hypothetical protein Rv0907	33	29	967.2	995.8	28.6	0.63	0.9677	1
Rv0908	ctpE	PROBABLE METAL CATION TRANSPORTER ATPASE P-TYPE CTPE	29	25	2269.5	1401.3	-868.2	-0.11	0.4026	1
Rv0909	-	hypothetical protein Rv0909	2	2	477.6	171.8	-305.8	-0.89	0.0985	0.7718
Rv0910	-	hypothetical protein Rv0910	7	7	402	203.4	-198.6	-0.4	0.3292	1
Rv0911	-	hypothetical protein Rv0911	12	12	533.3	324.8	-208.5	-0.13	0.4522	1
Rv0912	-	PROBABLE CONSERVED TRANSMEMBRANE PROTEIN	4	4	423.6	696.4	272.8	1.3	0.9636	1
Rv0913c	-	POSSIBLE DIOXYGENASE	38	27	600.1	1175.7	575.6	1.56	0.4715	1
Rv0914c	-	acetyl-CoA acetyltransferase	15	15	1523	548	-975.1	-0.89	0.0463	0.5678
Rv0917	betP	POSSIBLE GLYCINE BETAINE TRANSPORT INTEGRAL MEMBRANE PROTEIN BETP	40	38	6190.4	2587.5	-3602.8	-0.67	0.0227	0.4284
Rv0918	-	hypothetical protein Rv0918	8	8	440.8	118.5	-322.2	-1.31	0.0344	0.4994
Rv0919	-	hypothetical protein Rv0919	8	8	2113.2	750.4	-1362.8	-0.91	0.0441	0.5611
Rv0921	-	POSSIBLE RESOLVASE	7	7	1518.8	927.2	-591.6	-0.13	0.5468	1
Rv0923c	-	hypothetical protein Rv0923c	16	14	1264.7	1639.6	374.9	0.96	0.7081	1
Rv0924c	mntH	manganese transport protein MntH	17	17	995.7	855.2	-140.5	0.37	0.825	1
Rv0925c	-	hypothetical protein Rv0925c	15	14	1549.1	1450.4	-98.7	0.49	0.9285	1
Rv0926c	-	hypothetical protein Rv0926c	18	17	1531	1713.4	182.4	0.75	0.8924	1
Rv0927c	-	short chain dehydrogenase	5	4	326.6	267.1	-59.4	0.3	0.7977	1
Rv0928	pstS3	PERIPLASMIC PHOSPHATE-BINDING LIPOPROTEIN PSTS3 (PBP-3) (PSTS3) (PHOS1)	21	18	1418.2	304	-1114.2	-1.64	0.0023	0.1184
Rv0929	pstC2	PHOSPHATE-TRANSPORT INTEGRAL MEMBRANE ABC TRANSPORTER PSTC2	16	15	657.1	401.6	-255.5	-0.13	0.4978	1
Rv0930	pstA1	PROBABLE PHOSPHATE-TRANSPORT INTEGRAL MEMBRANE ABC TRANSPORTER PSTA1	15	15	1108.4	396.2	-712.2	-0.9	0.0244	0.4456
Rv0931c	pknD	TRANSMEMBRANE SERINE/THREONINE-PROTEIN KINASE D PKND (PROTEIN KINASE D) (STPK D)	40	39	10228.3	8251.7	-1976.6	0.28	0.8263	1
Rv0932c	pstS2	PERIPLASMIC PHOSPHATE-BINDING LIPOPROTEIN PSTS2 (PBP-2) (PSTS2)	23	23	3708.9	2705	-1003.9	0.13	0.6254	1
Rv0933	pstB	PHOSPHATE-TRANSPORT ATP-BINDING PROTEIN ABC TRANSPORTER PSTB	12	11	1096.1	599.5	-496.6	-0.29	0.298	1
Rv0934	pstS1	PERIPLASMIC PHOSPHATE-BINDING LIPOPROTEIN PSTS1 (PBP-1) (PSTS1)	19	19	2546.8	1240.4	-1306.4	-0.45	0.1211	0.8369
Rv0935	pstC1	PHOSPHATE-TRANSPORT INTEGRAL MEMBRANE ABC TRANSPORTER PSTC1	12	12	1367.3	1653.1	285.8	0.86	0.7769	1
Rv0936	pstA2	PHOSPHATE-TRANSPORT INTEGRAL MEMBRANE ABC TRANSPORTER PSTA2	19	18	1175.2	1462.6	287.4	0.9	0.9934	1
Rv0937c	-	hypothetical protein Rv0937c	12	9	264.7	183.7	-81	0.06	0.7063	1
Rv0938	-	ATP-dependent DNA ligase	38	24	1407.6	676	-731.6	-0.47	0.1947	1
Rv0939	-	POSSIBLE BIFUNCTIONAL ENZYME: 2-HYDROXYHEPTA-2,4-DIENE-1,7-DIOATE ISOMERASE (HHDD ISOMERASE) + CYCLASE/DEHYDRASE	27	24	904.8	1072.6	167.8	0.83	0.8154	1
Rv0940c	-	POSSIBLE OXIDOREDUCTASE	13	11	253.2	189.4	-63.8	0.17	0.6604	1
Rv0941c	-	hypothetical protein Rv0941c	8	7	1154.7	625.9	-528.8	-0.3	0.3429	1
Rv0942	-	hypothetical protein Rv0942	7	7	820.6	201.6	-619	-1.44	0.0199	0.3976
Rv0943c	-	PROBABLE MONOOXYGENASE	16	14	1649.3	1326.7	-322.6	0.27	0.7469	1
Rv0944	-	POSSIBLE FORMAMIDOPYRIMIDINE-DNA GLYCOSYLASE (FAPY-DNA GLYCOSYLASE)	7	7	465.6	200.8	-264.8	-0.63	0.2028	1
Rv0945	-	short chain dehydrogenase	7	6	153.5	75.1	-78.4	-0.45	0.3559	1
Rv0946c	pgi	glucose-6-phosphate isomerase	17	14	60.7	345.8	285.1	3.1	0.0495	0.5751
Rv0948c	-	hypothetical protein Rv0948c	6	1	147.7	35.6	-112.1	-1.47	0.1029	0.778
Rv0949	uvrD1	PROBABLE ATP-DEPENDENT DNA HELICASE II UVRD1	44	28	182.5	65.5	-117	-0.89	0.2167	1
Rv0950c	-	hypothetical protein Rv0950c	18	15	1602.4	1296.4	-306	0.28	0.7464	1
Rv0951	sucC	succinyl-CoA synthetase subunit beta	14	0	0	0	0	0	1	1
Rv0952	sucD	succinyl-CoA synthetase subunit alpha	10	1	1	0	-1	1.55	1	1
Rv0953c	-	POSSIBLE OXIDOREDUCTASE	10	9	1079.6	626.4	-453.2	-0.2	0.4157	1
Rv0954	-	PROBABLE CONSERVED TRANSMEMBRANE PROTEIN	25	24	1200.6	1378.6	178	0.78	0.8516	1
Rv0955	-	PROBABLE CONSERVED INTEGRAL MEMBRANE PROTEIN	17	13	98.9	44.6	-54.3	-0.56	0.3513	1
Rv0956	purN	phosphoribosylglycinamide formyltransferase	12	0	0	0	0	0	1	1
Rv0957	purH	bifunctional phosphoribosylaminoimidazolecarboxamide formyltransferase/IMP cyclohydrolase	20	0	0	0	0	0	1	1
Rv0958	-	POSSIBLE MAGNESIUM CHELATASE	11	10	689.7	1655.3	965.5	1.85	0.9175	1
Rv0959	-	hypothetical protein Rv0959	14	10	479.7	396.2	-83.5	0.31	0.811	1
Rv0960	-	hypothetical protein Rv0960	5	4	888.2	153.1	-735.1	-1.95	0.0585	0.621
Rv0961	-	PROBABLE INTEGRAL MEMBRANE PROTEIN	7	6	663.1	185.3	-477.8	-1.25	0.0951	0.7674
Rv0962c	lprP	POSSIBLE LIPOPROTEIN LPRP	14	13	1918.4	1923.7	5.3	0.59	0.9965	1
Rv0963c	-	hypothetical protein Rv0963c	10	10	1401.4	1434.6	33.2	0.62	0.9692	1
Rv0964c	-	hypothetical protein Rv0964c	5	5	520.8	145.3	-375.4	-1.26	0.1128	0.8098
Rv0965c	-	hypothetical protein Rv0965c	6	6	656.3	688.2	31.9	0.65	0.9533	1
Rv0966c	-	hypothetical protein Rv0966c	9	9	1070.1	179.7	-890.4	-1.99	0.0013	0.0818
Rv0967	-	hypothetical protein Rv0967	1	1	158.2	25.7	-132.5	-2.04	0.2973	1
Rv0968	-	hypothetical protein Rv0968	6	6	1133.7	1115.4	-18.2	0.56	0.9798	1
Rv0969	ctpV	PROBABLE METAL CATION TRANSPORTER P-TYPE ATPASE CTPV	19	17	2571.1	3221.2	650.1	0.91	0.7589	1
Rv0970	-	PROBABLE CONSERVED INTEGRAL MEMBRANE PROTEIN	12	12	1103.4	1307.2	203.8	0.83	0.804	1
Rv0971c	echA7	enoyl-CoA hydratase	5	4	549.9	825.7	275.8	1.17	0.8676	1
Rv0972c	fadE12	PROBABLE ACYL-CoA DEHYDROGENASE FADE12	16	15	634.1	246.6	-387.4	-0.78	0.0959	0.7701
Rv0973c	accA2	PROBABLE ACETYL-/PROPIONYL-COENZYME A CARBOXYLASE ALPHA CHAIN (ALPHA SUBUNIT) ACCA2: BIOTIN CARBOXYLASE + BIOTIN CARBOXYL CARRIER PROTEIN (BCCP)	20	15	311.8	551.9	240.2	1.41	0.9377	1
Rv0974c	accD2	PROBABLE ACETYL-/PROPIONYL-CoA CARBOXYLASE (BETA SUBUNIT) ACCD2	19	14	435.2	371.1	-64	0.36	0.8601	1
Rv0975c	fadE13	PROBABLE ACYL-CoA DEHYDROGENASE FADE13	18	15	1854.7	1683.1	-171.6	0.44	0.8883	1
Rv0976c	-	hypothetical protein Rv0976c	17	16	992.8	985.2	-7.6	0.57	0.9887	1
Rv0979A	rpmF	50S ribosomal protein L32	2	0	0	0	0	0	1	1
Rv0979c	-	hypothetical protein Rv0979c	1	0	0	0	0	0	1	1
Rv0981	mprA	MYCOBACTERIAL PERSISTENCE REGULATOR MRPA (TWO COMPONENT RESPONSE TRANSCRIPTIONAL REGULATORY PROTEIN)	9	8	1435.8	1156.5	-279.3	0.27	0.7468	1
Rv0982	mprB	PROBABLE TWO COMPONENT SENSOR KINASE MPRB	20	4	7.9	3	-4.9	-0.83	0.3632	1
Rv0983	pepD	PROBABLE SERINE PROTEASE PEPD (SERINE PROTEINASE) (MTB32B)	13	12	558.7	326.4	-232.4	-0.19	0.4309	1
Rv0984	moaB2	POSSIBLE PTERIN-4-ALPHA-CARBINOLAMINE DEHYDRATASE MOAB2 (PHS) (4-ALPHA-HYDROXY-TETRAHYDROPTERIN DEHYDRATASE) (PTERIN-4-A-CARBINOLAMINE DEHYDRATASE) (PHENYLALANINE HYDROXYLASE-STIMULATING PROTEIN) (PHS) (PTERIN CARBINOLAMINE DEHYDRATASE) (PCD)	5	4	691	261.2	-429.8	-0.82	0.293	1
Rv0985c	mscL	large-conductance mechanosensitive channel	9	8	1020.1	1348.5	328.4	0.99	0.6764	1
Rv0986	-	PROBABLE ADHESION COMPONENT TRANSPORT ATP-BINDING PROTEIN ABC TRANSPORTER	21	13	335.6	475	139.4	1.09	0.9992	1
Rv0987	-	PROBABLE ADHESION COMPONENT TRANSPORT TRANSMEMBRANE PROTEIN ABC TRANSPORTER	85	60	1411	602.3	-808.7	-0.64	0.0796	0.7125
Rv0988	-	POSSIBLE CONSERVED EXPORTED PROTEIN	37	25	507.2	168.2	-339	-1.01	0.0458	0.5678
Rv0989c	grcC2	PROBABLE POLYPRENYL-DIPHOSPHATE SYNTHASE GRCC2 (POLYPRENYL PYROPHOSPHATE SYNTHETASE)	17	16	2637.5	2527.3	-110.2	0.52	0.9488	1
Rv0990c	-	hypothetical protein Rv0990c	8	6	616.4	290.6	-325.8	-0.5	0.3447	1
Rv0991c	-	CONSERVED HYPOTHETICAL SERINE RICH PROTEIN	1	1	194.2	153.6	-40.6	0.25	0.7984	1
Rv0992c	-	hypothetical protein Rv0992c	6	6	1219	1037.1	-181.9	0.35	0.8538	1
Rv0993	galU	PROBABLE UTP--GLUCOSE-1-PHOSPHATE URIDYLYLTRANSFERASE GALU (UDP-GLUCOSE PYROPHOSPHORYLASE) (UDPGP) (ALPHA-D-GLUCOSYL-1-PHOSPHATE URIDYLYLTRANSFERASE) (URIDINE DIPHOSPHOGLUCOSE PYROPHOSPHORYLASE)	12	0	0	0	0	0	1	1
Rv0994	moeA1	PROBABLE MOLYBDOPTERIN BIOSYNTHESIS PROTEIN MOEA1	11	11	1525.6	1431.5	-94.1	0.49	0.9229	1
Rv0995	rimJ	POSSIBLE RIBOSOMAL-PROTEIN-ALANINE ACETYLTRANSFERASE RIMJ (ACETYLATING ENZYME FOR N-TERMINAL OF RIBOSOMAL PROTEIN S5)	5	5	623.2	78.8	-544.4	-2.4	0.034	0.4978
Rv0996	-	PROBABLE CONSERVED TRANSMEMBRANE PROTEIN	14	14	1349.9	1567.6	217.7	0.8	0.8107	1
Rv0997	-	hypothetical protein Rv0997	4	3	133.5	430.3	296.8	2.27	0.9866	1
Rv0998	-	hypothetical protein Rv0998	11	11	685.9	767.2	81.3	0.75	0.8724	1
Rv0999	-	hypothetical protein Rv0999	10	10	1559.9	1895.8	335.9	0.87	0.8284	1
Rv1000c	-	hypothetical protein Rv1000c	7	7	1810.8	839.8	-971	-0.52	0.1393	0.8845
Rv1001	arcA	arginine deiminase	18	18	2939.9	1679.1	-1260.8	-0.22	0.355	1
Rv1002c	-	hypothetical protein Rv1002c	21	15	93.2	0	-93.2	-4.96	0	0
Rv1003	-	hypothetical protein Rv1003	8	7	252.9	748.7	495.8	2.15	0.3311	1
Rv1004c	-	PROBABLE MEMBRANE PROTEIN	9	8	856.9	835	-22	0.55	0.9696	1
Rv1005c	pabB	para-aminobenzoate synthase component I	21	1	115.5	39.8	-75.7	-0.95	0.1325	0.8706
Rv1006	-	hypothetical protein Rv1006	37	36	3685.1	4670.7	985.6	0.93	0.7623	1
Rv1007c	metG	methionyl-tRNA synthetase	23	0	0	0	0	0	1	1
Rv1008	tatD	PROBABLE DEOXYRIBONUCLEASE TATD (YJJV PROTEIN)	11	11	1956.6	2402.1	445.5	0.88	0.7608	1
Rv1009	rpfB	Probable resuscitation-promoting factor rpfB	9	7	364.4	307.1	-57.3	0.34	0.7822	1
Rv1010	ksgA	dimethyladenosine transferase	12	11	379.3	438.1	58.8	0.79	0.8264	1
Rv1011	ispE	4-diphosphocytidyl-2-C-methyl-D-erythritol kinase	12	1	0.9	0	-0.9	1.71	1	1
Rv1012	-	hypothetical protein Rv1012	6	5	645.4	794.6	149.1	0.88	0.9637	1
Rv1013	pks16	acyl-CoA synthetase	21	21	3180.5	1744.1	-1436.4	-0.28	0.201	1
Rv1014c	pth	peptidyl-tRNA hydrolase	11	0	0	0	0	0	1	1
Rv1015c	rplY	50S ribosomal protein L25/general stress protein Ctc	9	4	2.8	67.7	64.9	5.19	0.0861	0.7423
Rv1016c	lpqT	PROBABLE CONSERVED LIPOPROTEIN LPQT	6	4	1004.5	882.9	-121.6	0.4	0.8806	1
Rv1017c	prsA	ribose-phosphate pyrophosphokinase	10	0	0	0	0	0	1	1
Rv1018c	glmU	Probable UDP-N-acetylglucosamine pyrophosphorylase glmU	23	0	0	0	0	0	1	1
Rv1019	-	PROBABLE TRANSCRIPTIONAL REGULATORY PROTEIN (PROBABLY TETR-FAMILY)	7	7	882.2	786.4	-95.7	0.42	0.8604	1
Rv1020	mfd	PROBABLE TRANSCRIPTION-REPAIR COUPLING FACTOR MFD (TRCF)	33	33	3880.7	2929.5	-951.2	0.18	0.7012	1
Rv1021	-	nucleoside triphosphate pyrophosphohydrolase	12	10	840.1	564.7	-275.4	0.01	0.5696	1
Rv1022	lpqU	PROBABLE CONSERVED LIPOPROTEIN LPQU	13	12	511.4	1197.3	686	1.81	0.3434	1
Rv1023	eno	phosphopyruvate hydratase	13	1	0.9	0	-0.9	1.72	1	1
Rv1024	-	POSSIBLE CONSERVED MEMBRANE PROTEIN	8	0	0	0	0	0	1	1
Rv1025	-	hypothetical protein Rv1025	6	1	16.4	1.7	-14.7	-2.7	1	1
Rv1026	-	hypothetical protein Rv1026	6	5	75.9	25.4	-50.5	-0.99	0.4241	1
Rv1027c	kdpE	PROBABLE TRANSCRIPTIONAL REGULATORY PROTEIN KDPE	10	8	276.4	846.7	570.3	2.2	0.6507	1
Rv1028A	kdpF	Probable membrane protein kdpF	3	3	101.2	2.9	-98.3	-4.56	0.0246	0.4469
Rv1028c	kdpD	PROBABLE SENSOR PROTEIN KDPD	21	18	1028.3	762	-266.2	0.15	0.688	1
Rv1029	kdpA	potassium-transporting ATPase subunit A	25	22	2220.6	1304.6	-916	-0.18	0.3923	1
Rv1030	kdpB	potassium-transporting ATPase subunit B	12	11	659	531.6	-127.5	0.27	0.7731	1
Rv1031	kdpC	Probable Potassium-transporting ATPase C chain KDPC (Potassium-translocating ATPase C chain) (ATP phosphohydrolase	9	8	374.5	604.7	230.2	1.28	0.6959	1
Rv1032c	trcS	TWO COMPONENT SENSOR HISTIDINE KINASE TRCS	23	22	2486.5	1720.3	-766.2	0.05	0.5673	1
Rv1033c	trcR	TWO COMPONENT TRANSCRIPTIONAL REGULATOR TRCR	13	13	4481.8	2833.4	-1648.4	-0.08	0.4496	1
Rv1037c	esxI	PUTATIVE ESAT-6 LIKE PROTEIN ESXI (ESAT-6 LIKE PROTEIN 1)	3	3	241.2	103	-138.2	-0.64	0.2464	1
Rv1038c	esxJ	ESAT-6 LIKE PROTEIN ESXJ (ESAT-6 LIKE PROTEIN 2)	3	3	510.3	264.8	-245.5	-0.36	0.3503	1
Rv1043c	-	hypothetical protein Rv1043c	14	13	3127.1	2223	-904	0.09	0.5831	1
Rv1044	-	hypothetical protein Rv1044	9	8	256.6	805.4	548.8	2.24	0.3568	1
Rv1045	-	hypothetical protein Rv1045	10	9	1469.5	1682	212.5	0.78	0.8682	1
Rv1046c	-	hypothetical protein Rv1046c	4	4	962.7	315.2	-647.5	-1.03	0.0445	0.5641
Rv1048c	-	hypothetical protein Rv1048c	21	18	2664.4	2150.4	-514	0.28	0.725	1
Rv1049	-	PROBABLE TRANSCRIPTIONAL REPRESSOR PROTEIN	4	4	383.3	749.1	365.8	1.55	0.3593	1
Rv1050	-	PROBABLE OXIDOREDUCTASE	10	9	382	567.4	185.4	1.16	0.7565	1
Rv1051c	-	hypothetical protein Rv1051c	8	7	198.2	609.8	411.6	2.21	0.4289	1
Rv1052	-	hypothetical protein Rv1052	4	4	384.4	303.8	-80.6	0.25	0.7532	1
Rv1053c	-	hypothetical protein Rv1053c	6	6	713.6	863.8	150.2	0.86	0.9708	1
Rv1056	-	hypothetical protein Rv1056	20	20	3161.2	1900.2	-1261	-0.15	0.3622	1
Rv1057	-	hypothetical protein Rv1057	16	16	2352.6	1295.3	-1057.3	-0.28	0.2893	1
Rv1058	fadD14	acyl-CoA synthetase	26	24	1041.8	704.1	-337.7	0.02	0.542	1
Rv1059	-	hypothetical protein Rv1059	9	8	165.7	302.9	137.1	1.45	0.5737	1
Rv1060	-	hypothetical protein Rv1060	5	4	161.2	174.3	13.1	0.7	0.9374	1
Rv1061	-	hypothetical protein Rv1061	13	11	1186	1543.9	357.9	0.97	0.9804	1
Rv1062	-	hypothetical protein Rv1062	4	4	382.9	213.7	-169.2	-0.26	0.4516	1
Rv1063c	-	hypothetical protein Rv1063c	15	14	1310.8	1141.2	-169.6	0.39	0.8336	1
Rv1064c	lpqV	POSSIBLE LIPOPROTEIN LPQV	5	5	578.9	807.5	228.6	1.07	0.6895	1
Rv1065	-	hypothetical protein Rv1065	9	9	1048.2	1032.6	-15.6	0.56	0.9783	1
Rv1066	-	hypothetical protein Rv1066	4	4	295.7	346.4	50.7	0.81	0.8414	1
Rv1069c	-	hypothetical protein Rv1069c	19	18	3112.4	3008	-104.3	0.54	0.9615	1
Rv1070c	echA8	enoyl-CoA hydratase	7	7	457.2	534.2	77	0.81	0.8422	1
Rv1071c	echA9	enoyl-CoA hydratase	11	10	1377.2	1584	206.8	0.79	0.8383	1
Rv1072	-	PROBABLE CONSERVED TRANSMEMBRANE PROTEIN	13	12	343.5	452.3	108.8	0.98	0.6747	1
Rv1073	-	hypothetical protein Rv1073	19	17	3633	1481.5	-2151.5	-0.71	0.0509	0.579
Rv1074c	fadA3	acetyl-CoA acetyltransferase	11	11	2059.8	960.8	-1099.1	-0.52	0.2566	1
Rv1075c	-	CONSERVED EXPORTED PROTEIN	18	18	2571.6	1564.1	-1007.5	-0.13	0.411	1
Rv1076	lipU	POSSIBLE LIPASE LIPU	17	12	1633.1	783	-850.1	-0.48	0.296	1
Rv1077	cbs	Probable cystathionine beta-synthase CBS (Serine sulfhydrase) (Beta-thionase) (Hemoprotein H-450)	22	22	3131.3	2537.6	-593.7	0.28	0.7477	1
Rv1078	pra	Probable Proline-rich antigen homolog pra	17	12	188.6	203.4	14.8	0.69	0.9198	1
Rv1079	metB	cystathionine gamma-synthase	17	15	1061	845.8	-215.2	0.26	0.7397	1
Rv1080c	greA	transcription elongation factor GreA	7	7	9.4	123.8	114.4	4.31	0.0655	0.6518
Rv1081c	-	PROBABLE CONSERVED MEMBRANE PROTEIN	6	3	5.6	0	-5.6	-0.89	0.0324	0.4849
Rv1082	mca	Mycothiol conjugate amidase Mca (Mycothiol S-conjugate amidase)	13	13	894.7	1605.9	711.2	1.43	0.3889	1
Rv1083	-	hypothetical protein Rv1083	3	2	31.8	21	-10.7	-0.01	0.6023	1
Rv1084	-	hypothetical protein Rv1084	19	15	1242	714.3	-527.7	-0.21	0.3402	1
Rv1085c	-	POSSIBLE HEMOLYSIN-LIKE PROTEIN	10	10	1090.8	431.4	-659.4	-0.75	0.1019	0.778
Rv1086	-	SHORT (C15) CHAIN Z-ISOPRENYL DIPHOSPHATE SYNTHASE (Z-FPP SYNTHASE) (Z-FARNESYL DIPHOSPHATE SYNTHASE) (Z-FPP SYNTHETASE) (Z-FARNESYL DIPHOSPHATE SYNTHETASE) (GERANYLTRANSTRANSFERASE) (FARNESYL PYROPHOSPHATE SYNTHETASE)	12	1	0.9	1.6	0.7	1.43	1	1
Rv1087A	-	hypothetical protein Rv1087A	6	6	2124.6	1544.5	-580.1	0.12	0.6127	1
Rv1089A	celA2a	PROBABLE CELLULASE CELA2A (ENDO-1,4-BETA-GLUCANASE) (ENDOGLUCANASE) (CARBOXYMETHYL CELLULASE)	1	1	65.3	152.7	87.5	1.81	0.8994	1
Rv1090	celA2b	PROBABLE CELLULASE CELA2B (ENDO-1,4-BETA-GLUCANASE) (ENDOGLUCANASE) (CARBOXYMETHYL CELLULASE)	6	6	1028.1	965.9	-62.2	0.49	0.9224	1
Rv1092c	coaA	pantothenate kinase	16	0	0	0	0	0	1	1
Rv1093	glyA	serine hydroxymethyltransferase	12	10	16.5	321	304.5	4.87	0.0317	0.4849
Rv1094	desA2	POSSIBLE ACYL-	12	0	0	0	0	0	1	1
Rv1095	phoH2	PROBABLE PHOH-LIKE PROTEIN PHOH2 (PHOSPHATE STARVATION-INDUCIBLE PROTEIN PSIH)	11	10	770	561.5	-208.5	0.13	0.657	1
Rv1096	-	POSSIBLE GLYCOSYL HYDROLASE	16	14	1193.4	988.4	-205	0.31	0.7748	1
Rv1097c	-	PROBABLE MEMBRANE GLYCINE AND PROLINE RICH PROTEIN	14	13	650	457.1	-192.9	0.08	0.6709	1
Rv1098c	fumC	fumarate hydratase	11	0	0	0	0	0	1	1
Rv1099c	glpX	fructose 1,6-bisphosphatase II	12	12	403.8	235.3	-168.4	-0.19	0.6372	1
Rv1100	-	hypothetical protein Rv1100	9	8	263.8	32.4	-231.4	-2.44	0.0003	0.0392
Rv1101c	-	hypothetical protein Rv1101c	18	18	3520.2	2805.9	-714.3	0.26	0.7459	1
Rv1102c	-	hypothetical protein Rv1102c	7	7	910.9	786.8	-124.1	0.37	0.8616	1
Rv1103c	-	hypothetical protein Rv1103c	6	6	369.6	134.8	-234.8	-0.87	0.2091	1
Rv1104	-	POSSIBLE PARA-NITROBENZYL ESTERASE (FRAGMENT)	9	9	1059.7	1065	5.3	0.59	0.994	1
Rv1105	-	POSSIBLE PARA-NITROBENZYL ESTERASE (FRAGMENT)	11	11	724.4	443.3	-281.1	-0.12	0.4804	1
Rv1106c	-	PROBABLE CHOLESTEROL DEHYDROGENASE	17	17	3526.7	5117.7	1591	1.12	0.5742	1
Rv1107c	xseB	exodeoxyribonuclease VII small subunit	2	2	206.7	315.1	108.4	1.19	0.6259	1
Rv1108c	xseA	exodeoxyribonuclease VII large subunit	9	9	761	364.3	-396.7	-0.48	0.2457	1
Rv1109c	-	hypothetical protein Rv1109c	6	6	792.5	399.8	-392.7	-0.4	0.3486	1
Rv1110	ispH	4-hydroxy-3-methylbut-2-enyl diphosphate reductase	13	0	0	0	0	0	1	1
Rv1111c	-	hypothetical protein Rv1111c	22	12	1132.8	926.5	-206.3	0.29	0.772	1
Rv1112	-	translation-associated GTPase	8	8	290.3	32.2	-258	-2.59	0.0009	0.0695
Rv1113	-	hypothetical protein Rv1113	2	2	189.3	19.9	-169.4	-2.67	0.1964	1
Rv1114	-	hypothetical protein Rv1114	3	3	301.7	680.8	379.1	1.76	0.9773	1
Rv1115	-	POSSIBLE EXPORTED PROTEIN	14	13	1247.6	1271.9	24.3	0.61	0.9778	1
Rv1116	-	hypothetical protein Rv1116	2	2	414	543.1	129.1	0.98	0.9738	1
Rv1116A	-	CONSERVED HYPOTHETICAL PROTEIN (FRAGMENT)	5	5	769.8	595.9	-173.9	0.22	0.8443	1
Rv1117	-	hypothetical protein Rv1117	3	3	736.8	455.7	-281.1	-0.11	0.4572	1
Rv1118c	-	hypothetical protein Rv1118c	10	9	1553.2	1591	37.9	0.62	0.9697	1
Rv1119c	-	hypothetical protein Rv1119c	3	3	94.7	3.3	-91.4	-4.28	0.2872	1
Rv1120c	-	hypothetical protein Rv1120c	4	3	79.5	6	-73.5	-3.14	0.0932	0.7674
Rv1121	zwf1	glucose-6-phosphate 1-dehydrogenase	23	21	756.2	575.1	-181.1	0.19	0.6768	1
Rv1122	gnd2	6-phosphogluconate dehydrogenase-like protein	11	6	4.5	582.8	578.3	7.59	0.0058	0.2132
Rv1123c	bpoB	POSSIBLE PEROXIDASE BPOB (NON-HAEM PEROXIDASE)	7	6	329.2	317.2	-12	0.53	0.9549	1
Rv1124	ephC	PROBABLE EPOXIDE HYDROLASE EPHC (EPOXIDE HYDRATASE)	12	9	460.3	227.5	-232.8	-0.43	0.6028	1
Rv1125	-	hypothetical protein Rv1125	21	15	173.3	101	-72.3	-0.19	0.4263	1
Rv1126c	-	hypothetical protein Rv1126c	8	6	51.6	99.2	47.6	1.53	0.7525	1
Rv1127c	ppdK	pyruvate phosphate dikinase	18	12	328.1	205.9	-122.3	-0.09	0.5085	1
Rv1128c	-	hypothetical protein Rv1128c	27	20	292	118.6	-173.4	-0.71	0.3022	1
Rv1129c	-	PROBABLE TRANSCRIPTIONAL REGULATOR PROTEIN	22	19	610.3	619	8.8	0.61	0.9832	1
Rv1130	-	hypothetical protein Rv1130	24	22	1743.5	497.1	-1246.5	-1.23	0.0078	0.2523
Rv1131	gltA1	methylcitrate synthase	14	13	536.5	232	-304.5	-0.62	0.1766	0.9806
Rv1132	-	hypothetical protein Rv1132	25	22	1292.7	603.6	-689	-0.51	0.1782	0.9806
Rv1133c	metE	5-methyltetrahydropteroyltriglutamate--homocysteine methyltransferase	31	1	0.9	0	-0.9	1.66	1	1
Rv1134	-	hypothetical protein Rv1134	4	4	419	314	-104.9	0.17	0.7862	1
Rv1135A	-	POSSIBLE ACETYL-CoA ACETYLTRANSFERASE (ACETOACETYL-CoA THIOLASE)	6	5	453.7	322	-131.8	0.09	0.6935	1
Rv1136	-	POSSIBLE ENOYL-CoA HYDRATASE	2	2	74.6	69.2	-5.4	0.48	0.8502	1
Rv1137c	-	hypothetical protein Rv1137c	2	2	199.8	270.5	70.6	1.02	0.9759	1
Rv1138c	-	POSSIBLE OXIDOREDUCTASE	13	10	1220.9	427	-794	-0.93	0.2023	1
Rv1139c	-	hypothetical protein Rv1139c	9	9	718	743.3	25.3	0.63	0.9844	1
Rv1140	-	PROBABLE INTEGRAL MEMBRANE PROTEIN	10	9	445.7	318.9	-126.8	0.1	0.634	1
Rv1141c	echA11	enoyl-CoA hydratase	13	12	1583.1	1393.4	-189.7	0.4	0.856	1
Rv1142c	echA10	enoyl-CoA hydratase	7	6	1008	470.9	-537.1	-0.51	0.3994	1
Rv1143	mcr	PROBABLE ALPHA-METHYLACYL-CoA RACEMASE MCR (2-methylacyl-CoA racemase) (2-arylpropionyl-CoA epimerase )	15	15	3104.6	2910.8	-193.7	0.49	0.9186	1
Rv1144	-	PROBABLE SHORT-CHAIN TYPE DEHYDROGENASE/REDUCTASE	10	10	1345.8	559.1	-786.7	-0.68	0.1342	0.875
Rv1145	mmpL13a	PROBABLE CONSERVED TRANSMEMBRANE TRANSPORT PROTEIN MMPL13A	10	8	1030	457.8	-572.1	-0.58	0.2145	1
Rv1146	mmpL13b	PROBABLE CONSERVED TRANSMEMBRANE TRANSPORT PROTEIN MMPL13B	21	19	4244.4	2513.8	-1730.6	-0.17	0.3394	1
Rv1147	-	hypothetical protein Rv1147	9	8	522.3	675.6	153.4	0.96	0.7372	1
Rv1148c	-	hypothetical protein Rv1148c	19	17	2506.4	1511	-995.4	-0.15	0.3806	1
Rv1151c	-	NAD-dependent deacetylase	9	8	1896.6	2112.7	216.1	0.74	0.8748	1
Rv1152	-	PROBABLE TRANSCRIPTIONAL REGULATORY PROTEIN	5	5	579.3	149	-430.3	-1.37	0.038	0.5184
Rv1153c	omt	PROBABLE O-METHYLTRANSFERASE OMT	18	18	2179	1359.4	-819.6	-0.1	0.458	1
Rv1154c	-	hypothetical protein Rv1154c	14	14	2164.2	1468.3	-695.9	0.03	0.5304	1
Rv1155	-	hypothetical protein Rv1155	10	9	1584.3	1670.8	86.5	0.66	0.949	1
Rv1156	-	hypothetical protein Rv1156	12	10	1141.3	727.2	-414.1	-0.07	0.5831	1
Rv1157c	-	CONSERVED HYPOTHETICAL ALA-, PRO-RICH PROTEIN	8	7	548.8	482.8	-66	0.4	0.8621	1
Rv1158c	-	CONSERVED HYPOTHETICAL ALA-, PRO-RICH PROTEIN	11	8	1105.8	194.3	-911.5	-1.92	0.0145	0.3351
Rv1159	pimE	mannosyltransferase	25	23	201.1	851.7	650.6	2.67	0.022	0.4199
Rv1159A	phhB	pterin-4-alpha-carbinolamine dehydratase	11	7	747	161.2	-585.9	-1.63	0.06	0.6271
Rv1160	mutT2	PROBABLE MUTATOR PROTEIN MUTT (7,8-dihydro-8-oxoguanine-triphosphatase) (8-OXO-DGTPASE)	4	4	362.8	19.5	-343.3	-3.63	0.0054	0.2085
Rv1161	narG	PROBABLE RESPIRATORY NITRATE REDUCTASE (ALPHA CHAIN) NARG	66	58	4610.9	3418.3	-1192.5	0.15	0.6172	1
Rv1162	narH	PROBABLE RESPIRATORY NITRATE REDUCTASE (BETA CHAIN) NARH	34	33	4034	2215.8	-1818.2	-0.28	0.191	1
Rv1163	narJ	PROBABLE RESPIRATORY NITRATE REDUCTASE (DELTA CHAIN) NARJ	13	13	1095	617.7	-477.3	-0.24	0.3776	1
Rv1164	narI	PROBABLE RESPIRATORY NITRATE REDUCTASE (GAMMA CHAIN) NARI	18	16	2479	1332.4	-1146.6	-0.31	0.2275	1
Rv1165	typA	POSSIBLE GTP-BINDING TRANSLATION ELONGATION FACTOR TYPA (TYROSINE PHOSPHORYLATED PROTEIN A) (GTP-BINDING PROTEIN)	15	14	2100.8	2171.4	70.6	0.63	0.9605	1
Rv1166	lpqW	PROBABLE CONSERVED LIPOPROTEIN LPQW	22	0	0	0	0	0	1	1
Rv1167c	-	PROBABLE TRANSCRIPTIONAL REGULATORY PROTEIN	9	8	393	170.6	-222.4	-0.62	0.2363	1
Rv1170	mshB	N-Acetyl-1-D-myo-Inosityl-2-Amino-2-Deoxy-alpha- D-Glucopyranoside Deacetylase mshB (GlcNAc-Ins deacetylase)	11	9	1082.3	493.6	-588.7	-0.55	0.2208	1
Rv1171	-	hypothetical protein Rv1171	5	5	595.3	885.3	289.9	1.16	0.7844	1
Rv1173	fbiC	FO synthase	38	34	1712.9	1468.9	-244	0.36	0.8262	1
Rv1174c	TB8.4	LOW MOLECULAR WEIGHT T-CELL ANTIGEN TB8.4	7	7	1632.9	967.9	-665	-0.17	0.3482	1
Rv1175c	fadH	PROBABLE NADPH DEPENDENT 2,4-DIENOYL-COA REDUCTASE FADH (2,4-dienoyl coenzyme A reductase) (4-enoyl-CoA reductase)	23	22	2145	1843.6	-301.5	0.37	0.8287	1
Rv1176c	-	hypothetical protein Rv1176c	13	11	941.9	1256.7	314.8	1	0.7452	1
Rv1177	fdxC	PROBABLE FERREDOXIN FDXC	6	0	0	0	0	0	1	1
Rv1178	-	N-succinyldiaminopimelate aminotransferase	20	20	1630.8	1886.4	255.6	0.8	0.8384	1
Rv1179c	-	hypothetical protein Rv1179c	37	35	3270.2	1862.3	-1407.9	-0.23	0.2634	1
Rv1180	pks3	PROBABLE POLYKETIDE BETA-KETOACYL SYNTHASE PKS3	23	17	881.9	112.1	-769.8	-2.39	0.0006	0.0536
Rv1181	pks4	PROBABLE POLYKETIDE BETA-KETOACYL SYNTHASE PKS4	63	51	2571.3	932.2	-1639.1	-0.88	0.0478	0.5678
Rv1182	papA3	PROBABLE CONSERVED POLYKETIDE SYNTHASE ASSOCIATED PROTEIN PAPA3	38	31	924.5	723.1	-201.4	0.23	0.704	1
Rv1183	mmpL10	PROBABLE CONSERVED TRANSMEMBRANE TRANSPORT PROTEIN MMPL10	50	41	1543.6	681.2	-862.3	-0.6	0.0659	0.6518
Rv1184c	-	POSSIBLE EXPORTED PROTEIN	21	20	657.3	223	-434.2	-0.97	0.0401	0.5384
Rv1185c	fadD21	acyl-CoA synthetase	28	26	1253.1	461.3	-791.8	-0.86	0.0632	0.6419
Rv1186c	-	hypothetical protein Rv1186c	18	14	326.3	154.5	-171.7	-0.49	0.242	1
Rv1187	rocA	PROBABLE PYRROLINE-5-CARBOXYLATE DEHYDROGENASE ROCA	22	14	200.5	271	70.5	1.02	0.9655	1
Rv1188	-	PROBABLE PROLINE DEHYDROGENASE	22	10	463.5	181.7	-281.8	-0.77	0.1853	1
Rv1189	sigI	RNA polymerase sigma factor SigI	6	5	280.5	93	-187.5	-1.01	0.4378	1
Rv1190	-	hypothetical protein Rv1190	9	7	787	316.1	-470.9	-0.73	0.1385	0.8811
Rv1191	-	hypothetical protein Rv1191	8	8	1095.2	2574.5	1479.3	1.82	0.3056	1
Rv1192	-	hypothetical protein Rv1192	13	13	1262.1	891.2	-370.9	0.08	0.5864	1
Rv1193	fadD36	acyl-CoA synthetase	18	14	519.7	251.6	-268.1	-0.46	0.3185	1
Rv1194c	-	hypothetical protein Rv1194c	16	13	1171.9	1205.7	33.7	0.63	0.9714	1
Rv1197	esxK	ESAT-6 LIKE PROTEIN ESXK (ESAT-6 LIKE PROTEIN 3)	2	2	321.6	96.4	-225.2	-1.15	0.1364	0.8788
Rv1198	esxL	PUTATIVE ESAT-6 LIKE PROTEIN ESXL (ESAT-6 LIKE PROTEIN 4)	3	3	155.4	228.9	73.6	1.14	0.5812	1
Rv1200	-	PROBABLE CONSERVED INTEGRAL MEMBRANE TRANSPORT PROTEIN	24	23	3191.4	2868.8	-322.6	0.43	0.8694	1
Rv1201c	-	PROBABLE TRANSFERASE	10	0	0	0	0	0	1	1
Rv1202	dapE	dipeptidase	15	0	0	0	0	0	1	1
Rv1203c	-	hypothetical protein Rv1203c	6	6	244.7	18.6	-226.1	-3.13	0.0004	0.0412
Rv1204c	-	hypothetical protein Rv1204c	16	16	2216.4	1236.8	-979.7	-0.26	0.2754	1
Rv1205	-	hypothetical protein Rv1205	12	12	1739.6	804	-935.7	-0.53	0.1617	0.9522
Rv1206	fadD6	acyl-CoA synthetase	29	22	1864.9	1121.1	-743.8	-0.15	0.3357	1
Rv1207	folP2	PROBABLE DIHYDROPTEROATE SYNTHASE 2 FOLP2 (DHPS 2) (Dihydropteroate pyrophosphorylase 2)	10	7	653.5	363.1	-290.4	-0.26	0.3258	1
Rv1208	-	hypothetical protein Rv1208	12	5	13.9	4.2	-9.7	-1.14	0.2361	1
Rv1209	-	hypothetical protein Rv1209	4	4	503.7	517.7	14	0.62	0.9703	1
Rv1210	tagA	PROBABLE DNA-3-METHYLADENINE GLYCOSYLASE I TAGA (TAG I) (3-methyladenine-DNA glycosylase I, constitutive) (DNA-3-methyladenine glycosidase I )	11	10	1310.6	554.9	-755.7	-0.65	0.1621	0.9522
Rv1211	-	hypothetical protein Rv1211	2	0	0	0	0	0	1	1
Rv1212c	-	PUTATIVE GLYCOSYL TRANSFERASE	27	24	2176.7	1439.8	-736.9	-0.01	0.5044	1
Rv1213	glgC	glucose-1-phosphate adenylyltransferase	27	26	2114	1845.7	-268.3	0.39	0.8332	1
Rv1215c	-	hypothetical protein Rv1215c	23	23	1467.4	1430.3	-37	0.55	0.9715	1
Rv1216c	-	PROBABLE CONSERVED INTEGRAL MEMBRANE PROTEIN	15	15	1842.7	1190.9	-651.8	-0.04	0.5056	1
Rv1217c	-	PROBABLE TETRONASIN-TRANSPORT INTEGRAL MEMBRANE PROTEIN ABC TRANSPORTER	18	17	718.5	439	-279.6	-0.13	0.5679	1
Rv1218c	-	PROBABLE TETRONASIN-TRANSPORT ATP-BINDING PROTEIN ABC TRANSPORTER	6	6	345.5	444.9	99.4	0.95	0.7489	1
Rv1219c	-	PROBABLE TRANSCRIPTIONAL REGULATORY PROTEIN	10	10	807.7	304	-503.7	-0.82	0.1969	1
Rv1220c	-	PROBABLE METHYLTRANSFERASE	10	8	1261.9	2523.3	1261.4	1.58	0.3592	1
Rv1221	sigE	RNA polymerase sigma factor SigE	16	13	390	354.9	-35.1	0.45	0.8768	1
Rv1222	-	hypothetical protein Rv1222	2	2	192.5	357.9	165.3	1.48	0.4515	1
Rv1223	htrA	PROBABLE SERINE PROTEASE HTRA (DEGP PROTEIN)	17	1	0.9	0	-0.9	1.77	1	1
Rv1224	tatB	sec-independent translocase	5	1	0	23.8	23.8	3.57	1	1
Rv1225c	-	hypothetical protein Rv1225c	6	6	889.4	481.1	-408.3	-0.3	0.3108	1
Rv1226c	-	PROBABLE TRANSMEMBRANE PROTEIN	15	15	2014.8	2109.1	94.3	0.65	0.9766	1
Rv1227c	-	PROBABLE TRANSMEMBRANE PROTEIN	6	5	373.5	274.8	-98.7	0.14	0.6961	1
Rv1228	lpqX	PROBABLE LIPOPROTEIN LPQX	8	8	1689.6	784	-905.6	-0.52	0.1635	0.9543
Rv1229c	mrp	PROBABLE MRP-RELATED PROTEIN MRP	14	0	0	0	0	0	1	1
Rv1230c	-	POSSIBLE MEMBRANE PROTEIN	20	18	2021	787.6	-1233.3	-0.77	0.0624	0.6385
Rv1231c	-	PROBABLE MEMBRANE PROTEIN	7	7	604.4	844.9	240.5	1.07	0.6366	1
Rv1232c	-	hypothetical protein Rv1232c	8	8	962.2	454.8	-507.5	-0.5	0.2372	1
Rv1233c	-	hypothetical protein Rv1233c	18	16	1662.6	709.8	-952.8	-0.64	0.1261	0.8574
Rv1234	-	PROBABLE TRANSMEMBRANE PROTEIN	8	8	381.1	486.3	105.2	0.94	0.7453	1
Rv1235	lpqY	PROBABLE SUGAR-BINDING LIPOPROTEIN LPQY	28	27	1570	1086	-483.9	0.05	0.5727	1
Rv1236	sugA	PROBABLE SUGAR-TRANSPORT INTEGRAL MEMBRANE PROTEIN ABC TRANSPORTER SUGA	18	18	1269.2	847.8	-421.4	0	0.514	1
Rv1237	sugB	PROBABLE SUGAR-TRANSPORT INTEGRAL MEMBRANE PROTEIN ABC TRANSPORTER SUGB	11	9	207.2	73.9	-133.4	-0.9	0.276	1
Rv1238	sugC	PROBABLE SUGAR-TRANSPORT ATP-BINDING PROTEIN ABC TRANSPORTER SUGC	24	21	1170.9	333	-837.9	-1.23	0.0109	0.2827
Rv1239c	corA	POSSIBLE MAGNESIUM AND COBALT TRANSPORT TRANSMEMBRANE PROTEIN CORA	23	20	1763.3	1436.6	-326.8	0.29	0.7514	1
Rv1240	mdh	malate dehydrogenase	3	0	0	0	0	0	1	1
Rv1241	-	hypothetical protein Rv1241	1	1	45.3	204.6	159.2	2.76	1	1
Rv1242	-	hypothetical protein Rv1242	9	8	1008.1	1706.1	698	1.34	0.5083	1
Rv1244	lpqZ	PROBABLE LIPOPROTEIN LPQZ	8	8	887.5	726	-161.5	0.3	0.7612	1
Rv1245c	-	PROBABLE SHORT-CHAIN TYPE DEHYDROGENASE/REDUCTASE	13	12	1498.7	1692.1	193.5	0.76	0.8684	1
Rv1246c	-	hypothetical protein Rv1246c	7	7	893.9	1489.4	595.5	1.32	0.4445	1
Rv1247c	-	hypothetical protein Rv1247c	4	4	190	122.5	-67.5	-0.05	0.7405	1
Rv1248c	kgd	alpha-ketoglutarate decarboxylase	41	36	200.1	59.4	-140.7	-1.17	0.0007	0.0594
Rv1249c	-	POSSIBLE MEMBRANE PROTEIN	11	10	2308.3	684.9	-1623.4	-1.17	0.0729	0.686
Rv1250	-	PROBABLE DRUG-TRANSPORT INTEGRAL MEMBRANE PROTEIN	26	24	2005.3	1272.8	-732.5	-0.07	0.4613	1
Rv1251c	-	hypothetical protein Rv1251c	53	44	2281.8	902.8	-1379	-0.75	0.0147	0.3351
Rv1252c	lprE	PROBABLE LIPOPROTEIN LPRE	7	7	1420.5	601.8	-818.7	-0.65	0.1557	0.9417
Rv1253	deaD	PROBABLE COLD-SHOCK DEAD-BOX PROTEIN A HOMOLOG DEAD (ATP-dependent RNA helicase deaD homolog)	32	25	1429.2	1038.5	-390.7	0.12	0.6271	1
Rv1254	-	PROBABLE ACYLTRANSFERASE	26	2	11	7.8	-3.2	0.09	0.7391	1
Rv1255c	-	PROBABLE TRANSCRIPTIONAL REGULATORY PROTEIN	8	8	376.5	591.8	215.2	1.24	0.6963	1
Rv1256c	cyp130	PROBA BLE CYTOCHROME P450 130 CYP130	14	14	1498	1307.3	-190.7	0.39	0.8373	1
Rv1257c	-	PROBABLE OXIDOREDUCTASE	15	13	1000.9	473.5	-527.4	-0.5	0.2426	1
Rv1258c	-	PROBABLE CONSERVED INTEGRAL MEMBRANE TRANSPORT PROTEIN	21	20	2005.4	1038	-967.4	-0.37	0.3349	1
Rv1259	-	hypothetical protein Rv1259	11	9	295.9	85.7	-210.2	-1.2	0.0473	0.5678
Rv1260	-	hypothetical protein Rv1260	24	18	592.2	327.9	-264.2	-0.27	0.3415	1
Rv1261c	-	hypothetical protein Rv1261c	10	10	616.5	679.9	63.4	0.73	0.9041	1
Rv1262c	-	HYPOTHETICAL HIT-LIKE PROTEIN	4	4	134.7	125.8	-8.9	0.49	0.9303	1
Rv1263	amiB2	amidase	21	20	1390.9	610.9	-779.9	-0.6	0.126	0.8574
Rv1264	-	ADENYLYL CYCLASE (ATP PYROPHOSPHATE-LYASE) (ADENYLATE CYCLASE)	13	11	1324.7	1043.3	-281.4	0.24	0.7125	1
Rv1265	-	hypothetical protein Rv1265	11	7	106.3	220.5	114.2	1.64	0.3834	1
Rv1266c	pknH	PROBABLE TRANSMEMBRANE SERINE/THREONINE-PROTEIN KINASE H PKNH (PROTEIN KINASE H) (STPK H)	26	25	3087.4	1172.4	-1915	-0.81	0.0098	0.2621
Rv1267c	embR	PROBABLE TRANSCRIPTIONAL REGULATORY PROTEIN EMBR	19	18	1961	1333.9	-627.1	0.03	0.5329	1
Rv1268c	-	hypothetical protein Rv1268c	11	10	1578.9	771	-807.9	-0.45	0.306	1
Rv1269c	-	CONSERVED PROBABLE SECRETED PROTEIN	7	7	617.4	143.9	-473.4	-1.52	0.0066	0.2311
Rv1270c	lprA	POSSIBLE LIPOPROTEIN LPRA	10	10	243.3	553.9	310.6	1.77	0.2675	1
Rv1271c	-	CONSERVED HYPOTHETICAL SECRETED PROTEIN	5	5	122.1	297.1	175	1.87	0.6101	1
Rv1272c	-	PROBABLE DRUGS-TRANSPORT TRANSMEMBRANE ATP-BINDING PROTEIN ABC TRANSPORTER	28	24	1334.2	986	-348.3	0.15	0.6499	1
Rv1273c	-	PROBABLE DRUGS-TRANSPORT TRANSMEMBRANE ATP-BINDING PROTEIN ABC TRANSPORTER	29	23	1592.8	736.2	-856.7	-0.53	0.1429	0.9006
Rv1274	lprB	POSSIBLE LIPOPROTEIN LPRB	3	1	0	4.6	4.6	1.19	1	1
Rv1275	lprC	POSSIBLE LIPOPROTEIN LPRC	6	5	5.2	88	82.9	4.67	0.9436	1
Rv1276c	-	hypothetical protein Rv1276c	6	6	66.3	52.7	-13.6	0.25	0.7978	1
Rv1277	-	hypothetical protein Rv1277	19	18	1205	804.4	-400.6	0	0.5332	1
Rv1278	-	hypothetical protein Rv1278	24	17	747.1	868.4	121.3	0.8	0.8559	1
Rv1279	-	PROBABLE DEHYDROGENASE FAD flavoprotein GMC oxidoreductase	25	25	1299.4	1356.3	56.9	0.65	0.9521	1
Rv1280c	oppA	PROBABLE PERIPLASMIC OLIGOPEPTIDE-BINDING LIPOPROTEIN OPPA	25	23	1682.4	2043.1	360.7	0.87	0.7775	1
Rv1281c	oppD	PROBABLE OLIGOPEPTIDE-TRANSPORT ATP-BINDING PROTEIN ABC TRANSPORTER OPPD	25	18	340.8	343.6	2.8	0.6	0.9896	1
Rv1282c	oppC	PROBABLE OLIGOPEPTIDE-TRANSPORT INTEGRAL MEMBRANE PROTEIN ABC TRANSPORTER OPPC	15	13	402.1	513.4	111.3	0.94	0.9502	1
Rv1283c	oppB	PROBABLE OLIGOPEPTIDE-TRANSPORT INTEGRAL MEMBRANE PROTEIN ABC TRANSPORTER OPPB	17	17	921.5	217	-704.4	-1.5	0.0094	0.2621
Rv1284	-	hypothetical protein Rv1284	4	3	156.4	60.5	-95.9	-0.79	0.5794	1
Rv1285	cysD	sulfate adenylyltransferase subunit 2	9	8	467.9	551.1	83.2	0.82	0.8901	1
Rv1286	cysN	bifunctional sulfate adenylyltransferase subunit 1/adenylylsulfate kinase protein	27	26	1709.3	793.9	-915.4	-0.52	0.1068	0.7824
Rv1287	-	hypothetical protein Rv1287	10	10	629.2	932.1	302.9	1.15	0.6074	1
Rv1288	-	hypothetical protein Rv1288	32	32	3760.9	5376.6	1615.7	1.1	0.5783	1
Rv1289	-	hypothetical protein Rv1289	10	10	821.8	248.7	-573.1	-1.14	0.047	0.5678
Rv1290A	-	hypothetical protein Rv1290A	7	7	464.5	404.6	-60	0.39	0.8708	1
Rv1290c	-	hypothetical protein Rv1290c	32	32	4673.6	3770.9	-902.7	0.28	0.7757	1
Rv1291c	-	CONSERVED HYPOTHETICAL SECRETED PROTEIN	2	2	106.8	0	-106.8	-5.15	0.0053	0.2069
Rv1292	argS	arginyl-tRNA synthetase	33	2	0.9	5.1	4.2	3.11	1	1
Rv1293	lysA	PROBABLE DIAMINOPIMELATE DECARBOXYLASE LYSA (DAP DECARBOXYLASE)	24	0	0	0	0	0	1	1
Rv1294	thrA	homoserine dehydrogenase	20	0	0	0	0	0	1	1
Rv1295	thrC	threonine synthase	17	1	0	1.5	1.5	-0.41	1	1
Rv1296	thrB	homoserine kinase	14	0	0	0	0	0	1	1
Rv1297	rho	transcription termination factor Rho	17	0	0	0	0	0	1	1
Rv1298	rpmE	50S ribosomal protein L31	6	1	0	2.6	2.6	0.36	1	1
Rv1299	prfA	peptide chain release factor 1	14	0	0	0	0	0	1	1
Rv1300	hemK	PROBABLE HEMK PROTEIN HOMOLOG HEMK	14	8	1.8	59.8	58.1	5.66	0.002	0.1096
Rv1301	-	hypothetical protein Rv1301	10	2	1.7	18	16.3	3.97	1	1
Rv1302	rfe	PROBABLE UNDECAPAPRENYL-PHOSPHATE ALPHA-N-ACETYLGLUCOSAMINYLTRANSFERASE RFE (UDP-GlcNAc TRANSFERASE)	16	0	0	0	0	0	1	1
Rv1303	-	hypothetical protein Rv1303	4	1	125.2	9.6	-115.6	-3.12	0.3022	1
Rv1304	atpB	F0F1 ATP synthase subunit A	10	0	0	0	0	0	1	1
Rv1305	atpE	F0F1 ATP synthase subunit C	6	0	0	0	0	0	1	1
Rv1306	atpF	F0F1 ATP synthase subunit B	3	0	0	0	0	0	1	1
Rv1307	atpH	PROBABLE ATP SYNTHASE DELTA CHAIN ATPH	15	1	0.9	0	-0.9	1.76	1	1
Rv1308	atpA	F0F1 ATP synthase subunit alpha	21	0	0	0	0	0	1	1
Rv1309	atpG	F0F1 ATP synthase subunit gamma	16	0	0	0	0	0	1	1
Rv1310	atpD	F0F1 ATP synthase subunit beta	18	0	0	0	0	0	1	1
Rv1311	atpC	F0F1 ATP synthase subunit epsilon	1	0	0	0	0	0	1	1
Rv1312	-	CONSERVED HYPOTHETICAL SECRETED PROTEIN	8	7	77.8	144.8	66.9	1.48	0.6956	1
Rv1314c	-	hypothetical protein Rv1314c	12	11	1398.1	682.4	-715.7	-0.45	0.1894	1
Rv1315	murA	UDP-N-acetylglucosamine 1-carboxyvinyltransferase	13	0	0	0	0	0	1	1
Rv1316c	ogt	PROBABLE METHYLATED-DNA--PROTEIN-CYSTEINE METHYLTRANSFERASE OGT (6-O-methylguanine-DNA methyltransferase) (O-6-methylguanine-DNA-alkyltransferase)	7	6	1044.6	1330.3	285.7	0.93	0.7709	1
Rv1317c	alkA	PROBABLE ADA REGULATORY PROTEIN ALKA (Regulatory protein of adaptative response) (Methylated-DNA--protein-cysteine methyltransferase) (O-6-methylguanine-DNA alkyltransferase) (O-6-methylguanine-DNA methyltransferase) (3-methyladenine DNA glycosylase II)	10	10	833	333.3	-499.7	-0.74	0.0608	0.6316
Rv1318c	-	POSSIBLE ADENYLATE CYCLASE (ATP PYROPHOSPHATE-LYASE) (ADENYLYL CYCLASE)	17	17	2702.2	1966.7	-735.6	0.13	0.6393	1
Rv1319c	-	POSSIBLE ADENYLATE CYCLASE (ATP PYROPHOSPHATE-LYASE) (ADENYLYL CYCLASE)	28	25	3827	2114.3	-1712.6	-0.27	0.2014	1
Rv1320c	-	POSSIBLE ADENYLATE CYCLASE (ATP PYROPHOSPHATE-LYASE) (ADENYLYL CYCLASE)	27	25	4414.9	1901	-2513.9	-0.63	0.0511	0.579
Rv1321	-	hypothetical protein Rv1321	9	9	1246.2	716.6	-529.5	-0.21	0.3927	1
Rv1322	-	hypothetical protein Rv1322	5	5	474	251.8	-222.2	-0.33	0.3098	1
Rv1322A	-	hypothetical protein Rv1322A	6	6	288.3	270.1	-18.2	0.49	0.9339	1
Rv1323	fadA4	acetyl-CoA acetyltransferase	12	12	1674.5	949	-725.5	-0.23	0.3653	1
Rv1324	-	POSSIBLE THIOREDOXIN	5	4	116.7	138.3	21.7	0.83	0.8809	1
Rv1326c	glgB	glycogen branching enzyme	41	1	1.7	0	-1.7	0.81	0.4039	1
Rv1327c	glgE	PROBABLE GLUCANASE GLGE	35	1	0	1.5	1.5	-0.43	1	1
Rv1328	glgP	PROBABLE GLYCOGEN PHOSPHORYLASE GLGP	40	39	2279.7	1499.7	-779.9	-0.02	0.4842	1
Rv1329c	dinG	PROBABLE ATP-DEPENDENT HELICASE DING	23	19	1134.8	476.2	-658.6	-0.67	0.0963	0.7711
Rv1330c	-	nicotinate phosphoribosyltransferase	23	20	2435.5	2882.2	446.7	0.83	0.7874	1
Rv1331	clpS	ATP-dependent Clp protease adaptor protein ClpS	5	5	560.8	467.1	-93.7	0.32	0.7843	1
Rv1332	-	PROBABLE TRANSCRIPTIONAL REGULATORY PROTEIN	6	6	456.4	445.4	-11.1	0.55	0.977	1
Rv1333	-	PROBABLE HYDROLASE	10	9	1006.6	742.7	-263.9	0.15	0.7381	1
Rv1334	-	hypothetical protein Rv1334	10	10	1500.6	1142.2	-358.5	0.19	0.6687	1
Rv1335	-	9.5 KDA CULTURE FILTRATE ANTIGEN CFP10A	4	4	968.7	448.5	-520.2	-0.53	0.2033	1
Rv1336	cysM	PROBABLE CYSTEINE SYNTHASE B CYSM (CSASE B) (O-acetylserine sulfhydrylase B) (O-acetylserine (Thiol)-lyase B)	16	16	2607.2	1728.5	-878.7	-0.01	0.5019	1
Rv1337	-	PROBABLE INTEGRAL MEMBRANE PROTEIN	12	12	1463.7	1202.5	-261.2	0.3	0.7711	1
Rv1338	murI	glutamate racemase	16	10	6.8	39.9	33.1	3.13	0.0303	0.4787
Rv1339	-	hypothetical protein Rv1339	16	12	198.7	149.2	-49.5	0.17	0.7099	1
Rv1340	rph	ribonuclease PH	13	12	340.2	8.4	-331.8	-4.75	0	0
Rv1341	-	putative deoxyribonucleotide triphosphate pyrophosphatase	5	5	213.4	275.2	61.8	0.95	0.753	1
Rv1342c	-	hypothetical protein Rv1342c	5	2	3.5	0	-3.5	-0.21	0.469	1
Rv1343c	lprD	PROBABLE CONSERVED LIPOPROTEIN LPRD	11	3	2.6	52.9	50.3	4.95	0.4763	1
Rv1344	-	acyl carrier protein	7	7	698.9	419.9	-279	-0.15	0.5646	1
Rv1345	fadD33	acyl-CoA synthetase	23	21	1577.7	1862.8	285.2	0.82	0.812	1
Rv1346	fadE14	POSSIBLE ACYL-CoA DEHYDROGENASE FADE14	13	12	743.7	547.7	-196	0.14	0.6723	1
Rv1347c	-	hypothetical protein Rv1347c	13	8	70.9	31.3	-39.7	-0.6	0.2137	1
Rv1348	-	PROBABLE DRUGS-TRANSPORT TRANSMEMBRANE ATP-BINDING PROTEIN ABC TRANSPORTER	37	18	423.4	180.5	-242.9	-0.65	0.2288	1
Rv1349	-	PROBABLE DRUGS-TRANSPORT TRANSMEMBRANE ATP-BINDING PROTEIN ABC TRANSPORTER	17	10	93.8	1.5	-92.3	-5.4	0	0
Rv1350	fabG	3-ketoacyl-(acyl-carrier-protein) reductase	12	7	244.3	200.8	-43.5	0.3	0.8255	1
Rv1351	-	hypothetical protein Rv1351	10	7	325.6	442.2	116.6	1.03	0.9517	1
Rv1352	-	hypothetical protein Rv1352	5	5	186	171.3	-14.8	0.47	0.9072	1
Rv1353c	-	PROBABLE TRANSCRIPTIONAL REGULATORY PROTEIN	12	10	344.2	85.2	-259	-1.43	0.034	0.4978
Rv1354c	-	hypothetical protein Rv1354c	40	36	1566.3	1096.6	-469.7	0.07	0.5649	1
Rv1355c	moeY	hypothetical protein Rv1355c	36	24	782.9	952.2	169.3	0.87	0.7863	1
Rv1356c	-	hypothetical protein Rv1356c	25	21	1295.1	875.8	-419.3	0.02	0.533	1
Rv1357c	-	hypothetical protein Rv1357c	12	12	796.1	671.3	-124.8	0.34	0.7956	1
Rv1358	-	PROBABLE TRANSCRIPTIONAL REGULATORY PROTEIN	66	61	4566.4	3810.3	-756.1	0.32	0.8493	1
Rv1359	-	PROBABLE TRANSCRIPTIONAL REGULATORY PROTEIN	17	15	844.6	112.4	-732.3	-2.32	0	0
Rv1360	-	PROBABLE OXIDOREDUCTASE	12	12	1871.9	1645.4	-226.5	0.4	0.8513	1
Rv1362c	-	POSSIBLE MEMBRANE PROTEIN	13	11	833.7	444.7	-389	-0.32	0.2772	1
Rv1363c	-	POSSIBLE MEMBRANE PROTEIN	6	6	373.5	124.1	-249.4	-1	0.0439	0.5606
Rv1364c	-	hypothetical protein Rv1364c	31	29	2775.4	905.2	-1870.2	-1.03	0.0028	0.134
Rv1365c	rsfA	ANTI-ANTI-SIGMA FACTOR RSFA (ANTI-SIGMA FACTOR ANTAGONIST) (REGULATOR OF SIGMA F A)	5	4	397.8	109.2	-288.6	-1.28	0.0516	0.5804
Rv1366	-	hypothetical protein Rv1366	17	17	985.5	1153	167.5	0.81	0.8174	1
Rv1367c	-	hypothetical protein Rv1367c	13	13	1364.9	469.4	-895.6	-0.96	0.0264	0.4671
Rv1368	lprF	PROBABLE CONSERVED LIPOPROTEIN LPRF	7	7	1306.6	888	-418.6	0.03	0.5445	1
Rv1371	-	PROBABLE CONSERVED MEMBRANE PROTEIN	28	24	621	1064.8	443.8	1.36	0.421	1
Rv1372	-	hypothetical protein Rv1372	18	14	564.5	257.4	-307.1	-0.55	0.2571	1
Rv1373	-	GLYCOLIPID SULFOTRANSFERASE	17	16	1960.9	2088	127.1	0.68	0.9219	1
Rv1374c	-	hypothetical protein Rv1374c	12	11	1957.2	1361.5	-595.7	0.06	0.6287	1
Rv1375	-	hypothetical protein Rv1375	20	20	4338	3093.1	-1244.8	0.1	0.587	1
Rv1376	-	hypothetical protein Rv1376	14	13	2156.3	1191.6	-964.6	-0.27	0.355	1
Rv1377c	-	PUTATIVE TRANSFERASE	10	9	449	509.8	60.7	0.77	0.8744	1
Rv1378c	-	hypothetical protein Rv1378c	19	15	1402.8	1913.5	510.7	1.03	0.6454	1
Rv1379	pyrR	pyrimidine regulatory protein PyrR	7	2	160.5	114.1	-46.4	0.09	0.6381	1
Rv1380	pyrB	aspartate carbamoyltransferase catalytic subunit	12	0	0	0	0	0	1	1
Rv1381	pyrC	dihydroorotase	9	0	0	0	0	0	1	1
Rv1382	-	PROBABLE EXPORT OR MEMBRANE PROTEIN	6	1	0	1.5	1.5	-0.44	1	1
Rv1383	carA	carbamoyl phosphate synthase small subunit	10	0	0	0	0	0	1	1
Rv1384	carB	carbamoyl phosphate synthase large subunit	42	0	0	0	0	0	1	1
Rv1385	pyrF	orotidine 5'-phosphate decarboxylase	5	0	0	0	0	0	1	1
Rv1388	mihF	PUTATIVE INTEGRATION HOST FACTOR MIHF	5	5	160.2	166.3	6.1	0.64	0.9672	1
Rv1389	gmk	guanylate kinase	6	0	0	0	0	0	1	1
Rv1390	rpoZ	DNA-directed RNA polymerase subunit omega	6	0	0	0	0	0	1	1
Rv1391	dfp	bifunctional phosphopantothenoylcysteine decarboxylase/phosphopantothenate synthase	15	0	0	0	0	0	1	1
Rv1392	metK	S-adenosylmethionine synthetase	17	0	0	0	0	0	1	1
Rv1393c	-	PROBABLE MONOXYGENASE	24	23	3204.5	1845.1	-1359.4	-0.21	0.2967	1
Rv1394c	cyp132	PROBABLE CYTOCHROME P450 132 CYP132	18	16	1513.1	984.5	-528.6	-0.04	0.4805	1
Rv1395	-	PROBABLE TRANSCRIPTIONAL REGULATORY PROTEIN	13	10	799.8	270.6	-529.2	-0.98	0.0922	0.7621
Rv1397c	-	hypothetical protein Rv1397c	6	5	239	107.5	-131.5	-0.57	0.3616	1
Rv1398c	-	hypothetical protein Rv1398c	3	3	373.9	416.3	42.4	0.74	0.9447	1
Rv1399c	lipH	PROBABLE LIPASE LIPH	14	13	900.9	664.3	-236.6	0.15	0.6957	1
Rv1400c	lipI	PROBABLE LIPASE LIPH	15	14	290.8	271.1	-19.7	0.48	0.9232	1
Rv1401	-	POSSIBLE MEMBRANE PROTEIN	5	5	54.9	41.6	-13.3	0.18	0.8069	1
Rv1402	priA	primosome assembly protein PriA	22	6	0.9	39.1	38.2	6.06	0.0141	0.3303
Rv1403c	-	PUTATIVE METHYLTRANSFERASE	13	12	1126.7	355	-771.7	-1.08	0.0468	0.5678
Rv1404	-	PROBABLE TRANSCRIPTIONAL REGULATORY PROTEIN	5	5	68.9	43.1	-25.9	-0.09	0.5919	1
Rv1405c	-	PUTATIVE METHYLTRANSFERASE	10	10	2418.8	1556.5	-862.3	-0.05	0.4873	1
Rv1406	fmt	methionyl-tRNA formyltransferase	9	1	1.7	0	-1.7	0.81	0.4	1
Rv1407	fmu	PROBABLE FMU PROTEIN (SUN PROTEIN)	19	16	1418.2	1645.2	227	0.8	0.8242	1
Rv1408	rpe	ribulose-phosphate 3-epimerase	11	3	3.4	0	-3.4	-0.18	0.1013	0.778
Rv1409	ribG	PROBABLE BIFUNCTIONAL riboflavin biosynthesis protein RIBG : Diaminohydroxyphosphoribosylaminopyrimidine deaminase (Riboflavin-specific deaminase) + 5-amino-6-(5-phosphoribosylamino) uracil reductase (HTP reductase)	12	0	0	0	0	0	1	1
Rv1410c	-	AMINOGLYCOSIDES/TETRACYCLINE-TRANSPORT INTEGRAL MEMBRANE PROTEIN	27	26	2226.1	2940.2	714.1	0.99	0.6765	1
Rv1411c	lprG	PROBABLE CONSERVED LIPOPROTEIN LPRG	8	7	838.8	1490.9	652.1	1.41	0.6126	1
Rv1412	ribC	riboflavin synthase subunit alpha	6	0	0	0	0	0	1	1
Rv1413	-	hypothetical protein Rv1413	4	4	633.4	323.7	-309.7	-0.38	0.2838	1
Rv1414	-	hypothetical protein Rv1414	3	3	199.6	266.6	66.9	1	0.802	1
Rv1415	ribA2	bifunctional 3,4-dihydroxy-2-butanone 4-phosphate synthase/GTP cyclohydrolase II protein	14	0	0	0	0	0	1	1
Rv1416	ribH	riboflavin synthase subunit beta	4	0	0	0	0	0	1	1
Rv1417	-	POSSIBLE CONSERVED MEMBRANE PROTEIN	8	4	56.3	15.4	-40.9	-1.28	0.2531	1
Rv1418	lprH	PROBABLE LIPOPROTEIN LPRH	13	12	766.2	1107.6	341.4	1.12	0.6463	1
Rv1419	-	hypothetical protein Rv1419	3	3	75.7	103.8	28.2	1.04	0.7717	1
Rv1420	uvrC	excinuclease ABC subunit C	25	22	677.4	237	-440.4	-0.93	0.0183	0.3768
Rv1421	-	hypothetical protein Rv1421	19	16	1223.2	526.1	-697.1	-0.63	0.1347	0.8766
Rv1422	-	hypothetical protein Rv1422	9	7	339.7	245	-94.7	0.11	0.6368	1
Rv1423	whiA	PROBABLE TRANSCRIPTIONAL REGULATORY PROTEIN WHIA	9	0	0	0	0	0	1	1
Rv1424c	-	POSSIBLE MEMBRANE PROTEIN	17	15	712.4	656.2	-56.3	0.47	0.9493	1
Rv1425	-	hypothetical protein Rv1425	17	15	1383.6	1269	-114.5	0.46	0.8838	1
Rv1426c	lipO	PROBABLE ESTERASE LIPO	26	21	487.2	720.1	232.8	1.15	0.5942	1
Rv1427c	fadD12	acyl-CoA synthetase	16	14	801.9	599.6	-202.4	0.17	0.6565	1
Rv1428c	-	hypothetical protein Rv1428c	16	16	1377.8	1083.1	-294.7	0.24	0.7331	1
Rv1429	-	hypothetical protein Rv1429	21	19	1333.4	1711.5	378.1	0.95	0.7491	1
Rv1431	-	hypothetical protein Rv1431	25	20	1232.1	2180.9	948.8	1.41	0.5642	1
Rv1432	-	PROBABLE DEHYDROGENASE	15	14	763.5	34.2	-729.3	-3.9	0	0
Rv1433	-	POSSIBLE CONSERVED EXPORTED PROTEIN	16	15	3052.4	2469.6	-582.9	0.28	0.7056	1
Rv1434	-	hypothetical protein Rv1434	1	1	142.5	24	-118.6	-1.99	0.296	1
Rv1435c	-	Probable conserved Proline, Glycine, Valine-rich secreted protein	16	12	947.4	1479.5	532.1	1.23	0.5523	1
Rv1436	gap	glyceraldehyde-3-phosphate dehydrogenase	12	7	5.2	12.5	7.3	1.85	0.3368	1
Rv1437	pgk	phosphoglycerate kinase	14	5	4.3	8.5	4.1	1.55	0.5817	1
Rv1438	tpiA	triosephosphate isomerase	14	0	0	0	0	0	1	1
Rv1439c	-	hypothetical protein Rv1439c	7	7	930.9	595.1	-335.8	-0.06	0.473	1
Rv1440	secG	preprotein translocase subunit SecG	4	0	0	0	0	0	1	1
Rv1442	bisC	PROBABLE BIOTIN SULFOXIDE REDUCTASE BISC (BDS reductase) (BSO reductase)	35	32	3115.6	943.7	-2171.9	-1.14	0.0016	0.0954
Rv1443c	-	hypothetical protein Rv1443c	1	1	5.9	0	-5.9	-0.97	1	1
Rv1444c	-	hypothetical protein Rv1444c	3	3	192.4	658.2	465.8	2.36	0.4704	1
Rv1445c	devB	6-phosphogluconolactonase	7	6	200.3	67.7	-132.6	-0.98	0.1402	0.8885
Rv1446c	opcA	PUTATIVE OXPP CYCLE PROTEIN OPCA	13	8	199.9	109.3	-90.6	-0.29	0.5397	1
Rv1447c	zwf2	glucose-6-phosphate 1-dehydrogenase	15	13	704.5	558.3	-146.1	0.25	0.7273	1
Rv1448c	tal	transaldolase	11	9	430.8	118.7	-312.1	-1.27	0.0986	0.7718
Rv1449c	tkt	transketolase	20	0	0	0	0	0	1	1
Rv1451	ctaB	protoheme IX farnesyltransferase	15	1	0.9	0	-0.9	1.75	1	1
Rv1453	-	POSSIBLE TRANSCRIPTIONAL ACTIVATOR PROTEIN	10	10	1518.8	879	-639.8	-0.2	0.3593	1
Rv1454c	qor	PROBABLE QUINONE REDUCTASE QOR (NADPH:quinone reductase) (Zeta-crystallin homolog protein)	15	14	2269	1932.8	-336.1	0.35	0.8088	1
Rv1455	-	hypothetical protein Rv1455	12	12	2825.4	1107.7	-1717.7	-0.77	0.1782	0.9806
Rv1456c	-	PROBABLE UNIDENTIFIED ANTIBIOTIC-TRANSPORT INTEGRAL MEMBRANE ABC TRANSPORTER	14	1	0.9	0	-0.9	1.79	1	1
Rv1457c	-	PROBABLE UNIDENTIFIED ANTIBIOTIC-TRANSPORT INTEGRAL MEMBRANE ABC TRANSPORTER	8	7	14.6	19	4.4	0.96	0.7336	1
Rv1458c	-	PROBABLE UNIDENTIFIED ANTIBIOTIC-TRANSPORT ATP-BINDING PROTEIN ABC TRANSPORTER	13	11	60	102.2	42.3	1.35	0.4439	1
Rv1459c	-	POSSIBLE CONSERVED INTEGRAL MEMBRANE PROTEIN	23	4	410.6	757.4	346.8	1.47	0.9535	1
Rv1460	-	PROBABLE TRANSCRIPTIONAL REGULATORY PROTEIN	7	6	303.9	395.6	91.8	0.97	0.9848	1
Rv1461	-	hypothetical protein Rv1461	56	0	0	0	0	0	1	1
Rv1462	-	hypothetical protein Rv1462	14	0	0	0	0	0	1	1
Rv1463	-	PROBABLE CONSERVED ATP-BINDING PROTEIN ABC TRANSPORTER	10	0	0	0	0	0	1	1
Rv1464	csd	PROBABLE CYSTEINE DESULFURASE CSD	15	2	2.6	0	-2.6	0.23	0.4671	1
Rv1465	-	POSSIBLE NITROGEN FIXATION RELATED PROTEIN	7	1	96.2	55.3	-40.8	-0.21	0.6068	1
Rv1466	-	hypothetical protein Rv1466	1	1	14.4	5.1	-9.3	-0.91	0.6969	1
Rv1467c	fadE15	PROBABLE ACYL-CoA DEHYDROGENASE FADE15	25	25	2267.4	515.1	-1752.3	-1.55	0.0004	0.0412
Rv1469	ctpD	PROBABLE CATION TRANSPORTER P-TYPE ATPASE D CTPD	18	16	800.9	1196.4	395.6	1.16	0.8365	1
Rv1470	trxA	PROBABLE THIOREDOXIN TRXA	5	5	946.3	509	-437.3	-0.31	0.3802	1
Rv1471	trxB1	PROBABLE THIOREDOXIN TRXB1	2	2	127.7	116.5	-11.2	0.45	0.8921	1
Rv1472	echA12	enoyl-CoA hydratase	14	14	2148.3	1055.8	-1092.5	-0.44	0.1777	0.9806
Rv1473	-	PROBABLE MACROLIDE-TRANSPORT ATP-BINDING PROTEIN ABC TRANSPORTER	22	20	654.8	1181.7	526.8	1.44	0.5188	1
Rv1473A	-	POSSIBLE TRANSCRIPTIONAL REGULATORY PROTEIN	4	4	203.9	181.9	-22	0.42	0.9067	1
Rv1474c	-	PROBABLE TRANSCRIPTIONAL REGULATORY PROTEIN	8	7	546.2	244.9	-301.3	-0.57	0.2276	1
Rv1475c	acn	aconitate hydratase	47	0	0	0	0	0	1	1
Rv1476	-	POSSIBLE MEMBRANE PROTEIN	5	0	0	0	0	0	1	1
Rv1477	-	HYPOTHETICAL INVASION PROTEIN	21	10	110	85.4	-24.6	0.22	0.7207	1
Rv1478	-	HYPOTHETICAL INVASION PROTEIN	7	7	1026.4	665.2	-361.2	-0.04	0.4971	1
Rv1479	moxR1	PROBABLE TRANSCRIPTIONAL REGULATORY PROTEIN MOXR1	13	0	0	0	0	0	1	1
Rv1480	-	hypothetical protein Rv1480	6	1	175.5	43.8	-131.6	-1.42	0.1999	1
Rv1481	-	PROBABLE MEMBRANE PROTEIN	11	0	0	0	0	0	1	1
Rv1482c	-	hypothetical protein Rv1482c	14	14	1895.2	1622.1	-273.2	0.36	0.8181	1
Rv1483	fabG1	3-OXOACYL-	12	1	0.9	0	-0.9	1.81	1	1
Rv1484	inhA	enoyl-(acyl carrier protein) reductase	7	0	0	0	0	0	1	1
Rv1485	hemH	ferrochelatase	24	1	0	1.5	1.5	-0.4	1	1
Rv1486c	-	hypothetical protein Rv1486c	7	7	913.6	477.5	-436.1	-0.35	0.2643	1
Rv1487	-	hypothetical protein Rv1487	3	3	207.9	368	160.1	1.41	0.9889	1
Rv1488	-	POSSIBLE EXPORTED CONSERVED PROTEIN	14	14	2960.4	1794	-1166.4	-0.14	0.3939	1
Rv1489	-	hypothetical protein Rv1489	6	6	706.6	777.8	71.2	0.72	0.8849	1
Rv1489A	-	hypothetical protein Rv1489A	4	4	434	189.9	-244.1	-0.61	0.2607	1
Rv1490	-	PROBABLE MEMBRANE PROTEIN	37	25	1037.5	728.9	-308.6	0.08	0.6021	1
Rv1491c	-	hypothetical protein Rv1491c	14	13	1001.3	790.6	-210.7	0.24	0.7254	1
Rv1492	mutA	PROBABLE METHYLMALONYL-CoA MUTASE SMALL SUBUNIT MUTA (MCM)	13	11	1349	593.5	-755.5	-0.6	0.1611	0.9522
Rv1493	mutB	methylmalonyl-CoA mutase	28	23	2972.9	2357	-616	0.25	0.7011	1
Rv1494	-	hypothetical protein Rv1494	8	6	482.6	47.1	-435.5	-2.77	0.0002	0.0309
Rv1495	-	hypothetical protein Rv1495	5	5	341.9	1232.4	890.5	2.43	0.2477	1
Rv1496	-	arginine/ornithine transport system ATPase	3	3	391.3	449.2	58	0.78	0.8601	1
Rv1497	lipL	PROBABLE ESTERASE LIPL	14	12	1073.2	1048.4	-24.8	0.55	0.9713	1
Rv1498A	-	hypothetical protein Rv1498A	3	3	523	151.8	-371.1	-1.2	0.1335	0.8738
Rv1498c	-	PROBABLE METHYLTRANSFERASE	16	14	2255.4	1236.2	-1019.3	-0.28	0.2775	1
Rv1499	-	hypothetical protein Rv1499	4	4	493.2	499.5	6.2	0.6	0.997	1
Rv1500	-	PROBABLE GLYCOSYLTRANSFERASE	32	21	1241	354.6	-886.4	-1.22	0.028	0.474
Rv1501	-	hypothetical protein Rv1501	30	26	893.1	482.7	-410.4	-0.3	0.2846	1
Rv1502	-	hypothetical protein Rv1502	32	24	1006.2	107.9	-898.4	-2.64	0.0012	0.0784
Rv1503c	-	hypothetical protein Rv1503c	18	16	2431.8	1459.6	-972.2	-0.15	0.3906	1
Rv1504c	-	hypothetical protein Rv1504c	12	12	2648.5	1410.5	-1238	-0.32	0.2866	1
Rv1505c	-	hypothetical protein Rv1505c	25	19	973.2	329.5	-643.7	-0.98	0.0942	0.7674
Rv1506c	-	hypothetical protein Rv1506c	19	16	802.6	323.3	-479.3	-0.73	0.1198	0.8322
Rv1507A	-	hypothetical protein Rv1507A	16	8	471.6	364.9	-106.8	0.21	0.725	1
Rv1507c	-	hypothetical protein Rv1507c	26	15	253	174.8	-78.2	0.05	0.5958	1
Rv1508A	-	hypothetical protein Rv1508A	13	12	1023.9	772.7	-251.2	0.18	0.6872	1
Rv1508c	-	Probable membrane protein	40	40	7351.7	2922.5	-4429.1	-0.75	0.0176	0.3712
Rv1509	-	hypothetical protein Rv1509	16	11	527.9	160.4	-367.5	-1.13	0.1353	0.8783
Rv1510	-	conserved probable membrane protein	22	22	3218.9	2829.2	-389.7	0.4	0.8694	1
Rv1511	gmdA	GDP-D-mannose dehydratase gmdA (GDP-mannose 4,6 dehydratase) (GMD)	19	19	3519.4	3089.5	-429.9	0.4	0.843	1
Rv1512	epiA	probable nucleotide-sugar epimerase epiA	11	9	194.8	92.8	-102	-0.48	0.3734	1
Rv1513	-	hypothetical protein Rv1513	7	6	146.4	10.5	-135.9	-3.22	0.0057	0.2132
Rv1514c	-	hypothetical protein Rv1514c	17	12	433.9	237.6	-196.4	-0.28	0.3504	1
Rv1515c	-	hypothetical protein Rv1515c	16	13	512.4	437.9	-74.5	0.36	0.8411	1
Rv1516c	-	probable sugar transferase	11	10	531.8	151.3	-380.5	-1.23	0.0361	0.5131
Rv1517	-	hypothetical protein Rv1517	13	11	782	223.4	-558.6	-1.22	0.1122	0.8098
Rv1518	-	hypothetical protein Rv1518	11	10	726.1	346.4	-379.7	-0.48	0.272	1
Rv1519	-	hypothetical protein Rv1519	3	3	535.4	236.4	-298.9	-0.59	0.3367	1
Rv1520	-	probable sugar transferase	20	19	3529.4	2650.6	-878.8	0.17	0.6803	1
Rv1521	fadD25	acyl-CoA synthetase	35	34	3452.1	1941	-1511.1	-0.25	0.2729	1
Rv1522c	mmpL12	PROBABLE CONSERVED TRANSMEMBRANE TRANSPORT PROTEIN MMPL12	46	41	4912.6	3494.1	-1418.5	0.09	0.6104	1
Rv1523	-	Probable methyltransferase	15	15	2146.9	2192	45.1	0.61	0.9726	1
Rv1524	-	Probable glycosyltransferase	12	12	390.5	94.2	-296.2	-1.47	0.0377	0.5184
Rv1525	wbbL2	POSSIBLE RHAMNOSYL TRANSFERASE WBBL2	20	11	183	265.6	82.6	1.12	0.6793	1
Rv1526c	-	Probable glycosyltransferase	18	17	780.9	585.8	-195.1	0.17	0.6643	1
Rv1527c	pks5	Probable polyketide synthase pks5	86	74	6334.8	5551	-783.8	0.39	0.8851	1
Rv1528c	papA4	PROBABLE CONSERVED POLYKETIDE SYNTHASE ASSOCIATED PROTEIN PAPA4	7	7	623.8	210.8	-413.1	-0.98	0.0592	0.6256
Rv1529	fadD24	acyl-CoA synthetase	33	30	1240.4	1418.2	177.7	0.78	0.8547	1
Rv1530	adh	Probable alcohol dehydrogenase adh	22	17	291	190.9	-100.1	-0.02	0.5245	1
Rv1531	-	hypothetical protein Rv1531	8	7	294.7	132.5	-162.2	-0.57	0.3854	1
Rv1532c	-	hypothetical protein Rv1532c	4	4	191.1	59.8	-131.4	-1.09	0.2625	1
Rv1533	-	hypothetical protein Rv1533	10	9	716.4	494.9	-221.5	0.05	0.5964	1
Rv1534	-	Probable transcriptional regulator	16	16	703.6	920.9	217.3	0.97	0.7016	1
Rv1535	-	hypothetical protein Rv1535	4	4	863.6	340.1	-523.6	-0.76	0.088	0.75
Rv1536	ileS	isoleucyl-tRNA synthetase	72	2	0	5.4	5.4	1.43	0.4661	1
Rv1537	dinX	DNA polymerase IV	13	12	749.8	745.5	-4.3	0.58	0.9949	1
Rv1538c	ansA	Probable L-aparaginase ansA	14	13	1984.1	1388.1	-596	0.07	0.6165	1
Rv1539	lspA	lipoprotein signal peptidase	8	4	211.4	330.2	118.8	1.23	0.7411	1
Rv1540	-	CONSERVED HYPOTHETICAL PROTEIN MEMBER OF yabO/yceC/yfiI FAMILY	12	10	61.9	23.8	-38	-0.79	0.127	0.8577
Rv1541c	lprI	Possible lipoprotein lprI	9	9	1171.4	767.3	-404.1	-0.03	0.5329	1
Rv1542c	glbN	Probable hemoglobin glbN	7	7	858.1	591.7	-266.4	0.05	0.551	1
Rv1543	-	POSSIBLE FATTY ACYL-CoA REDUCTASE	14	13	1598.1	1493.1	-105	0.49	0.9237	1
Rv1544	-	Possible ketoacyl reductase	11	10	1517.6	946	-571.6	-0.1	0.4445	1
Rv1545	-	hypothetical protein Rv1545	3	2	435.3	471.6	36.3	0.7	0.9094	1
Rv1546	-	hypothetical protein Rv1546	3	3	616.9	223.7	-393.2	-0.88	0.0933	0.7674
Rv1547	dnaE	DNA polymerase III subunit alpha	45	0	0	0	0	0	1	1
Rv1549	fadD11.1	POSSIBLE FATTY-ACID-CoA LIGASE FADD11.1 (FATTY-ACID-CoA SYNTHETASE) (FATTY-ACID-CoA SYNTHASE)	9	7	1303.7	324.4	-979.3	-1.42	0.0183	0.3768
Rv1550	fadD11	PROBABLE FATTY-ACID-CoA LIGASE FADD11 (FATTY-ACID-CoA SYNTHETASE) (FATTY-ACID-CoA SYNTHASE)	25	24	2958.1	992	-1966	-0.99	0.0036	0.1609
Rv1551	plsB1	glycerol-3-phosphate acyltransferase	29	27	2287	821.6	-1465.4	-0.89	0.0323	0.4849
Rv1552	frdA	fumarate reductase flavoprotein subunit	34	32	2092.6	1835.3	-257.3	0.4	0.8446	1
Rv1553	frdB	PROBABLE FUMARATE REDUCTASE	13	13	1253.4	1317.9	64.5	0.66	0.9378	1
Rv1554	frdC	PROBABLE FUMARATE REDUCTASE	9	8	882.7	248.4	-634.2	-1.24	0.0369	0.518
Rv1555	frdD	fumarate reductase subunit D	3	3	376.4	341.2	-35.2	0.44	0.8912	1
Rv1556	-	Possible regulatory protein	12	11	1408.5	1198.1	-210.4	0.35	0.8177	1
Rv1557	mmpL6	PROBABLE CONSERVED TRANSMEMBRANE TRANSPORT PROTEIN MMPL6	19	16	2695.3	1531.6	-1163.7	-0.23	0.3407	1
Rv1558	-	hypothetical protein Rv1558	8	8	2137.3	1822.4	-314.9	0.36	0.827	1
Rv1559	ilvA	threonine dehydratase	23	21	2880.8	2518.9	-361.8	0.39	0.8844	1
Rv1560	-	hypothetical protein Rv1560	2	2	73.2	50.8	-22.4	0.06	0.5469	1
Rv1561	-	hypothetical protein Rv1561	9	9	542.3	308.2	-234.1	-0.23	0.4197	1
Rv1562c	treZ	Maltooligosyltrehalose trehalohydrolase TreZ	30	28	985.7	1278.4	292.8	0.96	0.738	1
Rv1563c	treY	Maltooligosyltrehalose synthase TreY	31	19	536.9	570.5	33.6	0.67	0.93	1
Rv1564c	treX	Probable Maltooligosyltrehalose synthase TreX	42	35	2290.6	2145.6	-145	0.49	0.9232	1
Rv1565c	-	hypothetical protein Rv1565c	41	40	1049.4	824.2	-225.2	0.24	0.7623	1
Rv1566c	-	Possible inv protein	10	9	1031.8	1154.4	122.6	0.75	0.8623	1
Rv1567c	-	Probable hypothetical membrane protein	8	7	3131.4	1883.5	-1247.9	-0.15	0.3683	1
Rv1568	bioA	adenosylmethionine--8-amino-7-oxononanoate transaminase	15	15	2304	1684.5	-619.4	0.13	0.6532	1
Rv1569	bioF1	8-amino-7-oxononanoate synthase	7	6	735.5	316.7	-418.8	-0.63	0.1711	0.9742
Rv1570	bioD	dithiobiotin synthetase	2	1	78.1	154	75.9	1.56	0.803	1
Rv1571	-	hypothetical protein Rv1571	2	1	53.1	4.4	-48.7	-3.01	0.4034	1
Rv1589	bioB	biotin synthase	9	8	1007.9	211.5	-796.5	-1.67	0.0065	0.23
Rv1590	-	hypothetical protein Rv1590	3	3	669.1	81.4	-587.7	-2.45	0.0157	0.3463
Rv1591	-	PROBABLE TRANSMEMBRANE PROTEIN	8	7	1436.8	1043.9	-393	0.12	0.6228	1
Rv1592c	-	hypothetical protein Rv1592c	24	23	6507.6	2349.2	-4158.4	-0.88	0.0231	0.4302
Rv1593c	-	hypothetical protein Rv1593c	11	11	1408	1352.9	-55.1	0.53	0.9546	1
Rv1594	nadA	quinolinate synthetase	10	2	1	2.8	1.8	2.08	1	1
Rv1595	nadB	L-aspartate oxidase	23	3	2.8	3.3	0.4	0.79	1	1
Rv1596	nadC	nicotinate-nucleotide pyrophosphorylase	12	1	0	2.8	2.8	0.48	1	1
Rv1597	-	hypothetical protein Rv1597	12	11	1367.6	562.6	-805	-0.7	0.0787	0.7125
Rv1598c	-	hypothetical protein Rv1598c	8	7	1002.6	431.6	-571	-0.63	0.2226	1
Rv1599	hisD	histidinol dehydrogenase	14	0	0	0	0	0	1	1
Rv1600	hisC1	histidinol-phosphate aminotransferase	24	1	0	1.6	1.6	-0.28	1	1
Rv1601	hisB	imidazoleglycerol-phosphate dehydratase	14	0	0	0	0	0	1	1
Rv1602	hisH	imidazole glycerol phosphate synthase subunit HisH	7	0	0	0	0	0	1	1
Rv1603	hisA	1-(5-phosphoribosyl)-5-	8	0	0	0	0	0	1	1
Rv1604	impA	PROBABLE INOSITOL-MONOPHOSPHATASE IMPA (IMP)	11	8	374	92.8	-281.2	-1.43	0.0834	0.7302
Rv1605	hisF	imidazole glycerol phosphate synthase subunit HisF	6	0	0	0	0	0	1	1
Rv1606	hisI	phosphoribosyl-AMP cyclohydrolase	7	0	0	0	0	0	1	1
Rv1607	chaA	Probable ionic transporter integral membrane protein chaA	9	9	720	741.6	21.7	0.63	0.9831	1
Rv1608c	bcpB	Probable peroxidoxin BcpB	6	6	311.8	726.7	415	1.81	0.2857	1
Rv1609	trpE	anthranilate synthase component I	25	0	0	0	0	0	1	1
Rv1610	-	POSSIBLE CONSERVED MEMBRANE PROTEIN	5	0	0	0	0	0	1	1
Rv1611	trpC	indole-3-glycerol-phosphate synthase	11	0	0	0	0	0	1	1
Rv1612	trpB	tryptophan synthase subunit beta	18	0	0	0	0	0	1	1
Rv1613	trpA	tryptophan synthase subunit alpha	16	0	0	0	0	0	1	1
Rv1614	lgt	prolipoprotein diacylglyceryl transferase	23	2	528.3	112.2	-416.1	-1.65	0.2028	1
Rv1615	-	Probable hypothetical membrane protein	8	8	773.9	945.8	171.8	0.87	0.9882	1
Rv1616	-	hypothetical protein Rv1616	10	9	1363.5	571.2	-792.3	-0.67	0.0623	0.6385
Rv1617	pykA	pyruvate kinase	13	7	2.9	60	57	4.94	0.0032	0.1489
Rv1618	tesB1	Probable acyl-CoA thioesterase II tesB1	15	15	1376.9	1089.5	-287.4	0.25	0.7192	1
Rv1619	-	hypothetical protein Rv1619	23	17	513	612.1	99.1	0.84	0.801	1
Rv1620c	cydC	PROBABLE 'COMPONENT LINKED WITH THE ASSEMBLY OF CYTOCHROME' TRANSPORT TRANSMEMBRANE ATP-BINDING PROTEIN ABC TRANSPORTER CYDC	18	15	120.8	434.8	313.9	2.43	0.2004	1
Rv1621c	cydD	PROBABLE 'COMPONENT LINKED WITH THE ASSEMBLY OF CYTOCHROME' TRANSPORT TRANSMEMBRANE ATP-BINDING PROTEIN ABC TRANSPORTER CYDD	20	19	178.2	401.4	223.3	1.76	0.1784	0.9806
Rv1622c	cydB	Probable integral membrane cytochrome D ubiquinol oxidase (subunit II) cydB (Cytochrome BD-I oxidase subunit II)	20	17	197.9	479.5	281.6	1.86	0.3146	1
Rv1623c	cydA	Probable integral membrane cytochrome D ubiquinol oxidase (subunit I) cydA (Cytochrome BD-I oxidase subunit I)	18	18	387.5	1055.5	668	2.03	0.185	1
Rv1624c	-	Probable conserved membrane protein	5	5	605	252.2	-352.8	-0.68	0.161	0.9522
Rv1625c	cya	MEMBRANE-ANCHORED ADENYLYL CYCLASE CYA (ATP PYROPHOSPHATE-LYASE) (ADENYLATE CYCLASE)	29	28	7551.6	4446.6	-3105	-0.18	0.2925	1
Rv1626	-	Probable two-component system transcriptional regulator	5	5	235.8	95.6	-140.2	-0.72	0.1915	1
Rv1627c	-	lipid-transfer protein	17	11	1488.5	427.2	-1061.4	-1.22	0.0086	0.2621
Rv1628c	-	hypothetical protein Rv1628c	7	6	1249.1	705.4	-543.7	-0.24	0.3955	1
Rv1629	polA	DNA polymerase I	38	3	4.8	4.5	-0.3	0.5	1	1
Rv1630	rpsA	30S ribosomal protein S1	14	0	0	0	0	0	1	1
Rv1631	coaE	dephospho-CoA kinase/unknown domain fusion protein	11	2	28.7	30.7	2.1	0.68	0.9298	1
Rv1632c	-	hypothetical protein Rv1632c	10	10	1703.9	769.9	-934	-0.56	0.1375	0.8789
Rv1633	uvrB	excinuclease ABC subunit B	38	37	4291.7	2922.3	-1369.5	0.03	0.5393	1
Rv1634	-	Possible drug efflux membrane protein	28	28	5653.8	3482.1	-2171.7	-0.11	0.3945	1
Rv1635c	-	Probable conserved transmembrane protein	29	29	6128.1	2717.7	-3410.4	-0.59	0.0461	0.5678
Rv1636	TB15.3	IRON-REGULATED CONSERVED HYPOTHETICAL PROTEIN TB15.3	7	0	0	0	0	0	1	1
Rv1637c	-	hypothetical protein Rv1637c	10	10	1458.9	643.5	-815.3	-0.6	0.1217	0.8369
Rv1638	uvrA	excinuclease ABC subunit A	37	36	2955.2	1737.5	-1217.7	-0.18	0.4318	1
Rv1638A	-	hypothetical protein Rv1638A	5	4	50.2	219.4	169.2	2.71	0.5911	1
Rv1639c	-	hypothetical protein Rv1639c	13	11	1260.8	451.9	-808.9	-0.9	0.0979	0.7718
Rv1640c	lysS	lysyl-tRNA synthetase	59	55	4381.4	1722	-2659.4	-0.76	0.0011	0.0763
Rv1641	infC	translation initiation factor IF-3	11	1	11.6	0	-11.6	-1.95	1	1
Rv1642	rpmI	50S ribosomal protein L35	1	0	0	0	0	0	1	1
Rv1643	rplT	50S ribosomal protein L20	7	1	0	1.7	1.7	-0.24	1	1
Rv1644	tsnR	Possible 23S rRNA methyltransferase tsnR	10	10	2423.1	1942.7	-480.4	0.27	0.733	1
Rv1645c	-	hypothetical protein Rv1645c	23	23	6942.3	2614.5	-4327.8	-0.82	0.0098	0.2621
Rv1647	-	hypothetical protein Rv1647	9	9	974	785.5	-188.5	0.27	0.7431	1
Rv1648	-	Probable transmembrane protein	12	12	2256.3	1577.1	-679.3	0.07	0.5716	1
Rv1649	pheS	phenylalanyl-tRNA synthetase subunit alpha	13	0	0	0	0	0	1	1
Rv1650	pheT	phenylalanyl-tRNA synthetase subunit beta	33	0	0	0	0	0	1	1
Rv1652	argC	N-acetyl-gamma-glutamyl-phosphate reductase	15	0	0	0	0	0	1	1
Rv1653	argJ	bifunctional ornithine acetyltransferase/N-acetylglutamate synthase protein	3	1	2	0	-2	0.58	0.3998	1
Rv1654	argB	acetylglutamate kinase	4	0	0	0	0	0	1	1
Rv1655	argD	acetylornithine aminotransferase	10	0	0	0	0	0	1	1
Rv1656	argF	ornithine carbamoyltransferase	5	0	0	0	0	0	1	1
Rv1657	argR	arginine repressor	3	3	302.1	326.6	24.5	0.7	0.9146	1
Rv1658	argG	argininosuccinate synthase	16	0	0	0	0	0	1	1
Rv1659	argH	argininosuccinate lyase	8	0	0	0	0	0	1	1
Rv1660	pks10	Possible chalcone synthase pks10	9	9	957	796	-161	0.32	0.7816	1
Rv1661	pks7	Probable polyketide synthase pks7	73	45	1230.1	1449.7	219.6	0.82	0.8146	1
Rv1662	pks8	Probable polyketide synthase pks8	62	38	851.7	803	-48.7	0.5	0.9258	1
Rv1663	pks17	Probable polyketide synthase pks17	17	15	597.2	636.9	39.8	0.68	0.9522	1
Rv1664	pks9	Probable polyketide synthase pks9	42	33	1133.5	1108.3	-25.2	0.55	0.9712	1
Rv1665	pks11	Possible chalcone synthase pks11	10	10	1216.2	1721.9	505.8	1.09	0.675	1
Rv1666c	cyp139	Probable cytochrome P450 139 CYP139	18	17	2367.4	1391.8	-975.6	-0.18	0.3871	1
Rv1667c	-	PROBABLE SECOND PART OF MACROLIDE-TRANSPORT ATP-BINDING PROTEIN ABC TRANSPORTER	9	9	1479.4	1367.9	-111.5	0.47	0.9386	1
Rv1668c	-	PROBABLE FIRST PART OF MACROLIDE-TRANSPORT ATP-BINDING PROTEIN ABC TRANSPORTER	12	11	773.5	725.7	-47.8	0.49	0.9282	1
Rv1669	-	hypothetical protein Rv1669	7	7	558.9	30.4	-528.5	-3.61	0.0009	0.0695
Rv1670	-	hypothetical protein Rv1670	10	10	1219.7	1598.8	379.1	0.98	0.7428	1
Rv1671	-	PROBABLE MEMBRANE PROTEIN	13	8	587.1	268.8	-318.3	-0.54	0.3121	1
Rv1672c	-	PROBABLE CONSERVED INTEGRAL MEMBRANE TRANSPORT PROTEIN	20	18	1436.5	732.4	-704.1	-0.39	0.2739	1
Rv1673c	-	hypothetical protein Rv1673c	13	12	1273.5	355.2	-918.3	-1.26	0.0099	0.2627
Rv1674c	-	PROBABLE TRANSCRIPTIONAL REGULATORY PROTEIN	9	8	655.7	169.8	-486	-1.36	0.06	0.6271
Rv1675c	-	PROBABLE TRANSCRIPTIONAL REGULATORY PROTEIN	10	9	445.2	275.8	-169.5	-0.11	0.462	1
Rv1676	-	hypothetical protein Rv1676	8	7	199.7	148.8	-50.8	0.16	0.7511	1
Rv1677	dsbF	PROBABLE CONSERVED LIPOPROTEIN DSBF	11	9	431.7	37.7	-394	-2.93	0.015	0.3375
Rv1678	-	PROBABLE INTEGRAL MEMBRANE PROTEIN	10	10	509.3	519.4	10.1	0.61	0.9831	1
Rv1679	fadE16	POSSIBLE ACYL-CoA DEHYDROGENASE FADE16	8	3	257.9	68.9	-188.9	-1.32	0.201	1
Rv1680	-	hypothetical protein Rv1680	14	11	644.8	129.8	-515	-1.73	0.0218	0.4199
Rv1681	moeX	POSSIBLE MOLYBDOPTERIN BIOSYNTHESIS PROTEIN MOEX	12	11	1655.7	733.4	-922.3	-0.59	0.168	0.9677
Rv1682	-	Probable coiled-coil structural protein	13	12	840.3	471.7	-368.6	-0.25	0.3748	1
Rv1683	-	acyl-CoA synthetase	37	23	295	1094.3	799.3	2.48	0.1713	0.9742
Rv1684	-	hypothetical protein Rv1684	4	0	0	0	0	0	1	1
Rv1685c	-	hypothetical protein Rv1685c	7	5	81.8	275.4	193.6	2.34	0.3519	1
Rv1686c	-	PROBABLE CONSERVED INTEGRAL MEMBRANE PROTEIN ABC TRANSPORTER	12	9	373	117.8	-255.3	-1.08	0.1307	0.8651
Rv1687c	-	PROBABLE CONSERVED ATP-BINDING PROTEIN ABC TRANSPORTER	10	9	979.1	566.8	-412.3	-0.2	0.4582	1
Rv1688	mpg	3-methyladenine DNA glycosylase	8	7	598.2	2520.8	1922.6	2.66	0.1824	0.9968
Rv1689	tyrS	tyrosyl-tRNA synthetase	17	0	0	0	0	0	1	1
Rv1690	lprJ	PROBABLE LIPOPROTEIN LPRJ	6	5	428.8	341.4	-87.4	0.26	0.8496	1
Rv1691	-	hypothetical protein Rv1691	9	7	86.3	350.6	264.3	2.61	0.2693	1
Rv1692	-	PROBABLE PHOSPHATASE	10	8	569.6	1260.9	691.3	1.73	0.4059	1
Rv1693	-	hypothetical protein Rv1693	1	1	81.6	277.3	195.7	2.35	0.8008	1
Rv1694	tlyA	CYTOTOXIN|HAEMOLYSIN HOMOLOGUE TLYA	8	6	229.9	328.9	99.1	1.1	0.6941	1
Rv1695	ppnK	inorganic polyphosphate/ATP-NAD kinase	7	0	0	0	0	0	1	1
Rv1696	recN	PROBABLE DNA REPAIR PROTEIN RECN (RECOMBINATION PROTEIN N)	18	15	453.4	298.7	-154.7	-0.02	0.5333	1
Rv1697	-	hypothetical protein Rv1697	15	0	0	0	0	0	1	1
Rv1698	-	hypothetical protein Rv1698	12	7	299.1	522.3	223.1	1.39	0.7725	1
Rv1699	pyrG	CTP synthetase	34	0	0	0	0	0	1	1
Rv1700	-	hypothetical protein Rv1700	10	8	281	146.9	-134.1	-0.35	0.3796	1
Rv1701	xerD	site-specific tyrosine recombinase XerD	13	12	385.3	317.4	-67.9	0.31	0.79	1
Rv1702c	-	hypothetical protein Rv1702c	20	18	2070.2	2080.3	10	0.59	0.9943	1
Rv1703c	-	Probable catechol-o-methyltransferase	11	9	2576.4	963.6	-1612.9	-0.83	0.1076	0.7844
Rv1704c	cycA	PROBABLE D-SERINE/ALANINE/GLYCINE TRANSPORTER PROTEIN CYCA	18	18	2119.8	3159.2	1039.4	1.16	0.5522	1
Rv1706A	-	hypothetical protein Rv1706A	2	2	127.7	10.1	-117.6	-3.08	0.1039	0.778
Rv1707	-	PROBABLE CONSERVED TRANSMEMBRANE PROTEIN	19	19	3695.8	2751.6	-944.3	0.16	0.643	1
Rv1708	-	PUTATIVE INITIATION INHIBITOR PROTEIN	16	5	2.1	93.7	91.5	6.06	0.3776	1
Rv1709	-	hypothetical protein Rv1709	11	11	464.3	244.5	-219.8	-0.34	0.3422	1
Rv1710	-	hypothetical protein Rv1710	13	9	226	351.6	125.5	1.22	0.5471	1
Rv1711	-	hypothetical protein Rv1711	9	2	3	5.3	2.3	1.4	1	1
Rv1712	cmk	cytidylate kinase	11	5	38.9	15.4	-23.5	-0.75	0.4035	1
Rv1713	engA	GTP-binding protein EngA	11	1	0	1.8	1.8	-0.17	1	1
Rv1714	-	Probable oxidoreductase	6	6	500.5	245.1	-255.5	-0.45	0.4616	1
Rv1715	fadB3	PROBABLE 3-HYDROXYBUTYRYL-CoA DEHYDROGENASE FADB3 (BETA-HYDROXYBUTYRYL-CoA DEHYDROGENASE) (BHBD)	9	7	74.8	402.8	328	3.01	0.2116	1
Rv1716	-	hypothetical protein Rv1716	11	9	883.2	1075.5	192.3	0.87	0.8033	1
Rv1717	-	hypothetical protein Rv1717	4	4	614.3	421.8	-192.5	0.04	0.5978	1
Rv1718	-	hypothetical protein Rv1718	7	7	426.1	232.1	-193.9	-0.29	0.3995	1
Rv1719	-	PROBABLE TRANSCRIPTIONAL REGULATORY PROTEIN	6	6	137.3	76.5	-60.8	-0.26	0.351	1
Rv1720c	-	hypothetical protein Rv1720c	9	8	1066.5	539.7	-526.8	-0.4	0.2812	1
Rv1721c	-	hypothetical protein Rv1721c	2	2	118.4	37.3	-81.1	-1.08	0.1302	0.8651
Rv1722	-	biotin carboxylase-like protein	22	21	4130.4	1535.3	-2595.2	-0.84	0.0042	0.1783
Rv1723	-	PROBABLE HYDROLASE	16	15	2300.8	1565	-735.8	0.03	0.5396	1
Rv1724c	-	hypothetical protein Rv1724c	11	11	2566.4	1729.4	-837	0.02	0.5361	1
Rv1725c	-	hypothetical protein Rv1725c	9	9	1430.8	301	-1129.8	-1.66	0.0034	0.154
Rv1726	-	PROBABLE OXIDOREDUCTASE	15	14	2056.7	1557.8	-498.9	0.18	0.679	1
Rv1727	-	hypothetical protein Rv1727	4	4	675	239.1	-435.9	-0.91	0.2923	1
Rv1728c	-	hypothetical protein Rv1728c	17	15	1684.2	1275.7	-408.5	0.18	0.6714	1
Rv1729c	-	hypothetical protein Rv1729c	21	16	650.7	473	-177.7	0.12	0.6864	1
Rv1730c	-	POSSIBLE PENICILLIN-BINDING PROTEIN	29	21	517.2	429.8	-87.4	0.32	0.8386	1
Rv1731	gabD2	succinic semialdehyde dehydrogenase	23	22	1312	1113.2	-198.8	0.35	0.8108	1
Rv1732c	-	hypothetical protein Rv1732c	8	8	539.9	330.8	-209.1	-0.12	0.4295	1
Rv1733c	-	PROBABLE CONSERVED TRANSMEMBRANE PROTEIN	5	5	179.7	258.3	78.6	1.11	0.6198	1
Rv1734c	-	hypothetical protein Rv1734c	2	2	115.7	116.7	1.1	0.6	0.9809	1
Rv1735c	-	HYPOTHETICAL MEMBRANE PROTEIN	6	6	264.2	123.8	-140.4	-0.51	0.2838	1
Rv1736c	narX	PROBABLE NITRATE REDUCTASE NARX	37	35	3833.8	2343	-1490.8	-0.13	0.3644	1
Rv1737c	narK2	POSSIBLE NITRATE/NITRITE TRANSPORTER NARK2	13	13	921.4	794.1	-127.3	0.37	0.8254	1
Rv1738	-	hypothetical protein Rv1738	2	2	88.5	139.4	50.9	1.24	0.5892	1
Rv1739c	-	PROBABLE SULPHATE-TRANSPORT TRANSMEMBRANE PROTEIN ABC TRANSPORTER	36	34	2886.3	4159.3	1273	1.11	0.5823	1
Rv1740	-	hypothetical protein Rv1740	4	4	325.9	78	-247.9	-1.48	0.1369	0.8789
Rv1741	-	hypothetical protein Rv1741	6	6	978.3	784.5	-193.8	0.27	0.7466	1
Rv1742	-	hypothetical protein Rv1742	13	12	1658.6	819.3	-839.2	-0.43	0.2129	1
Rv1743	pknE	PROBABLE TRANSMEMBRANE SERINE/THREONINE-PROTEIN KINASE E PKNE (PROTEIN KINASE E) (STPK E)	29	27	5458	5152.1	-305.9	0.5	0.9301	1
Rv1744c	-	PROBABLE MEMBRANE PROTEIN	5	5	1432.9	345	-1087.9	-1.47	0.136	0.8783
Rv1745c	idi	isopentenyl-diphosphate delta-isomerase	11	9	564.6	176.4	-388.2	-1.09	0.0951	0.7674
Rv1746	pknF	ANCHORED-MEMBRANE SERINE/THREONINE-PROTEIN KINASE PKNF (PROTEIN KINASE F) (STPK F)	13	12	1825.3	1681.2	-144.1	0.47	0.9042	1
Rv1747	-	PROBABLE CONSERVED TRANSMEMBRANE ATP-BINDING PROTEIN ABC TRANSPORTER	29	29	6533.1	2950	-3583.1	-0.56	0.0712	0.6766
Rv1748	-	hypothetical protein Rv1748	12	10	2984.9	2949.4	-35.5	0.57	0.9864	1
Rv1749c	-	POSSIBLE INTEGRAL MEMBRANE PROTEIN	16	16	2125.7	3318.2	1192.5	1.23	0.5357	1
Rv1750c	fadD1	acyl-CoA synthetase	36	34	3859.2	3680.7	-178.5	0.52	0.9413	1
Rv1751	-	hypothetical protein Rv1751	19	19	1035.1	693	-342.2	0.01	0.5855	1
Rv1752	-	hypothetical protein Rv1752	4	4	232.9	154.3	-78.6	-0.01	0.5904	1
Rv1766	-	hypothetical protein Rv1766	3	2	289.1	931.6	642.5	2.27	0.3509	1
Rv1767	-	hypothetical protein Rv1767	7	7	525.2	531.2	6	0.6	0.99	1
Rv1769	-	hypothetical protein Rv1769	20	19	2247.1	2122.9	-124.2	0.5	0.9332	1
Rv1770	-	hypothetical protein Rv1770	16	14	3548.3	2129.4	-1418.9	-0.15	0.3704	1
Rv1771	-	PROBABLE OXIDOREDUCTASE	22	21	2035.6	1837	-198.6	0.44	0.8757	1
Rv1772	-	hypothetical protein Rv1772	4	2	85.6	180.6	95	1.66	0.6284	1
Rv1773c	-	PROBABLE TRANSCRIPTIONAL REGULATORY PROTEIN	10	8	399.1	357.6	-41.5	0.43	0.9152	1
Rv1774	-	PROBABLE OXIDOREDUCTASE	27	24	2434.9	2204.4	-230.4	0.44	0.8748	1
Rv1775	-	hypothetical protein Rv1775	12	11	647	511.1	-135.9	0.24	0.7336	1
Rv1776c	-	POSSIBLE TRANSCRIPTIONAL REGULATORY PROTEIN	11	9	458.9	128.7	-330.1	-1.25	0.1069	0.7824
Rv1777	cyp144	Probable cytochrome p450 144 CYP144	23	20	1810.6	1410.1	-400.6	0.22	0.7101	1
Rv1778c	-	hypothetical protein Rv1778c	5	5	216.4	26.7	-189.8	-2.43	0.0321	0.4849
Rv1779c	-	HYPOTHETICAL INTEGRAL MEMBRANE PROTEIN	12	11	883.9	920	36	0.64	0.9621	1
Rv1780	-	hypothetical protein Rv1780	9	9	1040.4	857.6	-182.7	0.31	0.7808	1
Rv1781c	malQ	PROBABLE 4-ALPHA-GLUCANOTRANSFERASE MALQ (Amylomaltase) (Disproportionating enzyme) (D-enzyme)	25	25	4520.1	3704.6	-815.5	0.3	0.7676	1
Rv1782	-	PROBABLE CONSERVED MEMBRANE PROTEIN	16	0	0	0	0	0	1	1
Rv1783	-	PROBABLE CONSERVED MEMBRANE PROTEIN	15	1	0	1.8	1.8	-0.14	1	1
Rv1784	-	hypothetical protein Rv1784	38	3	4.3	0	-4.3	-0.51	0.2327	1
Rv1785c	cyp143	PROBABLE CYTOCHROME P450 143 CYP143	16	14	1439	703.1	-735.9	-0.45	0.2215	1
Rv1786	-	PROBABLE FERREDOXIN	1	1	586.2	388	-198.2	-0.01	0.4958	1
Rv1793	esxN	PUTATIVE ESAT-6 LIKE PROTEIN ESXN (ESAT-6 LIKE PROTEIN 5)	3	3	241.3	116.2	-125	-0.47	0.4181	1
Rv1794	-	hypothetical protein Rv1794	18	3	3.2	1.8	-1.4	-0.23	0.6166	1
Rv1795	-	hypothetical protein Rv1795	18	1	2.1	0	-2.1	0.51	0.4012	1
Rv1796	mycP5	PROBABLE PROLINE RICH MEMBRANE-ANCHORED MYCOSIN MYCP5 (SERINE PROTEASE) (SUBTILISIN-LIKE PROTEASE) (SUBTILASE-LIKE) (MYCOSIN-5)	29	2	4.4	0	-4.4	-0.55	0.2006	1
Rv1797	-	hypothetical protein Rv1797	15	1	1.1	0	-1.1	1.49	1	1
Rv1798	-	hypothetical protein Rv1798	30	27	1349.9	1868.9	519	1.05	0.6147	1
Rv1799	lppT	PROBABLE LIPOPROTEIN LPPT	2	2	158.3	120.7	-37.7	0.19	0.6615	1
Rv1804c	-	hypothetical protein Rv1804c	9	9	1312.5	1189.1	-123.4	0.44	0.8784	1
Rv1805c	-	hypothetical protein Rv1805c	5	2	9.6	0	-9.6	-1.68	0.4603	1
Rv1810	-	hypothetical protein Rv1810	11	11	2416.3	617.4	-1798.9	-1.38	0.0016	0.0954
Rv1811	mgtC	POSSIBLE Mg2+ TRANSPORT P-TYPE ATPASE C MGTC	15	15	5688	4084.9	-1603.1	0.11	0.6027	1
Rv1812c	-	PROBABLE DEHYDROGENASE	22	18	5155.2	2317.5	-2837.7	-0.57	0.1497	0.9246
Rv1813c	-	hypothetical protein Rv1813c	9	9	905.2	386.7	-518.5	-0.64	0.2394	1
Rv1814	erg3	MEMBRANE-BOUND C-5 STEROL DESATURASE ERG3 (STEROL-C5-DESATURASE)	21	20	6753.1	3187.5	-3565.6	-0.5	0.0764	0.7061
Rv1815	-	hypothetical protein Rv1815	7	6	1126.6	350.4	-776.2	-1.1	0.0734	0.6869
Rv1816	-	POSSIBLE TRANSCRIPTIONAL REGULATORY PROTEIN	15	14	2563.9	1379.9	-1184	-0.31	0.3103	1
Rv1817	-	hypothetical protein Rv1817	26	25	4187.3	3353.2	-834	0.26	0.7418	1
Rv1819c	-	PROBABLE DRUGS-TRANSPORT TRANSMEMBRANE ATP-BINDING PROTEIN ABC TRANSPORTER	29	29	8706.9	4329	-4377.8	-0.42	0.0881	0.75
Rv1820	ilvG	hypothetical protein Rv1820	16	15	3830.1	4349.5	519.4	0.77	0.855	1
Rv1821	secA2	preprotein translocase subunit SecA	36	34	2504.2	224.6	-2279.5	-2.89	0	0
Rv1822	pgsA2	PROBABLE CDP-DIACYLGLYCEROL--GLYCEROL-3-PHOSPHATE 3-PHOSPHATIDYLTRANSFERASE PGSA2 (PGP SYNTHASE) (PHOSPHATIDYLGLYCEROPHOSPHATE SYNTHASE) (3-PHOSPHATIDYL-1'-GLYCEROL-3'PHOSPHATE SYNTHASE)	17	1	103.7	13.7	-90.1	-2.34	0.1032	0.778
Rv1823	-	hypothetical protein Rv1823	14	13	1096.7	1760.9	664.3	1.27	0.6071	1
Rv1824	-	hypothetical protein Rv1824	4	4	463.6	269.7	-193.9	-0.2	0.4558	1
Rv1825	-	hypothetical protein Rv1825	9	9	1738.1	1157.2	-580.9	0	0.5406	1
Rv1826	gcvH	glycine cleavage system protein H	8	0	0	0	0	0	1	1
Rv1827	cfp17	CONSERVED HYPOTHETICAL PROTEIN CFP17	6	0	0	0	0	0	1	1
Rv1828	-	hypothetical protein Rv1828	13	4	2.2	10	7.8	2.79	0.1753	0.98
Rv1829	-	hypothetical protein Rv1829	9	8	1318	470.4	-847.6	-0.9	0.0475	0.5678
Rv1830	-	hypothetical protein Rv1830	10	1	2.2	69.1	67	5.58	1	1
Rv1831	-	hypothetical protein Rv1831	5	5	818.6	338.1	-480.5	-0.69	0.1323	0.8706
Rv1832	gcvB	glycine dehydrogenase	50	1	1.1	0	-1.1	1.48	1	1
Rv1833c	-	haloalkane dehalogenase	13	12	1140	484.2	-655.8	-0.65	0.2306	1
Rv1834	-	Probable hydrolase	10	8	806.6	611.6	-195.1	0.19	0.7397	1
Rv1835c	-	hypothetical protein Rv1835c	34	33	10735.5	8629.9	-2105.6	0.27	0.8428	1
Rv1836c	-	hypothetical protein Rv1836c	37	34	833.7	1311.5	477.9	1.24	0.5693	1
Rv1837c	glcB	malate synthase G	22	11	8.7	74.6	65.9	3.69	0.0072	0.2446
Rv1838c	-	hypothetical protein Rv1838c	10	10	3401.7	3375.8	-25.9	0.57	0.9909	1
Rv1839c	-	hypothetical protein Rv1839c	1	1	315	103.2	-211.8	-1.03	0.3023	1
Rv1841c	-	hypothetical protein Rv1841c	13	13	1924.5	2876.6	952.1	1.16	0.6142	1
Rv1842c	-	hypothetical protein Rv1842c	15	13	2312.6	1403.7	-908.9	-0.14	0.3736	1
Rv1843c	guaB1	inositol-5-monophosphate dehydrogenase	20	18	6941.3	6669.4	-271.9	0.53	0.9573	1
Rv1844c	gnd1	6-phosphogluconate dehydrogenase	14	14	3821.6	1848.6	-1973	-0.46	0.1495	0.9246
Rv1845c	-	hypothetical protein Rv1845c	13	13	22.8	750.2	727.3	5.62	0.0001	0.017
Rv1846c	-	POSSIBLE TRANSCRIPTIONAL REGULATORY PROTEIN	3	3	409.9	187.2	-222.6	-0.55	0.2857	1
Rv1847	-	hypothetical protein Rv1847	5	5	1890.8	2011.5	120.7	0.67	0.9792	1
Rv1848	ureA	urease subunit gamma	2	2	411.9	232.1	-179.8	-0.24	0.4172	1
Rv1849	ureB	urease subunit beta	6	4	133.8	49.1	-84.7	-0.86	0.1991	1
Rv1850	ureC	urease subunit alpha	11	8	362.7	311.9	-50.8	0.37	0.8256	1
Rv1851	ureF	Urease accessory protein uref	2	2	195.7	255.4	59.8	0.97	0.714	1
Rv1852	ureG	Urease accessory protein ureG	4	4	508.4	390.4	-118	0.2	0.7289	1
Rv1853	ureD	Probable urease accessory protein ureD	5	4	248.4	252	3.6	0.61	0.9882	1
Rv1854c	ndh	PROBABLE NADH DEHYDROGENASE NDH	17	16	511.3	173.3	-338	-0.98	0.0026	0.1262
Rv1855c	-	POSSIBLE OXIDOREDUCTASE	11	9	2377.5	1213.9	-1163.6	-0.38	0.3112	1
Rv1856c	-	short chain dehydrogenase	4	4	632.8	2154.6	1521.7	2.35	0.4611	1
Rv1857	modA	PROBABLE MOLYBDATE-BINDING LIPOPROTEIN MODA	5	5	1171.6	1033	-138.6	0.4	0.8477	1
Rv1858	modB	PROBABLE MOLBDENUM-TRANSPORT INTEGRAL MEMBRANE PROTEIN ABC TRANSPORTER MODB	17	16	1856.5	916.2	-940.3	-0.43	0.2162	1
Rv1859	modC	PROBABLE MOLYBDENUM-TRANSPORT ATP-BINDING PROTEIN ABC TRANSPORTER MODC	16	15	1856	1653.8	-202.2	0.42	0.8668	1
Rv1860	apa	ALANINE AND PROLINE RICH SECRETED PROTEIN APA (FIBRONECTIN ATTACHMENT PROTEIN) (Immunogenic protein MPT32) (Antigen MPT-32) (45-kDa glycoprotein) (45/47 kDa antigen)	14	13	2084.9	1656.9	-428	0.25	0.7552	1
Rv1861	-	PROBABLE CONSERVED TRANSMEMBRANE PROTEIN	7	6	1006	1083.3	77.3	0.69	0.9242	1
Rv1862	adhA	Probable alcohol dehydrogenase adhA	15	14	2824.4	2409.8	-414.6	0.36	0.8169	1
Rv1863c	-	PROBABLE CONSERVED INTEGRAL MEMBRANE PROTEIN	10	10	2299.3	1450.2	-849.1	-0.08	0.479	1
Rv1864c	-	hypothetical protein Rv1864c	9	9	1881.2	1806.3	-74.9	0.53	0.9382	1
Rv1865c	-	short chain dehydrogenase	12	10	2266.1	842.6	-1423.5	-0.84	0.0504	0.579
Rv1866	-	hypothetical protein Rv1866	32	27	1763.1	2361.2	598.1	1.01	0.717	1
Rv1867	-	acetyl-CoA acetyltransferase	18	18	2490.3	1214.8	-1275.5	-0.45	0.2122	1
Rv1868	-	hypothetical protein Rv1868	27	27	3840.1	2806.8	-1033.2	0.13	0.6312	1
Rv1869c	-	Probable reductase	23	21	3694.1	1282.9	-2411.2	-0.94	0.0096	0.2621
Rv1870c	-	hypothetical protein Rv1870c	10	10	1752.3	1586.2	-166	0.44	0.8929	1
Rv1871c	-	hypothetical protein Rv1871c	8	8	1217.8	290.3	-927.5	-1.48	0.013	0.311
Rv1872c	lldD2	POSSIBLE L-LACTATE DEHYDROGENASE (CYTOCHROME) LLDD2	13	11	2164.4	1720.9	-443.5	0.25	0.7375	1
Rv1873	-	hypothetical protein Rv1873	9	9	3787.2	1289.4	-2497.8	-0.97	0.0343	0.4994
Rv1874	-	hypothetical protein Rv1874	11	11	2158.7	1185.1	-973.6	-0.28	0.3321	1
Rv1875	-	hypothetical protein Rv1875	4	4	1033.5	564.3	-469.2	-0.29	0.3315	1
Rv1876	bfrA	PROBABLE BACTERIOFERRITIN BFRA	10	10	2605	1116.1	-1488.9	-0.64	0.1273	0.858
Rv1877	-	PROBABLE CONSERVED INTEGRAL MEMBRANE PROTEIN	30	28	6373.9	3954.3	-2419.6	-0.1	0.3628	1
Rv1878	glnA3	PROBABLE GLUTAMINE SYNTHETASE GLNA3 (GLUTAMINE SYNTHASE) (GS-I)	26	22	1819	1234.6	-584.3	0.03	0.5423	1
Rv1879	-	hypothetical protein Rv1879	17	17	1993.6	1023.1	-970.5	-0.38	0.3237	1
Rv1880c	cyp140	Probable cytochrome p450 140 CYP140	15	14	1934.4	1409.3	-525.1	0.13	0.6198	1
Rv1881c	lppE	POSSIBLE CONSERVED LIPOPROTEIN LPPE	8	8	2207.6	1786.4	-421.2	0.28	0.7752	1
Rv1882c	-	short chain dehydrogenase	14	14	4278.6	2505.2	-1773.4	-0.19	0.3388	1
Rv1883c	-	hypothetical protein Rv1883c	6	6	1033.3	299.7	-733.6	-1.2	0.0687	0.6592
Rv1884c	rpfC	PROBABLE RESUSCITATION-PROMOTING FACTOR RPFC	5	4	473.2	179.5	-293.7	-0.81	0.2323	1
Rv1885c	-	chorismate mutase	9	9	1411.1	1722.1	311.1	0.87	0.7616	1
Rv1886c	fbpB	SECRETED ANTIGEN 85-B FBPB (85B) (ANTIGEN 85 COMPLEX B) (MYCOLYL TRANSFERASE 85B) (FIBRONECTIN-BINDING PROTEIN B) (EXTRACELLULAR ALPHA-ANTIGEN)	23	23	6868.6	4409.6	-2459	-0.05	0.4367	1
Rv1887	-	hypothetical protein Rv1887	19	18	4360.1	4300.6	-59.5	0.57	0.9837	1
Rv1888A	-	hypothetical protein Rv1888A	0	0	0	0	0	0	1	1
Rv1888c	-	POSSIBLE TRANSMEMBRANE PROTEIN	13	13	3366.2	2495.5	-870.7	0.15	0.6498	1
Rv1889c	-	hypothetical protein Rv1889c	3	3	261.6	31	-230.7	-2.49	0.051	0.579
Rv1890c	-	hypothetical protein Rv1890c	8	8	973.8	1199.5	225.7	0.89	0.7648	1
Rv1891	-	hypothetical protein Rv1891	8	8	1154.8	1142.4	-12.3	0.57	0.9862	1
Rv1892	-	PROBABLE MEMBRANE PROTEIN	7	7	2203	1297	-905.9	-0.18	0.4556	1
Rv1893	-	hypothetical protein Rv1893	0	0	0	0	0	0	1	1
Rv1894c	-	hypothetical protein Rv1894c	11	9	3582.9	2047.3	-1535.6	-0.22	0.3593	1
Rv1895	-	POSSIBLE DEHYDROGENASE	17	17	1292.5	850.7	-441.7	-0.02	0.5116	1
Rv1896c	-	hypothetical protein Rv1896c	21	20	2152.8	1165.2	-987.6	-0.3	0.278	1
Rv1897c	-	D-tyrosyl-tRNA deacylase	4	3	390.3	334.6	-55.7	0.36	0.8676	1
Rv1898	-	hypothetical protein Rv1898	3	3	209.8	29	-180.8	-2.27	0.0459	0.5678
Rv1899c	lppD	POSSIBLE LIPOPROTEIN LPPD	10	10	2230.7	1747.9	-482.9	0.23	0.7046	1
Rv1900c	lipJ	PROBABLE LIGNIN PEROXIDASE LIPJ	19	18	1488.3	1454.2	-34.1	0.55	0.9723	1
Rv1901	cinA	competence damage-inducible protein A	17	17	2444.3	2142.7	-301.6	0.39	0.8565	1
Rv1902c	nanT	PROBABLE SIALIC ACID-TRANSPORT INTEGRAL MEMBRANE PROTEIN NANT	30	30	3601.4	1544.6	-2056.8	-0.64	0.0478	0.5678
Rv1903	-	PROBABLE CONSERVED MEMBRANE PROTEIN	5	5	950.2	1045.1	94.9	0.72	0.8968	1
Rv1904	-	hypothetical protein Rv1904	10	9	2082.6	834.6	-1248	-0.73	0.1803	0.9879
Rv1905c	aao	PROBABLE D-AMINO ACID OXIDASE AAO	17	16	3160.6	3043.9	-116.7	0.53	0.9605	1
Rv1906c	-	hypothetical protein Rv1906c	9	9	1630.4	268.9	-1361.4	-2.01	0.0011	0.0763
Rv1907c	-	hypothetical protein Rv1907c	10	9	1153.3	476.4	-676.8	-0.69	0.2089	1
Rv1908c	katG	CATALASE-PEROXIDASE-PEROXYNITRITASE T KATG	34	32	2405.4	128.6	-2276.8	-3.64	0	0
Rv1909c	furA	FERRIC UPTAKE REGULATION PROTEIN FURA (FUR)	9	7	1169.6	410.8	-758.8	-0.92	0.1295	0.8651
Rv1910c	-	PROBABLE EXPORTED PROTEIN	12	11	1528.1	860.9	-667.2	-0.24	0.3004	1
Rv1911c	lppC	PROBABLE LIPOPROTEIN LPPC	8	8	594.3	375.3	-219	-0.08	0.4953	1
Rv1912c	fadB5	POSSIBLE OXIDOREDUCTASE FADB5	13	11	870	254.3	-615.6	-1.19	0.0496	0.5751
Rv1913	-	hypothetical protein Rv1913	10	9	520.1	155	-365.2	-1.16	0.0485	0.5721
Rv1914c	-	hypothetical protein Rv1914c	5	5	792.4	95.7	-696.7	-2.47	0.0086	0.2621
Rv1915	aceAa	PROBABLE ISOCITRATE LYASE aceAa	21	20	1478.5	1102	-376.5	0.16	0.6519	1
Rv1916	aceAb	isocitrate lyase	16	16	1269.9	442.3	-827.6	-0.94	0.0733	0.6869
Rv1919c	-	hypothetical protein Rv1919c	7	7	1445.9	1746.2	300.3	0.86	0.8687	1
Rv1920	-	PROBABLE MEMBRANE PROTEIN	11	8	1462.5	898.6	-563.9	-0.12	0.463	1
Rv1921c	lppF	PROBABLE CONSERVED LIPOPROTEIN LPPF	20	19	3798.3	1512.9	-2285.4	-0.74	0.0608	0.6316
Rv1922	-	PROBABLE CONSERVED LIPOPROTEIN	19	17	2201.7	1680.5	-521.2	0.2	0.6972	1
Rv1923	lipD	PROBABLE LIPASE LIPD	28	27	5902.4	2692.4	-3210	-0.55	0.0365	0.5166
Rv1924c	-	hypothetical protein Rv1924c	9	9	1133.9	702.8	-431.1	-0.11	0.5255	1
Rv1925	fadD31	acyl-CoA synthetase	34	33	4343.3	3714.8	-628.5	0.36	0.8053	1
Rv1926c	mpt63	IMMUNOGENIC PROTEIN MPT63 (ANTIGEN MPT63/MPB63) (16 kDa IMMUNOPROTECTIVE EXTRACELLULAR PROTEIN)	8	8	867.9	538.2	-329.7	-0.1	0.4862	1
Rv1927	-	hypothetical protein Rv1927	16	15	2445.6	3016.2	570.7	0.89	0.7607	1
Rv1928c	-	short chain dehydrogenase	17	15	2878.5	1430.1	-1448.3	-0.42	0.1569	0.9467
Rv1929c	-	hypothetical protein Rv1929c	9	9	980.4	348	-632.5	-0.91	0.1682	0.9677
Rv1930c	-	hypothetical protein Rv1930c	4	3	43.7	3.8	-39.9	-2.94	0.4714	1
Rv1931c	-	PROBABLE TRANSCRIPTIONAL REGULATORY PROTEIN	2	2	156.8	25	-131.8	-2.07	0.0258	0.4613
Rv1932	tpx	thiol peroxidase	7	7	642.7	493.4	-149.3	0.2	0.7055	1
Rv1933c	fadE18	PROBABLE ACYL-CoA DEHYDROGENASE FADE18	9	8	654.2	342.2	-312.1	-0.35	0.5409	1
Rv1934c	fadE17	PROBABLE ACYL-CoA DEHYDROGENASE FADE17	11	10	1391.8	1033.6	-358.2	0.16	0.6576	1
Rv1935c	echA13	enoyl-CoA hydratase	10	10	1194.1	729.1	-464.9	-0.13	0.4306	1
Rv1936	-	POSSIBLE MONOOXYGENASE	15	14	2449.5	2059.1	-390.4	0.33	0.7638	1
Rv1937	-	POSSIBLE OXYGENASE	44	41	3277.3	1925.1	-1352.2	-0.18	0.4612	1
Rv1938	ephB	PROBABLE EPOXIDE HYDROLASE EPHB (EPOXIDE HYDRATASE)	16	14	680.1	1216.2	536.1	1.42	0.5614	1
Rv1939	-	PROBABLE OXIDOREDUCTASE	5	5	155.3	28.7	-126.6	-1.85	0.1289	0.8651
Rv1940	ribA1	Probable Riboflavin biosynthesis protein ribA1 (GTP cyclohydrolase II)	8	8	1375.3	1197.6	-177.7	0.39	0.8719	1
Rv1941	-	PROBABLE SHORT-CHAIN TYPE DEHYDROGENASE/REDUCTASE	3	2	279.8	652.2	372.4	1.81	0.622	1
Rv1942c	-	hypothetical protein Rv1942c	2	2	77.3	1.9	-75.4	-4.75	0.1267	0.8574
Rv1943c	-	hypothetical protein Rv1943c	10	8	494.3	198.7	-295.6	-0.73	0.1993	1
Rv1944c	-	hypothetical protein Rv1944c	7	6	651.2	415.4	-235.9	-0.06	0.4828	1
Rv1945	-	hypothetical protein Rv1945	19	17	1824.1	1594.9	-229.2	0.39	0.8472	1
Rv1946c	lppG	POSSIBLE LIPOPROTEIN	7	6	723.3	322.9	-400.5	-0.58	0.4099	1
Rv1947	-	hypothetical protein Rv1947	3	3	352.8	122.7	-230	-0.94	0.1143	0.8174
Rv1948c	-	hypothetical protein Rv1948c	15	13	1175.8	1307	131.2	0.74	0.9683	1
Rv1949c	-	hypothetical protein Rv1949c	17	15	2546.6	1081.3	-1465.3	-0.65	0.189	1
Rv1950c	-	hypothetical protein Rv1950c	5	5	1167.8	1263	95.2	0.7	0.9067	1
Rv1951c	-	hypothetical protein Rv1951c	5	5	475.5	792.4	316.9	1.32	0.5519	1
Rv1952	-	hypothetical protein Rv1952	2	2	189.9	348.1	158.2	1.46	0.759	1
Rv1953	-	hypothetical protein Rv1953	9	5	825.6	372.5	-453.1	-0.56	0.3529	1
Rv1954c	-	hypothetical protein Rv1954c	7	7	2322.8	2009.6	-313.2	0.38	0.8307	1
Rv1955	-	hypothetical protein Rv1955	9	8	2002.4	1618.7	-383.6	0.28	0.7542	1
Rv1956	-	POSSIBLE TRANSCRIPTIONAL REGULATORY PROTEIN	8	6	1581.5	1287.7	-293.8	0.29	0.792	1
Rv1957	-	hypothetical protein Rv1957	13	12	788.3	396.2	-392.1	-0.41	0.189	1
Rv1958c	-	hypothetical protein Rv1958c	11	9	1336.7	1031	-305.7	0.21	0.7289	1
Rv1959c	-	hypothetical protein Rv1959c	5	4	1394.4	250.1	-1144.2	-1.89	0.0549	0.6035
Rv1960c	-	hypothetical protein Rv1960c	3	2	453.7	344	-109.7	0.19	0.6892	1
Rv1961	-	hypothetical protein Rv1961	8	8	1477.9	558.5	-919.3	-0.82	0.1557	0.9417
Rv1962c	-	hypothetical protein Rv1962c	13	13	1459.8	1624.2	164.3	0.74	0.8775	1
Rv1963c	mce3R	PROBABLE TRANSCRIPTIONAL REPRESSOR (PROBABLY TETR-FAMILY) MCE3R	16	16	761.7	557.9	-203.8	0.14	0.6417	1
Rv1964	yrbE3A	CONSERVED HYPOTHETICAL INTEGRAL MEMBRANE PROTEIN YRBE3A	6	6	1296.9	854.7	-442.2	-0.02	0.5064	1
Rv1965	yrbE3B	CONSERVED HYPOTHETICAL INTEGRAL MEMBRANE PROTEIN YRBE3B	13	12	2469.8	1533.9	-935.9	-0.1	0.4415	1
Rv1966	mce3A	MCE-FAMILY PROTEIN MCE3A	15	15	2195.7	1259.3	-936.4	-0.22	0.3804	1
Rv1967	mce3B	MCE-FAMILY PROTEIN MCE3B	12	12	2361	1114	-1247	-0.5	0.1601	0.9522
Rv1968	mce3C	MCE-FAMILY PROTEIN MCE3C	12	9	1530.4	744.4	-786	-0.45	0.4029	1
Rv1969	mce3D	MCE-FAMILY PROTEIN MCE3D	13	13	1562	1198.3	-363.7	0.2	0.7771	1
Rv1970	lprM	POSSIBLE MCE-FAMILY LIPOPROTEIN LPRM (MCE-FAMILY LIPOPROTEIN MCE3E)	7	6	525.1	84.4	-440.7	-2.05	0.0103	0.2712
Rv1971	mce3F	MCE-FAMILY PROTEIN MCE3F	18	18	3012.5	1090.7	-1921.8	-0.88	0.0114	0.2912
Rv1972	-	PROBABLE CONSERVED MCE ASSOCIATED MEMBRANE PROTEIN	4	3	400	583.6	183.6	1.13	0.7552	1
Rv1973	-	POSSIBLE CONSERVED MCE ASSOCIATED MEMBRANE PROTEIN	3	3	233.3	314.5	81.2	1.02	0.86	1
Rv1974	-	PROBABLE CONSERVED MEMBRANE PROTEIN	8	8	1075.9	1815.5	739.6	1.34	0.4547	1
Rv1975	-	hypothetical protein Rv1975	12	11	2149	2284.4	135.4	0.67	0.9301	1
Rv1976c	-	hypothetical protein Rv1976c	3	3	454.7	136.6	-318.1	-1.15	0.1834	0.9968
Rv1977	-	hypothetical protein Rv1977	12	12	1359	1623	263.9	0.84	0.7904	1
Rv1978	-	hypothetical protein Rv1978	13	12	3505.5	1427.1	-2078.4	-0.71	0.0338	0.4978
Rv1979c	-	POSSIBLE CONSERVED PERMEASE	33	33	7986.5	4222.3	-3764.2	-0.33	0.1895	1
Rv1980c	mpt64	IMMUNOGENIC PROTEIN MPT64 (ANTIGEN MPT64/MPB64)	19	19	4855.6	2743	-2112.6	-0.24	0.2392	1
Rv1981c	nrdF	ribonucleotide-diphosphate reductase subunit beta	23	23	6450.8	4314.4	-2136.4	0	0.5119	1
Rv1982c	-	hypothetical protein Rv1982c	4	4	934.2	970.8	36.6	0.64	0.9499	1
Rv1984c	cfp21	PROBABLE CUTINASE PRECURSOR CFP21	13	13	4147	3578.7	-568.3	0.37	0.8176	1
Rv1985c	-	chromosome replication initiation inhibitor protein	13	13	2313	1824.8	-488.2	0.24	0.7554	1
Rv1986	-	PROBABLE CONSERVED INTEGRAL MEMBRANE PROTEIN	8	5	480.6	453.6	-26.9	0.5	0.9307	1
Rv1987	-	POSSIBLE CHITINASE	7	6	1425.3	805.6	-619.6	-0.24	0.3848	1
Rv1988	-	PROBABLE METHYLTRANSFERASE	6	6	1057.7	613.9	-443.8	-0.2	0.4613	1
Rv1989c	-	hypothetical protein Rv1989c	10	10	2750	1079	-1671	-0.76	0.041	0.5453
Rv1990A	-	POSSIBLE DEHYDROGENASE (FRAGMENT)	4	4	829.2	877.3	48	0.67	0.9291	1
Rv1990c	-	PROBABLE TRANSCRIPTIONAL REGULATORY PROTEIN	5	2	2.2	0	-2.2	0.47	0.4738	1
Rv1991c	-	hypothetical protein Rv1991c	4	4	856	1358.3	502.3	1.25	0.5468	1
Rv1992c	ctpG	PROBABLE METAL CATION TRANSPORTER P-TYPE ATPASE G CTPG	31	30	5861	5240.6	-620.4	0.42	0.9156	1
Rv1993c	-	hypothetical protein Rv1993c	4	4	503.5	255.1	-248.3	-0.4	0.3749	1
Rv1994c	-	PROBABLE TRANSCRIPTIONAL REGULATORY PROTEIN	6	5	591	694.3	103.3	0.82	0.8398	1
Rv1995	-	hypothetical protein Rv1995	7	6	2460.5	1954.4	-506.2	0.25	0.762	1
Rv1996	-	hypothetical protein Rv1996	12	11	1737.9	1287.7	-450.2	0.15	0.6516	1
Rv1997	ctpF	PROBABLE METAL CATION TRANSPORTER P-TYPE ATPASE A CTPF	23	22	2447.5	1883.2	-564.4	0.21	0.6785	1
Rv1998c	-	hypothetical protein Rv1998c	17	14	1539	474.2	-1064.8	-1.11	0.0713	0.6766
Rv1999c	-	PROBABLE CONSERVED INTEGRAL MEMBRANE PROTEIN	23	20	4592.6	4002.8	-589.8	0.39	0.8398	1
Rv2000	-	hypothetical protein Rv2000	32	31	4703.4	3534.4	-1169	0.17	0.6969	1
Rv2001	-	hypothetical protein Rv2001	13	12	546.6	648.8	102.3	0.83	0.8195	1
Rv2002	fabG3	POSSIBLE 20-BETA-HYDROXYSTEROID DEHYDROGENASE FABG3 (Cortisone reductase) ((R)-20-hydroxysteroid dehydrogenase)	9	9	263.1	88.9	-174.3	-0.98	0.1855	1
Rv2003c	-	hypothetical protein Rv2003c	12	12	476.2	173.3	-302.9	-0.87	0.2541	1
Rv2004c	-	hypothetical protein Rv2004c	24	22	922.5	1025.6	103.1	0.74	0.8908	1
Rv2005c	-	hypothetical protein Rv2005c	10	10	1273.6	479.9	-793.6	-0.82	0.2027	1
Rv2006	otsB1	PROBABLE TREHALOSE-6-PHOSPHATE PHOSPHATASE OTSB1 (TREHALOSE-PHOSPHATASE) (TPP)	78	61	2311.5	2533	221.5	0.72	0.8851	1
Rv2007c	fdxA	PROBABLE FERREDOXIN FDXA	7	5	908.3	68.7	-839.6	-3.14	0.0095	0.2621
Rv2008c	-	hypothetical protein Rv2008c	27	19	1521.3	486.2	-1035.1	-1.06	0.0256	0.4613
Rv2009	-	hypothetical protein Rv2009	2	1	165	180.9	15.9	0.72	1	1
Rv2010	-	hypothetical protein Rv2010	7	6	962.1	243	-719.1	-1.4	0.0399	0.5379
Rv2011c	-	hypothetical protein Rv2011c	6	6	810.4	784.3	-26.1	0.54	0.9687	1
Rv2012	-	hypothetical protein Rv2012	10	10	1748.4	1480.3	-268.1	0.34	0.7973	1
Rv2015c	-	hypothetical protein Rv2015c	8	7	1150.4	598.3	-552.1	-0.36	0.2504	1
Rv2016	-	hypothetical protein Rv2016	7	7	1113.8	1113.7	-0.1	0.58	0.9999	1
Rv2017	-	POSSIBLE TRANSCRIPTIONAL REGULATORY PROTEIN	12	8	4.6	632.2	627.7	7.7	0.0004	0.0412
Rv2018	-	hypothetical protein Rv2018	14	12	149.7	823.3	673.6	3.04	0.0291	0.474
Rv2019	-	hypothetical protein Rv2019	6	6	1691	1272.1	-418.9	0.17	0.6625	1
Rv2020c	-	hypothetical protein Rv2020c	4	4	1287	452.9	-834.2	-0.92	0.1639	0.955
Rv2021c	-	POSSIBLE TRANSCRIPTIONAL REGULATORY PROTEIN	5	4	1012.3	713.5	-298.8	0.08	0.7505	1
Rv2022c	-	hypothetical protein Rv2022c	13	12	3014.2	771.5	-2242.6	-1.38	0.0051	0.2038
Rv2023c	-	hypothetical protein Rv2023c	2	2	369.1	38.3	-330.8	-2.68	0.0085	0.2621
Rv2024c	-	hypothetical protein Rv2024c	12	11	3881.4	439.4	-3442	-2.56	0	0
Rv2025c	-	POSSIBLE CONSERVED MEMBRANE PROTEIN	10	10	1101.6	258	-843.6	-1.51	0.0074	0.2464
Rv2026c	-	hypothetical protein Rv2026c	9	8	144.6	591.6	447	2.62	0.4996	1
Rv2027c	-	Probable histidine kinase response regulator	14	14	2402.3	2898.3	496	0.86	0.782	1
Rv2028c	-	hypothetical protein Rv2028c	11	9	466.4	129.4	-336.9	-1.26	0.0575	0.6192
Rv2029c	pfkB	Probable phosphofructokinase PfkB (PHOSPHOHEXOKINASE)	9	8	587.2	652.4	65.2	0.74	0.891	1
Rv2030c	-	hypothetical protein Rv2030c	32	30	2404	1836.4	-567.6	0.2	0.6845	1
Rv2031c	hspX	HEAT SHOCK PROTEIN HSPX (ALPHA-CRSTALLIN HOMOLOG) (14 kDa ANTIGEN) (HSP16.3)	8	8	590.2	1072.1	481.8	1.45	0.8476	1
Rv2032	acg	Conserved hypothetical protein Acg	17	14	529.2	548.9	19.7	0.64	0.9818	1
Rv2033c	-	hypothetical protein Rv2033c	10	10	1092.2	1067.7	-24.4	0.55	0.978	1
Rv2034	-	Probable ArsR-type repressor protein	2	2	107.1	5.2	-101.9	-3.78	0.3928	1
Rv2035	-	hypothetical protein Rv2035	12	12	1287.5	754	-533.5	-0.19	0.3686	1
Rv2036	-	hypothetical protein Rv2036	7	6	340.2	260.4	-79.8	0.2	0.7622	1
Rv2037c	-	POSSIBLE CONSERVED TRANSMEMBRANE PROTEIN	16	14	441.3	221.6	-219.8	-0.41	0.268	1
Rv2038c	-	Probable sugar-transport ATP-binding protein ABC transporter	16	11	588.7	244.7	-344.1	-0.68	0.2526	1
Rv2039c	-	Probable sugar-transport integral membrane protein ABC transporter	14	12	362.1	389.2	27.1	0.69	0.9276	1
Rv2040c	-	Probable sugar-transport integral membrane protein ABC transporter	16	13	691	536.4	-154.6	0.22	0.7148	1
Rv2041c	-	Probable sugar-binding lipoprotein	21	20	1282	1140.1	-141.9	0.42	0.8437	1
Rv2042c	-	hypothetical protein Rv2042c	14	10	922.6	1127.8	205.3	0.87	0.7761	1
Rv2043c	pncA	PYRAZINAMIDASE/NICOTINAMIDAS PNCA (PZase)	11	11	1192.5	936.2	-256.3	0.24	0.774	1
Rv2044c	-	hypothetical protein Rv2044c	7	6	1161.6	259.4	-902.3	-1.58	0.0168	0.3588
Rv2045c	lipT	Probable carboxylesterase LipT	27	26	2218.4	1796.2	-422.2	0.28	0.7296	1
Rv2046	lppI	Probable lipoprotein lppI	10	10	1408.3	979.5	-428.8	0.06	0.583	1
Rv2047c	-	hypothetical protein Rv2047c	30	28	1758.3	594.4	-1163.9	-0.98	0.0118	0.2972
Rv2048c	pks12	Probable polyketide synthase pks12	130	103	3386.6	2805.8	-580.8	0.31	0.824	1
Rv2049c	-	hypothetical protein Rv2049c	1	1	53.9	5.2	-48.6	-2.78	0.1042	0.778
Rv2050	-	hypothetical protein Rv2050	5	0	0	0	0	0	1	1
Rv2051c	ppm1	Polyprenol-monophosphomannose synthase Ppm1	32	17	1396	1974.1	578.1	1.08	0.5863	1
Rv2052c	-	hypothetical protein Rv2052c	19	18	4196.9	4099.4	-97.5	0.55	0.9712	1
Rv2053c	fxsA	FxsA	3	2	1688.3	700.1	-988.3	-0.69	0.237	1
Rv2054	-	hypothetical protein Rv2054	15	15	3408.8	2666	-742.8	0.23	0.7282	1
Rv2055c	rpsR	30S ribosomal protein S18	3	3	166.4	144.3	-22.2	0.38	0.9036	1
Rv2056c	rpsN	30S ribosomal protein S14	3	3	128.1	21.6	-106.5	-1.99	0.0844	0.7351
Rv2057c	rpmG	50S ribosomal protein L33	4	4	1129.1	544.5	-584.6	-0.47	0.3119	1
Rv2058c	rpmB	50S ribosomal protein L28	5	5	2168.3	766.5	-1401.8	-0.92	0.0349	0.5024
Rv2059	-	hypothetical protein Rv2059	17	17	2611.1	1797.3	-813.8	0.05	0.5478	1
Rv2060	-	Possible conserved integral membrane protein	3	3	82.6	13.7	-68.8	-2	0.038	0.5184
Rv2061c	-	hypothetical protein Rv2061c	5	5	614.3	477.6	-136.7	0.22	0.7369	1
Rv2062c	cobN	cobaltochelatase	46	37	2922.8	2369.3	-553.5	0.28	0.7803	1
Rv2063	-	hypothetical protein Rv2063	2	2	44.8	235.8	191	2.98	0.7454	1
Rv2064	cobG	Possible cobalamin biosynthesis protein CobG	8	5	318.2	88.2	-230	-1.27	0.1061	0.7824
Rv2065	cobH	precorrin-8X methylmutase	5	4	330.8	274.6	-56.1	0.32	0.8078	1
Rv2066	cobI	Probable bifunctional protein, CobI-CobJ fusion protein: S-adenosyl-L-methionine-precorrin-2 methyl transferase + precorrin-3 methylase	20	19	3208.6	2004.8	-1203.8	-0.09	0.4272	1
Rv2067c	-	hypothetical protein Rv2067c	31	26	3190.1	2213.2	-976.9	0.06	0.5589	1
Rv2068c	blaC	CLASS A BETA-LACTAMASE BLAC	13	13	4122.3	4011	-111.3	0.55	0.9642	1
Rv2069	sigC	RNA polymerase sigma factor SigC	8	8	1214.8	939.1	-275.7	0.21	0.768	1
Rv2070c	cobK	cobalt-precorrin-6x reductase	15	12	495.2	1047.2	551.9	1.67	0.4282	1
Rv2071c	cobM	Probable precorrin-4 C11-methyltransferase CobM	13	11	1411.9	363.7	-1048.2	-1.37	0.0795	0.7125
Rv2072c	cobL	Probable precorrin-6y methyltransferase CobL	13	11	1164.8	463.6	-701.2	-0.74	0.2188	1
Rv2073c	-	Probable shortchain dehydrogenase	8	8	1726.1	1339.5	-386.5	0.22	0.6989	1
Rv2074	-	hypothetical protein Rv2074	5	5	370.3	142.5	-227.8	-0.79	0.1999	1
Rv2075c	-	Possible hypothetical exported or envelope protein	23	22	5515.2	4295.1	-1220.1	0.22	0.7098	1
Rv2076c	-	hypothetical protein Rv2076c	5	5	837.1	632	-205.1	0.18	0.8353	1
Rv2077A	-	hypothetical protein Rv2077A	7	6	786.1	201.5	-584.6	-1.38	0.0448	0.5657
Rv2077c	-	POSSIBLE CONSERVED TRANSMEMBRANE PROTEIN	18	18	2947.6	3206.8	259.2	0.71	0.8985	1
Rv2078	-	hypothetical protein Rv2078	3	3	48	34.7	-13.3	0.12	0.7882	1
Rv2079	-	hypothetical protein Rv2079	31	27	2448.6	2872	423.4	0.82	0.8304	1
Rv2080	lppJ	Possible lipoprotein lppJ	10	10	2292.1	1959.6	-332.5	0.36	0.8142	1
Rv2081c	-	POSSIBLE TRANSMEMBRANE PROTEIN	7	7	1269.1	1166.7	-102.3	0.46	0.9036	1
Rv2082	-	hypothetical protein Rv2082	34	32	5138	3152.4	-1985.5	-0.12	0.3741	1
Rv2083	-	hypothetical protein Rv2083	4	4	319.3	185.2	-134.1	-0.2	0.4906	1
Rv2084	-	hypothetical protein Rv2084	25	25	2658.2	2640.7	-17.5	0.58	0.9934	1
Rv2085	-	hypothetical protein Rv2085	3	3	166.5	25.5	-141	-2.12	0.3116	1
Rv2086	-	hypothetical protein Rv2086	10	10	484.8	355.3	-129.5	0.14	0.6588	1
Rv2087	-	hypothetical protein Rv2087	4	3	71.3	11.8	-59.5	-2.01	0.3137	1
Rv2088	pknJ	PROBABLE TRANSMEMBRANE SERINE/THREONINE-PROTEIN KINASE J PKNJ (PROTEIN KINASE J) (STPK J)	23	20	534.7	357.9	-176.8	0.01	0.5493	1
Rv2089c	pepE	Probable dipeptidase PepE	19	15	677.2	401.7	-275.5	-0.17	0.4181	1
Rv2090	-	Probable 5'-3' exonuclease	15	15	1959.7	704.7	-1255.1	-0.89	0.0888	0.75
Rv2091c	-	Probable membrane protein	18	18	1583	1253.6	-329.4	0.25	0.737	1
Rv2092c	helY	PROBABLE ATP-DEPENDENT DNA HELICASE HELY	36	35	5757.5	3500.9	-2256.6	-0.13	0.3433	1
Rv2093c	tatC	Probable Sec-independent protein translocase transmembrane protein tatC	11	2	2.2	0	-2.2	0.44	0.4655	1
Rv2094c	tatA	twin argininte translocase protein A	2	0	0	0	0	0	1	1
Rv2095c	-	hypothetical protein Rv2095c	14	13	2638.7	1744.2	-894.5	-0.01	0.4944	1
Rv2096c	-	hypothetical protein Rv2096c	13	11	1303	679.8	-623.2	-0.35	0.3347	1
Rv2097c	-	hypothetical protein Rv2097c	20	20	1589.7	1173.1	-416.6	0.15	0.6511	1
Rv2100	-	hypothetical protein Rv2100	18	16	4159.2	3440.1	-719.1	0.31	0.7822	1
Rv2101	helZ	PROBABLE HELICASE HELZ	27	25	5398.4	3270.6	-2127.8	-0.14	0.3833	1
Rv2102	-	hypothetical protein Rv2102	11	9	2173.5	2364.4	190.9	0.71	0.906	1
Rv2103c	-	hypothetical protein Rv2103c	5	5	954.2	367	-587.2	-0.79	0.2167	1
Rv2104c	-	hypothetical protein Rv2104c	1	1	153.4	217.1	63.8	1.09	1	1
Rv2109c	prcA	proteasome (alpha subunit) PrcA	17	6	15.2	0	-15.2	-2.34	0.015	0.3375
Rv2110c	prcB	proteasome (beta subunit) PrcB	16	6	8.8	2	-6.9	-1.59	0.117	0.824
Rv2111c	-	hypothetical protein Rv2111c	1	1	3.3	2	-1.3	-0.15	0.7003	1
Rv2112c	-	hypothetical protein Rv2112c	29	29	1853.1	850.7	-1002.4	-0.54	0.0767	0.7061
Rv2113	-	Probable integral membrane protein	11	11	5906.6	4926.1	-980.5	0.32	0.7775	1
Rv2114	-	hypothetical protein Rv2114	12	12	3187	1875.1	-1311.9	-0.18	0.3756	1
Rv2115c	-	Probable ATPase	23	23	4325	1784.9	-2540	-0.69	0.0303	0.4787
Rv2116	lppK	Probable conserved lipoprotein lppK	5	5	526.7	227.4	-299.3	-0.63	0.2701	1
Rv2117	-	hypothetical protein Rv2117	2	2	116.3	47.7	-68.6	-0.7	0.3148	1
Rv2118c	-	POSSIBLE RNA METHYLTRANSFERASE	12	12	2596.2	3439.6	843.4	0.99	0.7074	1
Rv2119	-	hypothetical protein Rv2119	18	16	2367.2	2412.8	45.6	0.61	0.9769	1
Rv2120c	-	PROBABLE CONSERVED INTEGRAL MEMBRANE PROTEIN	7	6	375.6	164.1	-211.5	-0.61	0.3323	1
Rv2121c	hisG	ATP phosphoribosyltransferase	9	0	0	0	0	0	1	1
Rv2122c	hisE	phosphoribosyl-ATP pyrophosphatase	2	0	0	0	0	0	1	1
Rv2124c	metH	Probable 5-methyltetrahydrofolate--homocystein methyltransferase MetH (Methionine synthase, vitamin-B12 dependent isozyme) (MS)	38	35	3436.6	1751.1	-1685.4	-0.39	0.1461	0.9123
Rv2125	-	hypothetical protein Rv2125	9	9	2081.9	950.5	-1131.4	-0.55	0.1558	0.9417
Rv2127	ansP1	Probable L-asparagine permease ansP1	24	24	6044.3	3063.5	-2980.9	-0.4	0.1586	0.9522
Rv2128	-	PROBABLE CONSERVED TRANSMEMBRANE PROTEIN	6	6	621.2	1001.7	380.4	1.27	0.73	1
Rv2129c	-	short chain dehydrogenase	11	11	1276.9	2311.8	1034.9	1.44	0.3982	1
Rv2130c	cysS	cysteinyl-tRNA synthetase	22	15	59.5	0	-59.5	-4.31	0	0
Rv2131c	cysQ	POSSIBLE MONOPHOSPHATASE CYSQ	9	9	338.9	356.9	18	0.66	0.9324	1
[truncated: 1,398 more rows]

## Sheet: 630
Orf	Name	Description	N	TAs Hit	Sum Rd 1	Sum Rd 2	Delta Rd	log2 FC	p-value	p-adj
Rv0001	dnaA	chromosomal replication initiation protein	29	0	0	0	0	0	1	1
Rv0002	dnaN	DNA polymerase III subunit beta	27	0	0	0	0	0	1	1
Rv0003	recF	recombination protein F	33	28	896.6	609.6	-287	0.03	0.5275	1
Rv0004	-	hypothetical protein Rv0004	5	1	1	0	-1	1.51	1	1
Rv0005	gyrB	DNA gyrase subunit B	38	0	0	0	0	0	1	1
Rv0006	gyrA	DNA gyrase subunit A	42	1	4.2	2.1	-2	-0.37	0.5975	1
Rv0007	-	POSSIBLE CONSERVED MEMBRANE PROTEIN	10	10	713	263.5	-449.5	-0.85	0.0333	0.7091
Rv0008c	-	POSSIBLE MEMBRANE PROTEIN	4	3	271.6	186.8	-84.8	0.04	0.5991	1
Rv0009	ppiA	PROBABLE IRON-REGULATED PEPTIDYL-PROLYL CIS-TRANS ISOMERASE A PPIA (PPIase A) (ROTAMASE A)	6	6	763.8	372.8	-391	-0.45	0.1601	1
Rv0010c	-	PROBABLE CONSERVED MEMBRANE PROTEIN	10	8	1076	297.8	-778.2	-1.27	0.0468	0.8096
Rv0011c	-	putative septation inhibitor protein	3	2	5.2	0	-5.2	-0.79	0.1965	1
Rv0012	-	PROBABLE CONSERVED MEMBRANE PROTEIN	14	14	1862.1	1446.8	-415.3	0.22	0.7055	1
Rv0013	trpG	para-aminobenzoate synthase component II	13	1	9.6	0	-9.6	-1.67	0.4027	1
Rv0014c	pknB	TRANSMEMBRANE SERINE/THREONINE-PROTEIN KINASE B PKNB (PROTEIN KINASE B) (STPK B)	22	0	0	0	0	0	1	1
Rv0015c	pknA	TRANSMEMBRANE SERINE/THREONINE-PROTEIN KINASE A PKNA (PROTEIN KINASE A) (STPK A)	13	1	12.8	10.3	-2.5	0.27	1	1
Rv0016c	pbpA	PROBABLE PENICILLIN-BINDING PROTEIN PBPA	34	32	784.5	451	-333.5	-0.21	0.2831	1
Rv0017c	rodA	PROBABLE CELL DIVISION PROTEIN RODA	23	23	1341.9	758.2	-583.7	-0.24	0.2833	1
Rv0018c	ppp	POSSIBLE SERINE/THREONINE PHOSPHATASE PPP	23	15	1283.6	1699.3	415.6	0.99	0.671	1
Rv0019c	-	hypothetical protein Rv0019c	12	12	1029.3	1751.9	722.6	1.35	0.3634	1
Rv0020c	TB39.8	hypothetical protein Rv0020c	50	9	782.9	1006.9	224.1	0.95	0.7	1
Rv0021c	-	hypothetical protein Rv0021c	18	18	4098.3	2700.8	-1397.5	-0.02	0.4911	1
Rv0022c	whiB5	PROBABLE TRANSCRIPTIONAL REGULATORY PROTEIN WHIB-LIKE WHIB5	8	8	1447.9	875.6	-572.3	-0.14	0.4146	1
Rv0023	-	POSSIBLE TRANSCRIPTIONAL REGULATORY PROTEIN	12	1	0	2.1	2.1	0.1	1	1
Rv0024	-	PUTATIVE SECRETED PROTEIN P60-RELATED PROTEIN	11	10	1591.1	1438.9	-152.2	0.44	0.8803	1
Rv0025	-	hypothetical protein Rv0025	7	7	554.6	666.9	112.3	0.85	0.7781	1
Rv0026	-	hypothetical protein Rv0026	12	10	1487.9	1345.1	-142.8	0.44	0.8833	1
Rv0027	-	hypothetical protein Rv0027	5	5	455.5	409.1	-46.5	0.43	0.8706	1
Rv0028	-	hypothetical protein Rv0028	4	4	697.3	673	-24.4	0.53	0.9558	1
Rv0029	-	hypothetical protein Rv0029	17	17	1850.2	2033.2	182.9	0.72	0.8887	1
Rv0030	-	hypothetical protein Rv0030	5	5	205.9	83.4	-122.5	-0.72	0.1965	1
Rv0032	bioF2	POSSIBLE 8-AMINO-7-OXONONANOATE SYNTHASE BIOF2 (AONS) (8-AMINO-7-KETOPELARGONATE SYNTHASE) (7-KETO-8-AMINO-PELARGONIC ACID SYNTHETASE) (7-KAP SYNTHETASE) (L-ALANINE--PIMELYL CoA LIGASE)	50	41	4921.2	5411.8	490.5	0.72	0.909	1
Rv0033	acpA	PROBABLE ACYL CARRIER PROTEIN ACPA (ACP)	3	3	852.7	212.1	-640.6	-1.42	0.013	0.4615
Rv0034	-	hypothetical protein Rv0034	5	5	508	1000.9	493	1.56	0.7168	1
Rv0035	fadD34	PROBABLE FATTY-ACID-CoA LIGASE FADD34 (FATTY-ACID-CoA SYNTHETASE) (FATTY-ACID-CoA SYNTHASE)	24	23	4185.4	2927.2	-1258.2	0.07	0.5836	1
Rv0036c	-	hypothetical protein Rv0036c	4	4	1056.3	554.8	-501.5	-0.34	0.3217	1
Rv0037c	-	PROBABLE CONSERVED INTEGRAL MEMBRANE PROTEIN	17	17	3440.7	3322	-118.7	0.53	0.9555	1
Rv0038	-	hypothetical protein Rv0038	7	7	1149.8	604	-545.8	-0.34	0.3106	1
Rv0039c	-	POSSIBLE CONSERVED TRANSMEMBRANE PROTEIN	4	4	637.1	1015.8	378.6	1.26	0.5551	1
Rv0040c	mtc28	SECRETED PROLINE RICH PROTEIN MTC28 (PROLINE RICH 28 KDA ANTIGEN)	8	8	1686.5	521.7	-1164.8	-1.11	0.0104	0.417
Rv0041	leuS	leucyl-tRNA synthetase	66	1	1	0	-1	1.56	1	1
Rv0042c	-	POSSIBLE TRANSCRIPTIONAL REGULATORY PROTEIN (PROBABLY MARR-FAMILY)	5	5	150.7	1296.3	1145.6	3.69	0.1403	1
Rv0043c	-	PROBABLE TRANSCRIPTIONAL REGULATORY PROTEIN (PROBABLY GNTR-FAMILY)	7	7	1089.6	497.7	-591.9	-0.55	0.2266	1
Rv0044c	-	POSSIBLE OXIDOREDUCTASE	19	17	2122.4	1932.8	-189.6	0.45	0.8953	1
Rv0045c	-	POSSIBLE HYDROLASE	6	6	439.4	1070.2	630.9	1.87	0.3132	1
Rv0046c	ino1	MYO-INOSITOL-1-PHOSPHATE SYNTHASE INO1 (Inositol 1-phosphate synthetase) (D-glucose 6-phosphate cycloaldolase) (Glucose 6-phosphate cyclase) (Glucocycloaldolase)	15	0	0	0	0	0	1	1
Rv0047c	-	hypothetical protein Rv0047c	7	7	828.1	310.3	-517.8	-0.83	0.1592	1
Rv0048c	-	POSSIBLE MEMBRANE PROTEIN	14	14	4252.1	4287.1	35	0.6	0.9918	1
Rv0049	-	hypothetical protein Rv0049	6	6	472.6	536	63.4	0.77	0.8537	1
Rv0050	ponA1	PROBABLE BIFUNCTIONAL PENICILLIN-BINDING PROTEIN 1A/1B PONA1 (MUREIN POLYMERASE) (PBP1): PENICILLIN-INSENSITIVE TRANSGLYCOSYLASE (PEPTIDOGLYCAN TGASE) + PENICILLIN-SENSITIVE TRANSPEPTIDASE (DD-TRANSPEPTIDASE)	33	29	829.9	711.1	-118.8	0.36	0.8209	1
Rv0051	-	PROBABLE CONSERVED TRANSMEMBRANE PROTEIN	33	32	2368.3	3263	894.7	1.05	0.6317	1
Rv0052	-	hypothetical protein Rv0052	6	6	844.1	963.8	119.7	0.78	0.8407	1
Rv0053	rpsF	30S ribosomal protein S6	5	1	23.5	60.3	36.9	1.95	1	1
Rv0054	ssb	single-strand DNA-binding protein	5	0	0	0	0	0	1	1
Rv0055	rpsR	30S ribosomal protein S18	4	1	23.7	16.7	-7	0.08	0.8005	1
Rv0056	rplI	50S ribosomal protein L9	7	6	264.4	393.2	128.8	1.16	0.8885	1
Rv0057	-	hypothetical protein Rv0057	15	14	492.7	485	-7.6	0.56	0.984	1
Rv0058	dnaB	replicative DNA helicase	36	0	0	0	0	0	1	1
Rv0059	-	hypothetical protein Rv0059	16	16	3628.2	5083	1454.8	1.07	0.5958	1
Rv0060	-	hypothetical protein Rv0060	21	0	0	0	0	0	1	1
Rv0061	-	hypothetical protein Rv0061	6	6	581.6	390.9	-190.8	0.01	0.5653	1
Rv0062	celA1	POSSIBLE CELLULASE CELA1 (ENDOGLUCANASE) (ENDO-1,4-BETA-GLUCANASE) (FI-CMCASE) (CARBOXYMETHYL CELLULASE)	19	19	2529.7	2114.6	-415.1	0.33	0.7975	1
Rv0063	-	POSSIBLE OXIDOREDUCTASE	21	20	2442.3	1735	-707.3	0.09	0.5966	1
Rv0064	-	hypothetical protein Rv0064	64	58	4387.7	5666.8	1279.1	0.95	0.772	1
Rv0065	-	hypothetical protein Rv0065	7	5	368.7	706.3	337.7	1.52	0.3744	1
Rv0066c	icd2	PROBABLE ISOCITRATE DEHYDROGENASE	33	29	145.2	2662.3	2517.1	4.78	0	0
Rv0067c	-	POSSIBLE TRANSCRIPTIONAL REGULATORY PROTEIN (POSSIBLY TETR-FAMILY)	11	10	291.1	129.7	-161.4	-0.58	0.0986	0.9778
Rv0068	-	short chain dehydrogenase	11	10	2070.1	2056.3	-13.9	0.58	0.9926	1
Rv0069c	sdaA	PROBABLE L-SERINE DEHYDRATASE SDAA (L-SERINE DEAMINASE) (SDH) (L-SD)	11	11	633.1	984.7	351.7	1.22	0.5458	1
Rv0070c	glyA2	PROBABLE SERINE HYDROXYMETHYLTRANSFERASE GLYA2 (SERINE METHYLASE 2) (SHMT 2)	16	14	1450.6	1148	-302.6	0.25	0.7214	1
Rv0071	-	POSSIBLE MATURASE	8	8	1084.7	757.8	-326.8	0.07	0.6003	1
Rv0072	-	PROBABLE GLUTAMINE-TRANSPORT TRANSMEMBRANE PROTEIN ABC TRANSPORTER	16	15	3806.8	3698.7	-108.1	0.54	0.9662	1
Rv0073	-	PROBABLE GLUTAMINE-TRANSPORT ATP-BINDING PROTEIN ABC TRANSPORTER	13	13	1884.1	1998.1	113.9	0.67	0.931	1
Rv0074	-	hypothetical protein Rv0074	14	13	1745.4	1725	-20.4	0.57	0.9866	1
Rv0075	-	PROBABLE AMINOTRANSFERASE	22	21	3434.4	2976.2	-458.2	0.38	0.8494	1
Rv0076c	-	PROBABLE MEMBRANE PROTEIN	3	3	1161.9	623.4	-538.5	-0.31	0.3201	1
Rv0077c	-	PROBABLE OXIDOREDUCTASE	11	11	798.9	890.7	91.9	0.74	0.8658	1
Rv0078	-	PROBABLE TRANSCRIPTIONAL REGULATORY PROTEIN	7	7	515.3	241.5	-273.8	-0.51	0.1948	1
Rv0078A	-	hypothetical protein Rv0078A	9	9	1115.8	731	-384.8	-0.03	0.5038	1
Rv0079	-	hypothetical protein Rv0079	13	13	1283.2	875.5	-407.7	0.03	0.5385	1
Rv0080	-	hypothetical protein Rv0080	3	3	445.1	177.8	-267.3	-0.74	0.3504	1
Rv0081	-	PROBABLE TRANSCRIPTIONAL REGULATORY PROTEIN	5	4	901.1	729.5	-171.6	0.28	0.748	1
Rv0082	-	PROBABLE OXIDOREDUCTASE	7	6	393.1	204	-189.1	-0.36	0.3548	1
Rv0083	-	PROBABLE OXIDOREDUCTASE	20	20	2022.3	2247.5	225.2	0.74	0.8964	1
Rv0084	hycD	POSSIBLE FORMATE HYDROGENLYASE HYCD (FHL)	7	6	312.6	251.2	-61.4	0.27	0.8451	1
Rv0085	hycP	POSSIBLE HYDROGENASE HYCP	3	3	328.6	121.1	-207.5	-0.86	0.7539	1
Rv0086	hycQ	POSSIBLE HYDROGENASE HYCQ	14	13	875.6	434.7	-440.8	-0.43	0.2609	1
Rv0087	hycE	POSSIBLE FORMATE HYDROGENASE HYCE (FHL)	22	16	648.6	838.7	190.1	0.96	0.7736	1
Rv0088	-	hypothetical protein Rv0088	11	9	204.6	562.8	358.2	2.04	0.3687	1
Rv0089	-	POSSIBLE METHYLTRANSFERASE/METHYLASE	9	9	617.8	573	-44.8	0.48	0.9278	1
Rv0090	-	POSSIBLE MEMBRANE PROTEIN	12	12	930.8	1603.3	672.4	1.37	0.4155	1
Rv0091	mtn	PROBABLE BIFUNCTIONAL MTA/SAH NUCLEOSIDASE MTN: 5'-METHYLTHIOADENOSINE NUCLEOSIDASE (METHYLTHIOADENOSINE METHYLTHIORIBOHYDROLASE) + S-ADENOSYLHOMOCYSTEINE NUCLEOSIDASE (S-ADENOSYL-L-HOMOCYSTEINE HOMOCYSTEINYLRIBOHYDROLASE)	11	10	1274.4	643.2	-631.2	-0.4	0.2659	1
Rv0092	ctpA	PROBABLE CATION TRANSPORTER P-TYPE ATPASE A CTPA	27	24	1387.3	2057.2	669.9	1.15	0.5393	1
Rv0093c	-	PROBABLE CONSERVED MEMBRANE PROTEIN	7	6	179.8	217.2	37.4	0.86	0.7818	1
Rv0097	-	POSSIBLE OXIDOREDUCTASE	24	24	2358.2	2040.1	-318.1	0.38	0.8499	1
Rv0098	-	hypothetical protein Rv0098	10	9	309.1	203.7	-105.3	-0.02	0.5267	1
Rv0099	fadD10	acyl-CoA synthetase	30	22	903.9	2171.8	1267.9	1.85	0.2505	1
Rv0100	-	hypothetical protein Rv0100	3	3	347.1	612.2	265.1	1.4	0.5751	1
Rv0101	nrp	PROBABLE PEPTIDE SYNTHETASE NRP (PEPTIDE SYNTHASE)	103	95	6091.7	7906.7	1815	0.96	0.794	1
Rv0102	-	PROBABLE CONSERVED INTEGRAL MEMBRANE PROTEIN	38	1	1	0	-1	1.56	1	1
Rv0103c	ctpB	PROBABLE CATION-TRANSPORTER P-TYPE ATPASE B CTPB	28	26	3840.2	3316.1	-524.1	0.37	0.8489	1
Rv0104	-	hypothetical protein Rv0104	25	23	4127.3	3688.8	-438.5	0.42	0.9215	1
Rv0105c	rpmB	50S ribosomal protein L28	5	4	580.4	335.4	-245	-0.21	0.4218	1
Rv0106	-	hypothetical protein Rv0106	10	9	1012.8	485.4	-527.4	-0.48	0.2482	1
Rv0107c	ctpI	PROBABLE CATION-TRANSPORTER ATPASE I CTPI	59	52	4283.8	3999.7	-284	0.49	0.9616	1
Rv0108c	-	hypothetical protein Rv0108c	2	2	239.6	248.3	8.7	0.64	0.9675	1
Rv0110	-	PROBABLE CONSERVED INTEGRAL MEMBRANE PROTEIN	13	13	3047.2	3263.6	216.5	0.68	0.9015	1
Rv0111	-	POSSIBLE TRANSMEMBRANE ACYLTRANSFERASE	40	38	3776.5	4484.5	708	0.83	0.8666	1
Rv0112	gca	POSSIBLE GDP-MANNOSE 4,6-DEHYDRATASE GCA (GDP-D-MANNOSE DEHYDRATASE)	29	26	1407.2	1509.8	102.6	0.69	0.9224	1
Rv0113	gmhA	PROBABLE SEDOHEPTULOSE-7-PHOSPHATE ISOMERASE GMHA (PHOSPHOHEPTOSE ISOMERASE)	12	11	176.2	59	-117.2	-0.99	0.1178	1
Rv0114	gmhB	POSSIBLE D-ALPHA,BETA-D-HEPTOSE-1,7-BIPHOSPHATE PHOSPHATASE GMHB (D-GLYCERO-D-MANNO-HEPTOSE 7-PHOSPHATE KINASE)	9	8	2250.3	1690.4	-559.9	0.17	0.6493	1
Rv0115	hddA	POSSIBLE D-ALPHA-D-HEPTOSE-7-PHOSPHATE KINASE HDDA	17	16	2535.2	2710.5	175.3	0.68	0.9268	1
Rv0116c	-	POSSIBLE CONSERVED MEMBRANE PROTEIN	15	15	2150.9	1406.3	-744.6	-0.03	0.4925	1
Rv0117	oxyS	OXIDATIVE STRESS RESPONSE REGULATORY PROTEIN OXYS	16	13	1102.9	918.1	-184.8	0.32	0.7879	1
Rv0118c	oxcA	putative oxalyl-CoA decarboxylase	25	20	915.5	1078.9	163.5	0.82	0.8095	1
Rv0119	fadD7	acyl-CoA synthetase	13	8	47.4	338.3	290.9	3.42	0.4433	1
Rv0120c	fusA2	elongation factor G	25	21	583.9	787	203	1.02	0.6603	1
Rv0121c	-	hypothetical protein Rv0121c	10	7	322.4	392.1	69.7	0.87	0.818	1
Rv0122	-	hypothetical protein Rv0122	9	7	533.3	508.8	-24.5	0.52	0.9462	1
Rv0123	-	hypothetical protein Rv0123	7	3	216.5	22.3	-194.2	-2.69	0.0453	0.7987
Rv0125	pepA	PROBABLE SERINE PROTEASE PEPA (SERINE PROTEINASE) (MTB32A)	9	9	1064.3	1223.7	159.3	0.79	0.8371	1
Rv0126	treS	TREHALOSE SYNTHASE TRES	29	29	675.7	1923.9	1248.2	2.09	0.0305	0.6816
Rv0127	-	hypothetical protein Rv0127	28	27	237.1	1133.2	896.1	2.84	0.002	0.145
Rv0128	-	PROBABLE CONSERVED TRANSMEMBRANE PROTEIN	17	17	4025	3164.6	-860.4	0.24	0.7471	1
Rv0129c	fbpC	SECRETED ANTIGEN 85-C FBPC (85C) (ANTIGEN 85 COMPLEX C) (AG58C) (MYCOLYL TRANSFERASE 85C) (FIBRONECTIN-BINDING PROTEIN C)	27	25	3167.4	2196.3	-971.1	0.06	0.5665	1
Rv0130	-	hypothetical protein Rv0130	3	3	348.8	71.7	-277.1	-1.7	0.0872	0.9486
Rv0131c	fadE1	PROBABLE ACYL-CoA DEHYDROGENASE FADE1	17	16	1006.8	894.1	-112.7	0.41	0.8722	1
Rv0132c	fgd2	PUTATIVE F420-DEPENDENT GLUCOSE-6-PHOSPHATE DEHYDROGENASE FGD2	14	13	2425.6	2190.3	-235.3	0.44	0.8818	1
Rv0133	-	PROBABLE ACETYLTRANSFERASE	6	6	1702.4	1561.4	-141	0.46	0.895	1
Rv0134	ephF	POSSIBLE EPOXIDE HYDROLASE EPHF (EPOXIDE HYDRATASE) (ARENE-OXIDE HYDRATASE)	11	11	1929.8	2115.8	186	0.72	0.8832	1
Rv0135c	-	POSSIBLE TRANSCRIPTIONAL REGULATORY PROTEIN	11	9	560.6	487.5	-73.1	0.38	0.8348	1
Rv0136	cyp138	PROBABLE CYTOCHROME P450 138 CYP138	22	21	4239.2	3390.4	-848.8	0.26	0.7754	1
Rv0137c	msrA	methionine sulfoxide reductase A	11	11	1392.9	704.1	-688.9	-0.4	0.2323	1
Rv0138	-	hypothetical protein Rv0138	6	6	2624.7	2013.8	-611	0.2	0.6943	1
Rv0139	-	POSSIBLE OXIDOREDUCTASE	12	11	2979.4	2459.2	-520.1	0.31	0.8084	1
Rv0140	-	hypothetical protein Rv0140	14	14	1591.1	1370.6	-220.5	0.37	0.8174	1
Rv0141c	-	hypothetical protein Rv0141c	8	7	743.7	701.8	-41.9	0.5	0.9353	1
Rv0142	-	hypothetical protein Rv0142	5	4	604.4	400.2	-204.1	-0.01	0.5088	1
Rv0143c	-	PROBABLE CONSERVED TRANSMEMBRANE PROTEIN	25	25	4136.6	2525.3	-1611.3	-0.13	0.375	1
Rv0144	-	PROBABLE TRANSCRIPTIONAL REGULATORY PROTEIN (POSSIBLY TETR-FAMILY)	14	14	4372.7	3485.8	-886.9	0.26	0.802	1
Rv0145	-	hypothetical protein Rv0145	14	13	2486.3	2534.9	48.5	0.61	0.9795	1
Rv0146	-	hypothetical protein Rv0146	15	15	3040.8	3617	576.1	0.84	0.7994	1
Rv0147	-	PROBABLE ALDEHYDE DEHYDROGENASE (NAD+) DEPENDENT	23	22	5112.9	3876.8	-1236.1	0.19	0.7428	1
Rv0148	-	PROBABLE SHORT-CHAIN TYPE DEHYDROGENASE/REDUCTASE	15	15	3449.5	2947.1	-502.3	0.36	0.8648	1
Rv0149	-	POSSIBLE QUINONE OXIDOREDUCTASE (NADPH:QUINONE OXIDOREDUCTASE) (ZETA-CRYSTALLIN)	19	18	2912.3	2352.2	-560	0.28	0.7524	1
Rv0150c	-	hypothetical protein Rv0150c	4	3	16.8	266.7	249.9	4.58	0.2606	1
Rv0153c	ptbB	PHOSPHOTYROSINE PROTEIN PHOSPHATASE PTPB (PROTEIN-TYROSINE-PHOSPHATASE) (PTPase)	11	11	1076.1	447.1	-629	-0.68	0.0596	0.8634
Rv0154c	fadE2	PROBABLE ACYL-CoA DEHYDROGENASE FADE2	11	11	1853.9	1198.7	-655.2	-0.04	0.472	1
Rv0155	pntAa	PROBABLE NAD(P) TRANSHYDROGENASE (SUBUNIT ALPHA) PNTAA	10	10	2034.8	2853	818.2	1.07	0.6255	1
Rv0156	pntAb	PROBABLE NAD(P) TRANSHYDROGENASE (SUBUNIT ALPHA) PNTAB	0	0	0	0	0	0	1	1
Rv0157	pntB	PROBABLE NAD(P) TRANSHYDROGENASE (SUBUNIT BETA) PNTB	10	9	1606.3	2553.1	946.9	1.25	0.5418	1
Rv0158	-	PROBABLE TRANSCRIPTIONAL REGULATORY PROTEIN (POSSIBLY TETR-FAMILY)	15	15	3841.9	4728	886.1	0.88	0.7289	1
Rv0161	-	POSSIBLE OXIDOREDUCTASE	16	15	831.7	1259	427.2	1.18	0.6227	1
Rv0162c	adhE1	PROBABLE ZINC-TYPE ALCOHOL DEHYDROGENASE (E SUBUNIT) ADHE	15	15	1026.5	1152.3	125.9	0.75	0.8605	1
Rv0163	-	hypothetical protein Rv0163	9	9	1270.4	1122.6	-147.9	0.41	0.8445	1
Rv0164	TB18.5	hypothetical protein Rv0164	8	1	850.9	681.9	-169	0.27	0.799	1
Rv0165c	-	POSSIBLE TRANSCRIPTIONAL REGULATORY PROTEIN (PROBABLY GNTR-FAMILY)	6	6	1377.5	1384	6.6	0.59	0.9965	1
Rv0166	fadD5	acyl-CoA synthetase	23	21	3554	4300.2	746.3	0.86	0.7991	1
Rv0167	yrbE1A	CONSERVED HYPOTHETICAL INTEGRAL MEMBRANE PROTEIN YRBE1A	6	6	560.4	697.2	136.8	0.9	0.8574	1
Rv0168	yrbE1B	CONSERVED HYPOTHETICAL INTEGRAL MEMBRANE PROTEIN YRBE1B	13	13	2312.5	1896.9	-415.6	0.3	0.8146	1
Rv0169	mce1A	MCE-FAMILY PROTEIN MCE1A	33	31	6051.2	4612.4	-1438.8	0.19	0.7222	1
Rv0170	mce1B	MCE-FAMILY PROTEIN MCE1B	16	16	2241.9	2912.7	670.8	0.96	0.684	1
Rv0171	mce1C	MCE-FAMILY PROTEIN MCE1C	23	23	3705.3	3459.3	-245.9	0.49	0.9535	1
Rv0172	mce1D	MCE-FAMILY PROTEIN MCE1D	31	30	5088.5	4660.2	-428.3	0.46	0.9664	1
Rv0173	lprK	POSSIBLE MCE-FAMILY LIPOPROTEIN LPRK (MCE-FAMILY LIPOPROTEIN MCE1E)	15	14	2948.8	2562.2	-386.6	0.38	0.8557	1
Rv0174	mce1F	MCE-FAMILY PROTEIN MCE1F	28	27	5310.7	3848.8	-1461.9	0.12	0.6642	1
Rv0175	-	PROBABLE CONSERVED MCE ASSOCIATED MEMBRANE PROTEIN	9	9	1149	894	-255	0.22	0.6985	1
Rv0176	-	PROBABLE CONSERVED MCE ASSOCIATED TRANSMEMBRANE PROTEIN	15	14	1734.3	1317.7	-416.6	0.19	0.6951	1
Rv0177	-	PROBABLE CONSERVED MCE ASSOCIATED PROTEIN	11	11	1696.5	1165.9	-530.6	0.04	0.5502	1
Rv0178	-	PROBABLE CONSERVED MCE ASSOCIATED MEMBRANE PROTEIN	11	10	1460	2007.9	547.8	1.04	0.6592	1
Rv0179c	lprO	POSSIBLE LIPOPROTEIN LPRO	22	22	3557	2326.1	-1230.9	-0.03	0.4831	1
Rv0180c	-	PROBABLE CONSERVED TRANSMEMBRANE PROTEIN	27	25	723.1	300.3	-422.8	-0.68	0.0274	0.6695
Rv0181c	-	hypothetical protein Rv0181c	14	14	1548.3	1173.4	-374.9	0.18	0.6728	1
Rv0182c	sigG	RNA polymerase factor sigma-70	19	18	2808.4	3326.7	518.4	0.83	0.8024	1
Rv0183	-	POSSIBLE LYSOPHOSPHOLIPASE	14	14	2439.6	3092	652.4	0.93	0.7358	1
Rv0184	-	hypothetical protein Rv0184	11	10	582.1	674	92	0.8	0.8423	1
Rv0185	-	hypothetical protein Rv0185	9	6	380.7	304.5	-76.2	0.26	0.7436	1
Rv0186	bglS	PROBABLE BETA-GLUCOSIDASE BGLS (GENTIOBIASE) (CELLOBIASE) (BETA-D-GLUCOSIDE GLUCOHYDROLASE)	32	31	2748.6	3360.6	612	0.87	0.7648	1
Rv0187	-	PROBABLE O-METHYLTRANSFERASE	7	6	462	446.9	-15.1	0.54	0.9603	1
Rv0188	-	PROBABLE CONSERVED TRANSMEMBRANE PROTEIN	8	7	1042.3	674.7	-367.6	-0.04	0.5305	1
Rv0189c	ilvD	dihydroxy-acid dehydratase	18	4	2.2	4.2	2.1	1.54	0.7394	1
Rv0190	-	hypothetical protein Rv0190	3	3	697.1	425.4	-271.7	-0.13	0.4475	1
Rv0191	-	PROBABLE CONSERVED INTEGRAL MEMBRANE PROTEIN	17	16	6211.5	3230.9	-2980.7	-0.36	0.1361	1
Rv0192	-	hypothetical protein Rv0192	11	11	2694	2543.6	-150.4	0.5	0.9439	1
Rv0192A	-	CONSERVED SECRETED PROTEIN	2	2	261.3	304.8	43.5	0.81	0.8657	1
Rv0193c	-	hypothetical protein Rv0193c	32	32	6465.9	5410.3	-1055.6	0.33	0.9173	1
Rv0194	-	PROBABLE DRUGS-TRANSPORT TRANSMEMBRANE ATP-BINDING PROTEIN ABC TRANSPORTER	48	47	12892.4	9644.4	-3248	0.17	0.7536	1
Rv0195	-	POSSIBLE TWO COMPONENT TRANSCRIPTIONAL REGULATORY PROTEIN (PROBABLY LUXR-FAMILY)	6	6	1298.9	962.9	-336	0.15	0.6443	1
Rv0196	-	POSSIBLE TRANSCRIPTIONAL REGULATORY PROTEIN	7	7	946.7	1152.6	205.9	0.87	0.7643	1
Rv0197	-	POSSIBLE OXIDOREDUCTASE	31	31	2498.4	2414.9	-83.5	0.54	0.9682	1
Rv0198c	-	PROBABLE ZINC METALLOPROTEASE	39	34	1236.9	2480.8	1243.9	1.59	0.2374	1
Rv0199	-	PROBABLE CONSERVED MEMBRANE PROTEIN	12	12	1770.3	1066.2	-704	-0.15	0.3862	1
Rv0200	-	POSSIBLE CONSERVED TRANSMEMBRANE PROTEIN	7	6	419.3	255.7	-163.6	-0.13	0.4696	1
Rv0201c	-	hypothetical protein Rv0201c	7	7	885.5	490.6	-394.9	-0.27	0.3198	1
Rv0202c	mmpL11	PROBABLE CONSERVED TRANSMEMBRANE TRANSPORT PROTEIN MMPL11	36	35	3599.2	2550.9	-1048.3	0.09	0.6393	1
Rv0203	-	POSSIBLE EXPORTED PROTEIN	3	3	413.9	659	245.1	1.26	0.534	1
Rv0204c	-	PROBABLE CONSERVED TRANSMEMBRANE PROTEIN	19	19	651.6	369.7	-281.8	-0.23	0.2494	1
Rv0205	-	PROBABLE CONSERVED TRANSMEMBRANE PROTEIN	12	12	1395.4	2205.2	809.7	1.25	0.6995	1
Rv0206c	mmpL3	POSSIBLE CONSERVED TRANSMEMBRANE TRANSPORT PROTEIN MMPL3	27	1	32.6	49	16.4	1.17	0.7004	1
Rv0207c	-	hypothetical protein Rv0207c	9	9	1068.5	1172.7	104.2	0.72	0.8982	1
Rv0208c	trmB	tRNA (guanine-N(7))-methyltransferase	10	10	1875.6	824.4	-1051.2	-0.6	0.1899	1
Rv0209	-	hypothetical protein Rv0209	14	13	1711.8	1471.7	-240	0.37	0.816	1
Rv0210	-	hypothetical protein Rv0210	12	12	1535.8	4660.1	3124.4	2.19	0.2664	1
Rv0211	pckA	phosphoenolpyruvate carboxykinase	22	21	746.1	835.7	89.5	0.75	0.869	1
Rv0212c	nadR	POSSIBLE TRANSCRIPTIONAL REGULATORY PROTEIN NADR (PROBABLY ASNC-FAMILY)	6	6	1101.6	844.2	-257.3	0.2	0.7056	1
Rv0213c	-	POSSIBLE METHYLTRANSFERASE (METHYLASE)	30	29	4581.6	2945.4	-1636.2	-0.05	0.4473	1
Rv0214	fadD4	acyl-CoA synthetase	31	29	3154.2	3790	635.8	0.85	0.8138	1
Rv0215c	fadE3	PROBABLE ACYL-CoA DEHYDROGENASE FADE3	14	13	1836.2	2234.5	398.3	0.87	0.761	1
Rv0216	-	hypothetical protein Rv0216	19	17	1082.5	712.6	-369.9	-0.02	0.5065	1
Rv0217c	lipW	POSSIBLE ESTERASE LIPW	19	18	1951.5	1953.5	2	0.59	0.9992	1
Rv0218	-	PROBABLE CONSERVED TRANSMEMBRANE PROTEIN	18	17	1378.8	2465.7	1086.9	1.42	0.34	1
Rv0219	-	PROBABLE CONSERVED TRANSMEMBRANE PROTEIN	11	11	649.3	953.4	304	1.14	0.5594	1
Rv0220	lipC	PROBABLE ESTERASE LIPC	22	20	793.1	1137	343.8	1.1	0.5802	1
Rv0221	-	hypothetical protein Rv0221	25	24	2944	2221.1	-722.9	0.18	0.6789	1
Rv0222	echA1	enoyl-CoA hydratase	8	8	567.8	477.4	-90.4	0.33	0.8161	1
Rv0223c	-	PROBABLE ALDEHYDE DEHYDROGENASE	22	20	1709.9	1323.5	-386.3	0.22	0.714	1
Rv0224c	-	POSSIBLE METHYLTRANSFERASE (METHYLASE)	14	1	1	0	-1	1.52	1	1
Rv0225	-	POSSIBLE CONSERVED PROTEIN	20	0	0	0	0	0	1	1
Rv0226c	-	PROBABLE CONSERVED TRANSMEMBRANE PROTEIN	23	0	0	0	0	0	1	1
Rv0227c	-	PROBABLE CONSERVED MEMBRANE PROTEIN	21	0	0	0	0	0	1	1
Rv0228	-	PROBABLE INTEGRAL MEMBRANE ACYLTRANSFERASE	13	1	0	2.1	2.1	0.08	1	1
Rv0229c	-	POSSIBLE CONSERVED MEMBRANE PROTEIN	16	15	1897.6	1354.1	-543.5	0.1	0.6042	1
Rv0230c	php	PROBABLE PHOSPHOTRIESTERASE PHP (PARATHION HYDROLASE) (PTE) (ARYLDIALKYLPHOSPHATASE) (PARAOXONASE) (A-ESTERASE) (ARYLTRIPHOSPHATASE) (PARAOXON HYDROLASE)	13	12	3243.5	2167.1	-1076.4	0	0.4993	1
Rv0231	fadE4	PROBABLE ACYL-CoA DEHYDROGENASE FADE4	33	33	7363.9	5985.4	-1378.5	0.29	0.7911	1
Rv0232	-	PROBABLE TRANSCRIPTIONAL REGULATORY PROTEIN (PROBABLY TETR/ACRR-FAMILY)	9	9	2425.9	1611	-814.9	-0.01	0.5095	1
Rv0233	nrdB	ribonucleotide-diphosphate reductase subunit beta	11	11	2508.2	2452.1	-56.1	0.55	0.9747	1
Rv0234c	gabD1	succinic semialdehyde dehydrogenase	19	18	756.8	460.1	-296.7	-0.13	0.458	1
Rv0235c	-	PROBABLE CONSERVED TRANSMEMBRANE PROTEIN	22	19	1038.8	992	-46.8	0.52	0.9477	1
Rv0236A	-	SMALL SECRETED PROTEIN	2	0	0	0	0	0	1	1
Rv0236c	-	PROBABLE CONSERVED TRANSMEMBRANE PROTEIN	34	2	1.1	2.1	1	1.54	1	1
Rv0237	lpqI	PROBABLE CONSERVED LIPOPROTEIN LPQI	12	11	955.4	427	-528.4	-0.58	0.1742	1
Rv0238	-	POSSIBLE TRANSCRIPTIONAL REGULATORY PROTEIN (PROBABLY TETR-FAMILY)	11	8	211	34	-177	-2.05	0.0004	0.0413
Rv0239	-	hypothetical protein Rv0239	2	2	280.8	249.6	-31.1	0.42	0.9196	1
Rv0240	-	hypothetical protein Rv0240	6	6	945	561.5	-383.6	-0.17	0.3845	1
Rv0241c	-	hypothetical protein Rv0241c	13	13	669	434.7	-234.4	-0.04	0.4992	1
Rv0242c	fabG	3-ketoacyl-(acyl-carrier-protein) reductase	11	10	913.2	262.2	-650.9	-1.22	0.0413	0.7971
Rv0243	fadA2	acetyl-CoA acetyltransferase	18	18	1533.6	875.5	-658	-0.22	0.2574	1
Rv0244c	fadE5	PROBABLE ACYL-CoA DEHYDROGENASE FADE5	21	20	1017.7	261	-756.7	-1.38	0	0
Rv0245	-	POSSIBLE OXIDOREDUCTASE	4	4	337.1	374.1	37.1	0.74	0.8869	1
Rv0246	-	PROBABLE CONSERVED INTEGRAL MEMBRANE PROTEIN	29	27	3979.3	2230.6	-1748.7	-0.25	0.2685	1
Rv0247c	-	fumarate reductase iron-sulfur subunit	9	8	537.2	524.3	-12.9	0.55	0.9721	1
Rv0248c	sdhA	succinate dehydrogenase flavoprotein subunit	33	33	2880.1	1235.3	-1644.9	-0.64	0.1209	1
Rv0249c	-	PROBABLE SUCCINATE DEHYDROGENASE	22	22	2073.7	1409.3	-664.4	0.03	0.5299	1
Rv0250c	-	hypothetical protein Rv0250c	3	3	718	142.9	-575.1	-1.74	0.2032	1
Rv0251c	hsp	HEAT SHOCK PROTEIN HSP (HEAT-STRESS-INDUCED RIBOSOME-BINDING PROTEIN A)	5	5	1007.4	784.6	-222.8	0.22	0.7278	1
Rv0252	nirB	PROBABLE NITRITE REDUCTASE	38	35	4740.6	4308.6	-432	0.45	0.9257	1
Rv0253	nirD	PROBABLE NITRITE REDUCTASE	6	6	546.8	523.4	-23.4	0.52	0.9518	1
Rv0254c	cobU	PROBABLE BIFUNCTIONAL COBALAMIN BIOSYNTHESIS PROTEIN COBU: COBINAMIDE KINASE + COBINAMIDE PHOSPHATE GUANYLYLTRANSFERASE	5	5	1026	579.1	-446.9	-0.24	0.3906	1
Rv0255c	cobQ1	cobyric acid synthase	13	12	1872.9	1609.5	-263.5	0.37	0.8273	1
Rv0257	-	hypothetical protein Rv0257	3	3	614.4	357.8	-256.6	-0.2	0.4196	1
Rv0258c	-	hypothetical protein Rv0258c	6	5	342.4	123.9	-218.5	-0.88	0.5329	1
Rv0259c	-	hypothetical protein Rv0259c	7	6	84.1	328.9	244.7	2.55	0.1736	1
Rv0260c	-	bifunctional uroporphyrinogen-III synthetase/response regulator domain protein	18	15	673.1	553.1	-120	0.3	0.7689	1
Rv0261c	narK3	PROBABLE INTEGRAL MEMBRANE NITRITE EXTRUSION PROTEIN NARK3 (NITRITE FACILITATOR)	22	20	909.5	986.8	77.2	0.7	0.9042	1
Rv0262c	aac	AMINOGLYCOSIDE 2'-N-ACETYLTRANSFERASE AAC (AAC(2')-IC)	6	6	180.4	234.7	54.4	0.97	0.7195	1
Rv0263c	-	hypothetical protein Rv0263c	15	12	830.3	211.3	-619.1	-1.39	0.0581	0.8564
Rv0264c	-	hypothetical protein Rv0264c	9	9	1080.8	679.6	-401.2	-0.08	0.4743	1
Rv0265c	-	PROBABLE PERIPLASMIC IRON-TRANSPORT LIPOPROTEIN	9	9	1947	1417.1	-529.9	0.13	0.6247	1
Rv0266c	oplA	PROBABLE 5-OXOPROLINASE OPLA (5-OXO-L-PROLINASE) (PYROGLUTAMASE) (5-OPASE)	38	37	7512.9	5539.4	-1973.4	0.15	0.722	1
Rv0267	narU	PROBABLE INTEGRAL MEMBRANE NITRITE EXTRUSION PROTEIN NARU (NITRITE FACILITATOR)	11	10	2539.2	2396.3	-142.8	0.5	0.9286	1
Rv0268c	-	hypothetical protein Rv0268c	12	12	4249.5	3193.7	-1055.8	0.17	0.7199	1
Rv0269c	-	hypothetical protein Rv0269c	10	10	1543	928.4	-614.5	-0.15	0.4078	1
Rv0270	fadD2	acyl-CoA synthetase	21	20	2384.8	1275.2	-1109.5	-0.32	0.1937	1
Rv0271c	fadE6	PROBABLE ACYL-CoA DEHYDROGENASE FADE6	25	24	2717.1	2912.2	195.1	0.69	0.9205	1
Rv0272c	-	hypothetical protein Rv0272c	15	12	1081.4	930.7	-150.6	0.37	0.8171	1
Rv0273c	-	POSSIBLE TRANSCRIPTIONAL REGULATORY PROTEIN	15	14	663.2	1115.3	452.1	1.33	0.4032	1
Rv0274	-	hypothetical protein Rv0274	8	7	1206.8	430.5	-776.3	-0.9	0.1473	1
Rv0275c	-	POSSIBLE TRANSCRIPTIONAL REGULATORY PROTEIN (POSSIBLY TETR-FAMILY)	7	5	379.5	279.1	-100.5	0.14	0.7612	1
Rv0276	-	hypothetical protein Rv0276	17	17	2440	3003.7	563.7	0.88	0.7553	1
Rv0277c	-	hypothetical protein Rv0277c	5	5	895.3	874.4	-20.9	0.55	0.9745	1
Rv0281	-	hypothetical protein Rv0281	12	11	2107.9	1372	-735.9	-0.03	0.4655	1
Rv0282	-	hypothetical protein Rv0282	19	5	1.1	12.5	11.4	4.09	0.0608	0.8634
Rv0283	-	POSSIBLE CONSERVED MEMBRANE PROTEIN	22	2	0	14.7	14.7	2.88	0.4708	1
Rv0284	-	POSSIBLE CONSERVED MEMBRANE PROTEIN	57	4	0	19.6	19.6	3.29	0.1132	1
Rv0287	esxG	ESAT-6 LIKE PROTEIN ESXG (CONSERVED HYPOTHETICAL PROTEIN TB9.8)	3	1	0	1.7	1.7	-0.21	1	1
Rv0288	esxH	LOW MOLECULAR WEIGHT PROTEIN ANTIGEN 7 ESXH (10 kDa ANTIGEN) (CFP-7) (PROTEIN TB10.4)	7	4	2.2	34.7	32.5	4.59	0.1229	1
Rv0289	-	hypothetical protein Rv0289	13	2	0	3.5	3.5	0.79	0.4644	1
Rv0290	-	PROBABLE CONSERVED TRANSMEMBRANE PROTEIN	18	3	0	6.9	6.9	1.79	0.2251	1
Rv0291	mycP3	PROBABLE MEMBRANE-ANCHORED MYCOSIN MYCP3 (SERINE PROTEASE) (SUBTILISIN-LIKE PROTEASE) (SUBTILASE-LIKE) (MYCOSIN-3)	12	5	0	14	14	2.81	0.0603	0.8634
Rv0292	-	PROBABLE CONSERVED TRANSMEMBRANE PROTEIN	17	12	110.4	404.7	294.3	2.46	0.0781	0.9361
Rv0293c	-	hypothetical protein Rv0293c	26	23	2815.4	1347	-1468.4	-0.48	0.0792	0.9361
Rv0294	tam	PROBABLE TRANS-ACONITATE METHYLTRANSFERASE TAM	13	12	908.1	543	-365.2	-0.16	0.4314	1
Rv0295c	-	hypothetical protein Rv0295c	7	5	701.6	474.3	-227.3	0.02	0.6222	1
Rv0296c	-	PROBABLE SULFATASE	42	39	5806.9	4824.1	-982.8	0.32	0.8249	1
Rv0298	-	hypothetical protein Rv0298	5	5	811.9	2201.6	1389.7	2.02	0.5316	1
Rv0299	-	hypothetical protein Rv0299	2	2	230	358.5	128.5	1.23	0.8221	1
Rv0300	-	hypothetical protein Rv0300	4	4	1157.7	544.4	-613.3	-0.5	0.1427	1
Rv0301	-	hypothetical protein Rv0301	7	7	2551.5	1520.3	-1031.2	-0.16	0.3922	1
Rv0302	-	PROBABLE TRANSCRIPTIONAL REGULATORY PROTEIN (PROBABLY TETR/ACRR-FAMILY)	8	8	1662.1	1757.6	95.5	0.67	0.9359	1
Rv0303	-	PROBABLE DEHYDROGENASE/REDUCTASE	12	12	2102.7	1445.8	-657	0.04	0.5552	1
Rv0306	-	PUTATIVE OXIDOREDUCTASE	6	6	956.2	1048.6	92.4	0.72	0.9069	1
Rv0307c	-	hypothetical protein Rv0307c	8	8	1634.5	1010.5	-624	-0.11	0.4365	1
Rv0308	-	PROBABLE CONSERVED INTEGRAL MEMBRANE PROTEIN	15	15	1510.1	2018.7	508.6	1	0.6688	1
Rv0309	-	POSSIBLE CONSERVED EXPORTED PROTEIN	11	10	644.1	751.6	107.4	0.81	0.8278	1
Rv0310c	-	hypothetical protein Rv0310c	12	10	391.5	591.5	200	1.18	0.5208	1
Rv0311	-	hypothetical protein Rv0311	15	14	724.8	843.4	118.5	0.8	0.8252	1
Rv0312	-	CONSERVED HYPOTHETICAL PROLINE AND THREONINE RICH PROTEIN	19	12	412.9	285.9	-127.1	0.05	0.5552	1
Rv0313	-	hypothetical protein Rv0313	4	4	1094.9	487	-607.9	-0.58	0.1971	1
Rv0314c	-	POSSIBLE CONSERVED MEMBRANE PROTEIN	7	7	3171	1951.5	-1219.4	-0.12	0.4429	1
Rv0315	-	POSSIBLE BETA-1,3-GLUCANASE PRECURSOR	8	8	1467.5	737.1	-730.5	-0.41	0.2243	1
Rv0316	-	POSSIBLE MUCONOLACTONE ISOMERASE	8	8	717.4	793.5	76.1	0.73	0.9399	1
Rv0317c	glpQ2	POSSIBLE GLYCEROPHOSPHORYL DIESTER PHOSPHODIESTERASE GLPQ2 (GLYCEROPHOSPHODIESTER PHOSPHODIESTERASE)	13	13	2389.7	2516.9	127.3	0.66	0.9344	1
Rv0318c	-	PROBABLE CONSERVED INTEGRAL MEMBRANE PROTEIN	6	6	836.4	632.3	-204.1	0.18	0.678	1
Rv0319	pcp	pyrrolidone-carboxylate peptidase	7	7	873.8	663.7	-210.1	0.19	0.7149	1
Rv0320	-	POSSIBLE CONSERVED EXPORTED PROTEIN	12	12	2392.7	1836.9	-555.8	0.2	0.7142	1
Rv0321	dcd	deoxycytidine triphosphate deaminase	4	4	272.6	485.9	213.3	1.42	0.4129	1
Rv0322	udgA	PROBABLE UDP-GLUCOSE 6-DEHYDROGENASE UDGA (UDP-GLC DEHYDROGENASE) (UDP-GLCDH) (UDPGDH)	21	19	1486.5	1322.8	-163.7	0.42	0.8765	1
Rv0323c	-	hypothetical protein Rv0323c	11	9	1050.6	442.9	-607.7	-0.66	0.148	1
Rv0324	-	POSSIBLE TRANSCRIPTIONAL REGULATORY PROTEIN (POSSIBLY ARSR-FAMILY)	11	10	652.8	309.9	-342.9	-0.49	0.1285	1
Rv0325	-	hypothetical protein Rv0325	6	6	1386.3	2166.8	780.5	1.23	0.4613	1
Rv0326	-	hypothetical protein Rv0326	9	8	243.6	768.1	524.5	2.24	0.1495	1
Rv0327c	cyp135A1	POSSIBLE CYTOCHROME P450 135A1 CYP135A1	21	17	1445.3	1549.4	104.1	0.69	0.9697	1
Rv0328	-	POSSIBLE TRANSCRIPTIONAL REGULATORY PROTEIN (POSSIBLY TETR/ACRR-FAMILY)	11	9	596	309.6	-286.4	-0.36	0.2493	1
Rv0329c	-	hypothetical protein Rv0329c	8	7	473.8	741.8	268	1.23	0.5735	1
Rv0330c	-	hypothetical protein Rv0330c	9	8	2011.9	1630.6	-381.3	0.28	0.7583	1
Rv0331	-	POSSIBLE DEHYDROGENASE/REDUCTASE	18	18	1762.1	1334.5	-427.6	0.18	0.6617	1
Rv0332	-	hypothetical protein Rv0332	8	8	1033.1	1576.1	543	1.19	0.5302	1
Rv0333	-	hypothetical protein Rv0333	4	4	414.7	403.3	-11.4	0.54	0.9679	1
Rv0334	rmlA	ALPHA-D-GLUCOSE-1-PHOSPHATE THYMIDYLYLTRANSFERASE RMLA (DTDP-GLUCOSE SYNTHASE) (DTDP-GLUCOSE PYROPHOSPHORYLASE)	15	0	0	0	0	0	1	1
Rv0337c	aspC	aminotransferase AlaT	20	15	17.5	215.7	198.3	4.21	0	0
Rv0338c	-	PROBABLE IRON-SULFUR-BINDING REDUCTASE	35	5	20.5	210.9	190.4	3.95	0.1526	1
Rv0339c	-	POSSIBLE TRANSCRIPTIONAL REGULATORY PROTEIN	26	22	2071.1	1450.1	-621	0.07	0.5824	1
Rv0340	-	hypothetical protein Rv0340	4	4	399.3	97.9	-301.4	-1.44	0.2957	1
Rv0341	iniB	ISONIAZID INDUCTIBLE GENE PROTEIN INIB	15	14	1424.8	839.1	-585.8	-0.18	0.3989	1
Rv0342	iniA	ISONIAZID INDUCTIBLE GENE PROTEIN INIA	24	23	4425.4	2557.7	-1867.7	-0.21	0.2808	1
Rv0343	iniC	ISONIAZID INDUCTIBLE GENE PROTEIN INIC	10	9	1243.8	376.7	-867.1	-1.14	0.0468	0.8096
Rv0344c	lpqJ	PROBABLE LIPOPROTEIN LPQJ	10	9	996	654.6	-341.4	-0.02	0.4951	1
Rv0345	-	hypothetical protein Rv0345	7	7	1461.8	1175.3	-286.5	0.27	0.7362	1
Rv0346c	ansP2	POSSIBLE L-ASPARAGINE PERMEASE ANSP2 (L-ASPARAGINE TRANSPORT PROTEIN)	26	25	3632.2	4432	799.8	0.87	0.7893	1
Rv0347	-	PROBABLE CONSERVED MEMBRANE PROTEIN	15	2	11.7	2.1	-9.6	-1.89	1	1
Rv0348	-	POSSIBLE TRANSCRIPTIONAL REGULATORY PROTEIN	16	14	370.5	601.6	231	1.28	0.9493	1
Rv0349	-	hypothetical protein Rv0349	8	8	2918.6	2111.5	-807.1	0.12	0.6162	1
Rv0350	dnaK	molecular chaperone DnaK	17	0	0	0	0	0	1	1
Rv0351	grpE	PROBABLE GRPE PROTEIN (HSP-70 COFACTOR)	9	2	98.9	77	-21.9	0.22	0.8157	1
Rv0352	dnaJ1	PROBABLE CHAPERONE PROTEIN DNAJ1	12	8	93.7	41.4	-52.3	-0.59	0.4115	1
Rv0353	hspR	PROBABLE HEAT SHOCK PROTEIN TRANSCRIPTIONAL REPRESSOR HSPR (MERR FAMILY)	6	6	797.2	736.7	-60.5	0.47	0.91	1
Rv0356c	-	hypothetical protein Rv0356c	8	8	696.5	487.4	-209.2	0.07	0.5942	1
Rv0357c	purA	adenylosuccinate synthetase	23	0	0	0	0	0	1	1
Rv0358	-	hypothetical protein Rv0358	11	5	14.3	3.5	-10.8	-1.46	0.2489	1
Rv0359	-	PROBABLE CONSERVED INTEGRAL MEMBRANE PROTEIN	10	10	2239.8	1967.9	-271.9	0.4	0.8571	1
Rv0360c	-	hypothetical protein Rv0360c	8	8	1031.1	605.9	-425.2	-0.18	0.3501	1
Rv0361	-	PROBABLE CONSERVED MEMBRANE PROTEIN	8	8	659.6	288.4	-371.2	-0.61	0.1322	1
Rv0362	mgtE	POSSIBLE Mg2+ TRANSPORT TRANSMEMBRANE PROTEIN MGTE	14	14	1890.3	2341.5	451.2	0.89	0.7455	1
Rv0363c	fba	fructose-bisphosphate aldolase	14	4	0	18	18	3.17	0.0583	0.8564
Rv0364	-	POSSIBLE CONSERVED TRANSMEMBRANE PROTEIN	12	2	124.2	57.1	-67.1	-0.54	0.475	1
Rv0365c	-	hypothetical protein Rv0365c	19	19	2521.5	3018	496.5	0.84	0.7955	1
Rv0366c	-	hypothetical protein Rv0366c	5	5	761.9	684.1	-77.8	0.43	0.8667	1
Rv0367c	-	hypothetical protein Rv0367c	2	2	285.7	198.5	-87.3	0.06	0.6258	1
Rv0368c	-	hypothetical protein Rv0368c	17	17	2811.3	1801	-1010.3	-0.06	0.473	1
Rv0369c	-	POSSIBLE MEMBRANE OXIDOREDUCTASE	7	6	237.9	127.4	-110.5	-0.32	0.3319	1
Rv0370c	-	POSSIBLE OXIDOREDUCTASE	19	15	1005.4	631.6	-373.8	-0.09	0.4527	1
Rv0371c	-	hypothetical protein Rv0371c	6	5	79.7	102.6	22.8	0.95	0.783	1
Rv0372c	-	hypothetical protein Rv0372c	6	5	150.8	275.5	124.8	1.45	0.4281	1
Rv0373c	-	PROBABLE CARBON MONOXYDE DEHYDROGENASE (LARGE CHAIN)	37	33	1734.2	2007.1	272.9	0.8	0.8191	1
Rv0374c	-	PROBABLE CARBON MONOXYDE DEHYDROGENASE (SMALL CHAIN)	4	4	89.1	166.5	77.4	1.49	0.6116	1
Rv0375c	-	PROBABLE CARBON MONOXYDE DEHYDROGENASE (MEDIUM CHAIN)	8	8	168.2	138.2	-30	0.3	0.7816	1
Rv0376c	-	hypothetical protein Rv0376c	18	18	1401.2	1096.2	-305	0.23	0.7092	1
Rv0377	-	PROBABLE TRANSCRIPTIONAL REGULATORY PROTEIN (PROBABLY LYSR-FAMILY)	8	7	618.5	494.7	-123.8	0.26	0.8182	1
Rv0378	-	CONSERVED HYPOTHETICAL GLYCINE RICH PROTEIN	3	3	150.1	166.5	16.4	0.73	0.8669	1
Rv0379	secE2	POSSIBLE PROTEIN TRANSPORT PROTEIN SECE2	2	2	153.3	328	174.7	1.68	0.6463	1
Rv0380c	-	POSSIBLE RNA METHYLTRANSFERASE (RNA METHYLASE)	10	10	382.7	665.9	283.2	1.38	0.5763	1
Rv0381c	-	hypothetical protein Rv0381c	17	15	3403.2	2839.1	-564.1	0.32	0.768	1
Rv0382c	pyrE	orotate phosphoribosyltransferase	12	0	0	0	0	0	1	1
Rv0383c	-	POSSIBLE CONSERVED SECRETED PROTEIN	8	1	37.1	4.2	-32.9	-2.57	0.0972	0.9778
Rv0384c	clpB	PROBABLE ENDOPEPTIDASE ATP BINDING PROTEIN (CHAIN B) CLPB (CLPB PROTEIN) (HEAT SHOCK PROTEIN F84.1)	21	8	8.8	9.4	0.5	0.67	0.9115	1
Rv0385	-	hypothetical protein Rv0385	19	19	4406.2	3763.2	-643	0.36	0.8482	1
Rv0386	-	PROBABLE TRANSCRIPTIONAL REGULATORY PROTEIN (PROBABLY LUXR/UHPA-FAMILY)	41	40	5366.3	4856.2	-510.1	0.44	0.9246	1
Rv0389	purT	phosphoribosylglycinamide formyltransferase 2	7	6	1543.3	913	-630.3	-0.17	0.3901	1
Rv0390	-	hypothetical protein Rv0390	6	5	937.8	745.5	-192.3	0.25	0.7424	1
Rv0391	metZ	O-succinylhomoserine sulfhydrylase	20	13	1717.8	1800.6	82.8	0.65	0.9392	1
Rv0392c	ndhA	PROBABLE MEMBRANE NADH DEHYDROGENASE NDHA	15	14	1769.6	1778.4	8.8	0.59	0.994	1
Rv0394c	-	POSSIBLE SECRETED PROTEIN	9	9	1116.1	1094.7	-21.4	0.56	0.9748	1
Rv0395	-	hypothetical protein Rv0395	6	6	628.1	372.7	-255.4	-0.17	0.6452	1
Rv0396	-	hypothetical protein Rv0396	4	2	485.8	260	-225.9	-0.32	0.3225	1
Rv0398c	-	POSSIBLE SECRETED PROTEIN	4	4	45.7	36.4	-9.4	0.25	0.7956	1
Rv0399c	lpqK	POSSIBLE CONSERVED LIPOPROTEIN LPQK	23	18	1232.2	1807.3	575.1	1.14	0.558	1
Rv0400c	fadE7	ACYL-CoA DEHYDROGENASE FADE7	10	8	290.2	861.9	571.7	2.16	0.4331	1
Rv0401	-	PROBABLE CONSERVED TRANSMEMBRANE PROTEIN	3	2	123.3	209.8	86.5	1.35	0.6506	1
Rv0402c	mmpL1	PROBABLE CONSERVED TRANSMEMBRANE TRANSPORT PROTEIN MMPL1	48	47	5142.2	5664	521.8	0.72	0.9529	1
Rv0403c	mmpS1	PROBABLE CONSERVED MEMBRANE PROTEIN MMPS1	7	7	659.9	791.6	131.7	0.85	0.7871	1
Rv0404	fadD30	acyl-CoA synthetase	80	56	2005.7	1077.1	-928.6	-0.31	0.2721	1
Rv0405	pks6	PROBABLE MEMBRANE BOUND POLYKETIDE SYNTHASE PKS6	103	67	5697.2	5646.3	-50.9	0.57	0.9935	1
Rv0406c	-	BETA LACTAMASE LIKE PROTEIN	13	13	1988.1	1552.5	-435.6	0.23	0.7386	1
Rv0407	fgd1	PROBABLE F420-DEPENDENT GLUCOSE-6-PHOSPHATE DEHYDROGENASE FGD1	18	18	1876.4	1168.8	-707.6	-0.1	0.3982	1
Rv0408	pta	phosphate acetyltransferase	38	34	1694.6	2325.2	630.5	1.04	0.6262	1
Rv0409	ackA	acetate kinase	16	14	695.2	1298.1	602.9	1.49	0.497	1
Rv0410c	pknG	SERINE/THREONINE-PROTEIN KINASE PKNG (PROTEIN KINASE G) (STPK G)	29	27	598.4	1196.4	598	1.58	0.157	1
Rv0411c	glnH	PROBABLE GLUTAMINE-BINDING LIPOPROTEIN GLNH (GLNBP)	8	8	185.3	313.3	128	1.34	0.8517	1
Rv0412c	-	POSSIBLE CONSERVED MEMBRANE PROTEIN	21	20	666.9	1101.3	434.4	1.31	0.4633	1
Rv0413	mutT3	POSSIBLE MUTATOR PROTEIN MUTT3 (7,8-DIHYDRO-8-OXOGUANINE-TRIPHOSPHATASE) (8-OXO-DGTPASE) (DGTP PYROPHOSPHOHYDROLASE)	5	5	880	1169.3	289.4	1	0.7067	1
Rv0414c	thiE	thiamine-phosphate pyrophosphorylase	9	0	0	0	0	0	1	1
Rv0415	thiO	POSSIBLE THIAMINE BIOSYNTHESIS OXIDOREDUCTASE THIO	11	0	0	0	0	0	1	1
Rv0416	thiS	sulfur carrier protein ThiS	4	0	0	0	0	0	1	1
Rv0417	thiG	thiazole synthase	14	0	0	0	0	0	1	1
Rv0418	lpqL	PROBABLE LIPOPROTEIN AMINOPEPTIDASE LPQL	27	23	1272.6	2587.9	1315.3	1.61	0.4415	1
Rv0419	lpqM	POSSIBLE LIPOPROTEIN PEPTIDASE LPQM	18	17	2212.1	2155.5	-56.6	0.55	0.9639	1
Rv0420c	-	POSSIBLE TRANSMEMBRANE PROTEIN	7	7	1427.6	411.9	-1015.8	-1.21	0.021	0.6038
Rv0421c	-	hypothetical protein Rv0421c	8	6	122.7	75.8	-46.9	-0.11	0.5223	1
Rv0422c	thiD	phosphomethylpyrimidine kinase	14	0	0	0	0	0	1	1
Rv0423c	thiC	thiamine biosynthesis protein ThiC	19	1	1.1	14.4	13.4	4.35	1	1
Rv0424c	-	hypothetical protein Rv0424c	8	7	2266.3	2301	34.6	0.61	0.9847	1
Rv0425c	ctpH	POSSIBLE METAL CATION TRANSPORTING P-TYPE ATPASE CTPH	35	31	3105.2	1882.5	-1222.7	-0.14	0.3325	1
Rv0426c	-	POSSIBLE TRANSMEMBRANE PROTEIN	2	2	477.6	345.1	-132.4	0.12	0.6724	1
Rv0427c	xthA	PROBABLE EXODEOXYRIBONUCLEASE III PROTEIN XTHA (EXONUCLEASE III) (EXO III) (AP ENDONUCLEASE VI)	13	13	1152.7	1942.4	789.7	1.34	0.3924	1
Rv0428c	-	hypothetical protein Rv0428c	12	11	711.1	1788.5	1077.4	1.92	0.1224	1
Rv0429c	def	peptide deformylase	8	0	0	0	0	0	1	1
Rv0430	-	hypothetical protein Rv0430	3	0	0	0	0	0	1	1
Rv0431	-	PUTATIVE TUBERCULIN RELATED PEPTIDE	9	8	166.5	180.3	13.8	0.7	0.9037	1
Rv0432	sodC	PROBABLE PERIPLASMIC SUPEROXIDE DISMUTASE	12	12	1888.8	1840.1	-48.7	0.55	0.9722	1
Rv0433	-	hypothetical protein Rv0433	22	21	3573.5	3460.4	-113.1	0.54	0.9645	1
Rv0434	-	hypothetical protein Rv0434	13	12	2025.6	1955.8	-69.8	0.53	0.9583	1
Rv0435c	-	PUTATIVE CONSERVED ATPASE	21	19	3151	2340.3	-810.7	0.16	0.6437	1
Rv0436c	pssA	PROBABLE CDP-DIACYLGLYCEROL--SERINE O-PHOSPHATIDYLTRANSFERASE PSSA (PS SYNTHASE) (PHOSPHATIDYLSERINE SYNTHASE)	16	16	989.3	657.6	-331.7	0	0.5128	1
Rv0437c	psd	phosphatidylserine decarboxylase	8	7	423.7	246.9	-176.8	-0.19	0.4606	1
Rv0438c	moeA2	PROBABLE MOLYBDOPTERIN BIOSYNTHESIS PROTEIN MOEA2	13	13	1714	998.4	-715.6	-0.19	0.3632	1
Rv0439c	-	short chain dehydrogenase	18	17	2919	3421.4	502.4	0.81	0.8156	1
Rv0440	groEL	chaperonin GroEL	11	0	0	0	0	0	1	1
Rv0441c	-	hypothetical protein Rv0441c	7	7	935.1	479.6	-455.5	-0.38	0.297	1
Rv0443	-	hypothetical protein Rv0443	12	12	2836.8	4644.8	1807.9	1.3	0.6219	1
Rv0444c	-	hypothetical protein Rv0444c	7	6	570.3	858.8	288.5	1.18	0.5311	1
Rv0445c	sigK	RNA polymerase sigma factor SigK	10	10	2139	1861.4	-277.5	0.38	0.8295	1
Rv0446c	-	POSSIBLE CONSERVED TRANSMEMBRANE PROTEIN	15	15	2063.8	1623.1	-440.8	0.24	0.7224	1
Rv0447c	ufaA1	PROBABLE CYCLOPROPANE-FATTY-ACYL-PHOSPHOLIPID SYNTHASE UFAA1 (CYCLOPROPANE FATTY ACID SYNTHASE) (CFA SYNTHASE)	25	24	3972.5	3571.8	-400.7	0.43	0.9147	1
Rv0448c	-	hypothetical protein Rv0448c	13	13	2556.2	2607	50.8	0.61	0.9801	1
Rv0449c	-	hypothetical protein Rv0449c	23	22	3737.1	3460.8	-276.3	0.47	0.9282	1
Rv0450c	mmpL4	PROBABLE CONSERVED TRANSMEMBRANE TRANSPORT PROTEIN MMPL4	77	69	4117.8	701.1	-3416.7	-1.97	0	0
Rv0451c	mmpS4	PROBABLE CONSERVED MEMBRANE PROTEIN MMPS4	14	12	129.3	26	-103.3	-1.73	0.0435	0.7987
Rv0452	-	POSSIBLE TRANSCRIPTIONAL REGULATORY PROTEIN	9	9	1174.4	958.4	-215.9	0.29	0.772	1
Rv0454	-	hypothetical protein Rv0454	6	6	1317	1384	67.1	0.66	0.9362	1
Rv0455c	-	hypothetical protein Rv0455c	10	9	63.1	128.7	65.6	1.61	0.2657	1
Rv0456A	-	hypothetical protein Rv0456A	4	4	718.4	583.6	-134.9	0.29	0.7741	1
Rv0456c	echA2	enoyl-CoA hydratase	9	8	1182.5	392.8	-789.7	-1	0.007	0.3181
Rv0457c	-	PROBABLE PEPTIDASE	34	30	2960.2	4799.1	1838.9	1.28	0.3826	1
Rv0458	-	PROBABLE ALDEHYDE DEHYDROGENASE	18	17	2877.5	1516.3	-1361.2	-0.34	0.1996	1
Rv0459	-	hypothetical protein Rv0459	5	5	566	568.7	2.8	0.59	0.9943	1
Rv0460	-	CONSERVED HYDROPHOBIC PROTEIN	2	2	233.8	99.1	-134.7	-0.65	0.3027	1
Rv0461	-	PROBABLE TRANSMEMBRANE PROTEIN	15	15	4398.9	3638.9	-760	0.31	0.8176	1
Rv0462	lpd	dihydrolipoamide dehydrogenase	25	16	69.6	22.6	-47.1	-1.04	0.0339	0.7132
Rv0463	-	PROBABLE CONSERVED MEMBRANE PROTEIN	3	3	673.9	397.3	-276.5	-0.18	0.4167	1
Rv0464c	-	hypothetical protein Rv0464c	14	12	2138	1409.4	-728.6	-0.02	0.5039	1
Rv0465c	-	PROBABLE TRANSCRIPTIONAL REGULATORY PROTEIN	24	24	5373.4	3011.7	-2361.6	-0.25	0.2375	1
Rv0466	-	hypothetical protein Rv0466	8	8	2234.1	1707.1	-527	0.2	0.6855	1
Rv0467	icl	isocitrate lyase	18	17	726.4	265.8	-460.5	-0.87	0.0223	0.6038
Rv0468	fadB2	3-hydroxybutyryl-CoA dehydrogenase	10	10	811	960.5	149.6	0.83	0.7986	1
Rv0469	umaA	POSSIBLE MYCOLIC ACID SYNTHASE UMAA	21	21	1893.7	1220.1	-673.6	-0.05	0.4766	1
Rv0470A	-	hypothetical protein Rv0470A	11	11	2846.2	1711.2	-1135	-0.15	0.3611	1
Rv0470c	pcaA	MYCOLIC ACID SYNTHASE PCAA (CYCLOPROPANE SYNTHASE)	10	10	617	577.8	-39.2	0.49	0.927	1
Rv0471c	-	hypothetical protein Rv0471c	12	11	4052.1	3646.9	-405.3	0.43	0.8567	1
Rv0472c	-	PROBABLE TRANSCRIPTIONAL REGULATORY PROTEIN (POSSIBLY TETR-FAMILY)	9	9	950.4	730.1	-220.3	0.2	0.6822	1
Rv0473	-	POSSIBLE CONSERVED TRANSMEMBRANE PROTEIN	14	13	2656.2	2035.1	-621.1	0.2	0.6872	1
Rv0474	-	PROBABLE TRANSCRIPTIONAL REGULATORY PROTEIN	7	7	2612	1177.1	-1434.9	-0.56	0.1505	1
Rv0475	hbhA	IRON-REGULATED HEPARIN BINDING HEMAGGLUTININ HBHA (ADHESIN)	9	9	1375.5	1340.5	-35	0.55	0.972	1
Rv0476	-	POSSIBLE CONSERVED TRANSMEMBRANE PROTEIN	5	5	1831	1209.3	-621.7	-0.01	0.4983	1
Rv0477	-	POSSIBLE CONSERVED SECRETED PROTEIN	5	5	2096.3	1088.7	-1007.6	-0.36	0.3068	1
Rv0478	deoC	deoxyribose-phosphate aldolase	3	3	438.7	472.4	33.7	0.69	0.9899	1
Rv0479c	-	PROBABLE CONSERVED MEMBRANE PROTEIN	12	1	130.9	96.7	-34.2	0.15	0.6936	1
Rv0480c	-	POSSIBLE AMIDOHYDROLASE	14	14	1948.8	2160.6	211.8	0.73	0.8772	1
Rv0481c	-	hypothetical protein Rv0481c	11	11	2580.3	1173.2	-1407.1	-0.55	0.0997	0.982
Rv0482	murB	UDP-N-acetylenolpyruvoylglucosamine reductase	10	0	0	0	0	0	1	1
Rv0483	lprQ	PROBABLE CONSERVED LIPOPROTEIN LPRQ	24	24	8901.7	5542.3	-3359.4	-0.1	0.3814	1
Rv0484c	-	PROBABLE SHORT-CHAIN TYPE OXIDOREDUCTASE	8	6	1760.5	1237	-523.5	0.08	0.5848	1
Rv0485	-	POSSIBLE TRANSCRIPTIONAL REGULATORY PROTEIN	21	20	4447.3	2463.1	-1984.2	-0.27	0.2108	1
Rv0486	-	MANNOSYLTRANSFERASE	11	11	1015	845.1	-169.9	0.32	0.8326	1
Rv0487	-	hypothetical protein Rv0487	9	9	2518.6	1809.3	-709.3	0.11	0.6194	1
Rv0488	-	PROBABLE CONSERVED INTEGRAL MEMBRANE PROTEIN	9	9	1297.6	1262.6	-35	0.55	0.9685	1
Rv0489	gpm1	phosphoglyceromutase	11	8	45.6	39.6	-6	0.38	0.8728	1
Rv0490	senX3	PUTATIVE TWO COMPONENT SENSOR HISTIDINE KINASE SENX3	16	14	1510.5	1426.8	-83.7	0.5	0.9341	1
Rv0491	regX3	TWO COMPONENT SENSORY TRANSDUCTION PROTEIN REGX3 (TRANSCRIPTIONAL REGULATORY PROTEIN) (PROBABLY LUXR-FAMILY)	8	6	2025.3	2931.1	905.8	1.12	0.6074	1
Rv0492A	-	hypothetical protein Rv0492A	4	4	842	1182	340	1.07	0.6653	1
Rv0492c	-	PROBABLE OXIDOREDUCTASE GMC-TYPE	14	14	2809.5	2839.3	29.8	0.6	0.9881	1
Rv0493c	-	hypothetical protein Rv0493c	16	16	3291.5	2090.9	-1200.6	-0.07	0.4397	1
Rv0494	-	PROBABLE TRANSCRIPTIONAL REGULATORY PROTEIN (PROBABLY GNTR-FAMILY)	6	6	481.4	307.3	-174.1	-0.06	0.4919	1
Rv0495c	-	hypothetical protein Rv0495c	11	11	566.3	93.7	-472.6	-2.01	0.0045	0.2434
Rv0496	-	hypothetical protein Rv0496	8	8	639.7	386.1	-253.7	-0.14	0.487	1
Rv0497	-	PROBABLE CONSERVED TRANSMEMBRANE PROTEIN	12	12	896	303.9	-592.1	-0.98	0.0582	0.8564
Rv0498	-	hypothetical protein Rv0498	11	11	1324.1	921.6	-402.5	0.06	0.5613	1
Rv0499	-	hypothetical protein Rv0499	5	5	859.1	350	-509.1	-0.71	0.1424	1
Rv0500	proC	pyrroline-5-carboxylate reductase	11	2	1.1	1.7	0.6	1.23	1	1
Rv0500A	-	hypothetical protein Rv0500A	3	3	176.4	9.1	-167.3	-3.69	0.1216	1
Rv0500B	-	hypothetical protein Rv0500B	1	1	178.8	38.7	-140.1	-1.62	0.0966	0.9778
Rv0501	galE2	POSSIBLE UDP-GLUCOSE 4-EPIMERASE GALE2 (GALACTOWALDENASE) (UDP-GALACTOSE 4-EPIMERASE) (URIDINE DIPHOSPHATE GALACTOSE 4-EPIMERASE) (URIDINE DIPHOSPHO-GALACTOSE 4-EPIMERASE)	23	21	2468.4	1259.2	-1209.2	-0.39	0.1433	1
Rv0502	-	hypothetical protein Rv0502	16	14	2039.7	1377.5	-662.2	0.02	0.5205	1
Rv0503c	cmaA2	CYCLOPROPANE-FATTY-ACYL-PHOSPHOLIPID SYNTHASE 2 CMAA2 (CYCLOPROPANE FATTY ACID SYNTHASE) (CFA SYNTHASE) (CYCLOPROPANE MYCOLIC ACID SYNTHASE 2) (MYCOLIC ACID TRANS-CYCLOPROPANE SYNTHETASE)	19	19	8064.4	4825.7	-3238.7	-0.16	0.311	1
Rv0504c	-	hypothetical protein Rv0504c	8	7	84.9	11.9	-73	-2.25	0.0225	0.6038
Rv0505c	serB1	POSSIBLE PHOSPHOSERINE PHOSPHATASE SERB1 (PSP) (O-PHOSPHOSERINE PHOSPHOHYDROLASE) (PSPASE)	19	17	618.9	198.7	-420.2	-1.05	0.075	0.9361
Rv0506	mmpS2	PROBABLE CONSERVED MEMBRANE PROTEIN MMPS2	8	8	2359.7	2352.5	-7.1	0.58	0.9962	1
Rv0507	mmpL2	PROBABLE CONSERVED TRANSMEMBRANE TRANSPORT PROTEIN MMPL2	79	68	8372.1	6718.9	-1653.2	0.27	0.7663	1
Rv0508	-	hypothetical protein Rv0508	6	5	718.3	649.5	-68.9	0.44	0.8752	1
Rv0509	hemA	glutamyl-tRNA reductase	19	0	0	0	0	0	1	1
Rv0510	hemC	porphobilinogen deaminase	10	1	0	2	2	0	1	1
Rv0511	hemD	PROBABLE UROPORPHYRIN-III C-METHYLTRANSFERASE HEMD (UROPORPHYRINOGEN III METHYLASE) (UROGEN III METHYLASE) (SUMT) (UROGEN III METHYLASE) (UROM)	16	0	0	0	0	0	1	1
Rv0512	hemB	delta-aminolevulinic acid dehydratase	18	2	0	4	4	1	0.467	1
Rv0513	-	POSSIBLE CONSERVED TRANSMEMBRANE PROTEIN	6	6	1036.7	438.1	-598.6	-0.66	0.2646	1
Rv0514	-	POSSIBLE TRANSMEMBRANE PROTEIN	1	1	400.5	561.7	161.2	1.07	0.7015	1
Rv0516c	-	hypothetical protein Rv0516c	7	7	2066.7	997.8	-1068.9	-0.47	0.1828	1
Rv0517	-	POSSIBLE MEMBRANE ACYLTRANSFERASE	17	17	5505.2	4202.5	-1302.8	0.2	0.7124	1
Rv0518	-	POSSIBLE EXPORTED PROTEIN	10	9	1978.2	1335.8	-642.4	0.02	0.5293	1
Rv0519c	-	POSSIBLE CONSERVED MEMBRANE PROTEIN	8	8	3121.2	1267.3	-1854	-0.72	0.1135	1
Rv0520	-	POSSIBLE METHYLTRANSFERASE/METHYLASE (FRAGMENT)	4	4	1143.7	572.2	-571.6	-0.41	0.3246	1
Rv0521	-	POSSIBLE METHYLTRANSFERASE/METHYLASE (FRAGMENT)	4	4	563.4	237.8	-325.7	-0.66	0.1218	1
Rv0522	gabP	PROBABLE GABA PERMEASE GABP (4-AMINO BUTYRATE TRANSPORT CARRIER) (GAMA-AMINOBUTYRATE PERMEASE)	19	19	3514.3	1952.3	-1562	-0.26	0.2596	1
Rv0523c	-	hypothetical protein Rv0523c	8	8	1203.5	623.3	-580.2	-0.36	0.2292	1
Rv0524	hemL	glutamate-1-semialdehyde aminotransferase	20	0	0	0	0	0	1	1
Rv0525	-	hypothetical protein Rv0525	9	1	0	2	2	-0.01	1	1
Rv0526	-	POSSIBLE THIOREDOXIN PROTEIN (THIOL-DISULFIDE INTERCHANGE PROTEIN)	7	0	0	0	0	0	1	1
Rv0527	ccdA	POSSIBLE CYTOCHROME C-TYPE BIOGENESIS PROTEIN CCDA	5	0	0	0	0	0	1	1
Rv0528	-	PROBABLE CONSERVED TRANSMEMBRANE PROTEIN	15	1	1.1	0	-1.1	1.43	1	1
Rv0529	ccsA	POSSIBLE CYTOCHROME C-TYPE BIOGENESIS PROTEIN CCSA	15	0	0	0	0	0	1	1
Rv0530	-	hypothetical protein Rv0530	16	15	3680	2690.9	-989.1	0.13	0.6196	1
Rv0531	-	POSSIBLE CONSERVED MEMBRANE PROTEIN	3	2	28.5	2	-26.6	-3.26	0.1575	1
Rv0533c	fabH	3-oxoacyl-(acyl carrier protein) synthase III	12	11	2528	3298.3	770.3	0.97	0.7007	1
Rv0534c	menA	1,4-dihydroxy-2-naphthoate octaprenyltransferase	11	0	0	0	0	0	1	1
Rv0535	pnp	5'-methylthioadenosine phosphorylase	9	9	1140.5	755.4	-385.1	-0.01	0.5508	1
Rv0536	galE3	PROBABLE UDP-GLUCOSE 4-EPIMERASE GALE3 (GALACTOWALDENASE) (UDP-GALACTOSE 4-EPIMERASE) (URIDINE DIPHOSPHATE GALACTOSE 4-EPIMERASE) (URIDINE DIPHOSPHO-GALACTOSE 4-EPIMERASE)	12	12	1015.3	654	-361.2	-0.05	0.5023	1
Rv0537c	-	PROBABLE INTEGRAL MEMBRANE PROTEIN	18	18	2673.7	2264	-409.7	0.34	0.8516	1
Rv0538	-	POSSIBLE CONSERVED MEMBRANE PROTEIN	14	13	1175.7	1554.4	378.7	0.99	0.896	1
Rv0539	-	PROBABLE DOLICHYL-PHOSPHATE SUGAR SYNTHASE (DOLICHOL-PHOSPHATE SUGAR SYNTHETASE) (DOLICHOL-PHOSPHATE SUGAR TRANSFERASE) (SUGAR PHOSPHORYLDOLICHOL SYNTHASE)	6	4	470.3	274.1	-196.2	-0.19	0.4184	1
Rv0540	-	hypothetical protein Rv0540	10	9	381.4	391.7	10.3	0.62	0.9763	1
Rv0541c	-	PROBABLE CONSERVED INTEGRAL MEMBRANE PROTEIN	17	8	5.3	60.3	54.9	4.08	0.0555	0.8452
Rv0542c	menE	O-succinylbenzoic acid--CoA ligase	14	0	0	0	0	0	1	1
Rv0543c	-	hypothetical protein Rv0543c	2	0	0	0	0	0	1	1
Rv0544c	-	POSSIBLE CONSERVED TRANSMEMBRANE PROTEIN	6	6	1856.9	1337	-519.9	0.11	0.6431	1
Rv0545c	pitA	PROBABLE LOW-AFFINITY INORGANIC PHOSPHATE TRANSPORTER INTEGRAL MEMBRANE PROTEIN PITA	14	14	1630.3	1335.6	-294.8	0.3	0.7715	1
Rv0546c	-	hypothetical protein Rv0546c	7	6	1585.1	965.8	-619.3	-0.13	0.4222	1
Rv0547c	-	short chain dehydrogenase	10	10	2270.4	1167.3	-1103.1	-0.37	0.1667	1
Rv0548c	menB	naphthoate synthase	10	0	0	0	0	0	1	1
Rv0549c	-	hypothetical protein Rv0549c	4	4	453.2	549.6	96.3	0.86	0.8185	1
Rv0550c	-	hypothetical protein Rv0550c	3	3	905.7	514.2	-391.5	-0.23	0.4857	1
Rv0551c	fadD8	acyl-CoA synthetase	28	26	2718.2	2436.8	-281.4	0.43	0.9174	1
Rv0552	-	hypothetical protein Rv0552	18	18	1643.7	958.4	-685.3	-0.19	0.3335	1
Rv0553	menC	O-succinylbenzoate synthase	7	0	0	0	0	0	1	1
Rv0554	bpoC	POSSIBLE PEROXIDASE BPOC (NON-HAEM PEROXIDASE)	13	13	1608.4	1861.3	252.9	0.8	0.8224	1
Rv0555	menD	2-succinyl-6-hydroxy-2,4-cyclohexadiene-1-carboxylic acid synthase/2-oxoglutarate decarboxylase	15	1	0	2	2	-0.02	1	1
Rv0556	-	PROBABLE CONSERVED TRANSMEMBRANE PROTEIN	12	1	6.4	1.7	-4.7	-1.35	1	1
Rv0557	pimB	MANNOSYLTRANSFERASE PIMB	13	10	331.7	407.8	76	0.88	0.771	1
Rv0558	ubiE	ubiquinone/menaquinone biosynthesis methyltransferase	13	1	0	3.9	3.9	0.98	1	1
Rv0559c	-	POSSIBLE CONSERVED SECRETED PROTEIN	6	6	1160.9	1048.5	-112.4	0.44	0.8755	1
Rv0560c	-	POSSIBLE BENZOQUINONE METHYLTRANSFERASE (METHYLASE)	12	10	861.1	755.6	-105.5	0.4	0.8465	1
Rv0561c	-	POSSIBLE OXIDOREDUCTASE	18	17	1124.2	718	-406.2	-0.06	0.4643	1
Rv0562	grcC1	PROBABLE POLYPRENYL-DIPHOSPHATE SYNTHASE GRCC1 (POLYPRENYL PYROPHOSPHATE SYNTHETASE)	13	0	0	0	0	0	1	1
Rv0563	htpX	heat shock protein HtpX	11	11	401.2	345.7	-55.4	0.37	0.8311	1
Rv0564c	gpsA	NAD(P)H-dependent glycerol-3-phosphate dehydrogenase	11	10	1516.8	1127	-389.8	0.16	0.6476	1
Rv0565c	-	PROBABLE MONOOXYGENASE	34	34	4138.1	2217.7	-1920.4	-0.31	0.1556	1
Rv0566c	-	nucleotide-binding protein	4	4	470	493.1	23.1	0.65	0.9497	1
Rv0567	-	PROBABLE METHYLTRANSFERASE/METHYLASE	16	15	2390.8	2555.2	164.4	0.68	0.9134	1
Rv0568	cyp135B1	POSSIBLE CYTOCHROME P450 135B1 CYP135B1	12	11	2292.8	2805.7	512.9	0.88	0.7668	1
Rv0569	-	hypothetical protein Rv0569	3	3	804.6	319.9	-484.7	-0.75	0.1157	1
Rv0570	nrdZ	PROBABLE RIBONUCLEOSIDE-DIPHOSPHATE REDUCTASE (LARGE SUBUNIT) NRDZ (RIBONUCLEOTIDE REDUCTASE)	34	29	2287.4	3115	827.7	1.03	0.6316	1
Rv0571c	-	hypothetical protein Rv0571c	12	11	588.3	826.1	237.8	1.07	0.6666	1
Rv0572c	-	hypothetical protein Rv0572c	7	7	2148.5	1000	-1148.4	-0.52	0.1906	1
Rv0573c	-	nicotinate phosphoribosyltransferase	14	14	1229.1	760.1	-468.9	-0.11	0.4126	1
Rv0574c	-	hypothetical protein Rv0574c	19	17	2503.3	2933.7	430.4	0.81	0.7972	1
Rv0575c	-	hypothetical protein Rv0575c	11	10	2043.4	1972.2	-71.2	0.53	0.9549	1
Rv0576	-	PROBABLE TRANSCRIPTIONAL REGULATORY PROTEIN (POSSIBLY ARSR-FAMILY)	18	15	1556.4	581.3	-975.1	-0.84	0.0448	0.7987
Rv0577	TB27.3	hypothetical protein Rv0577	12	12	2337	991.7	-1345.2	-0.65	0.1424	1
Rv0579	-	hypothetical protein Rv0579	11	11	1014.6	1033.3	18.7	0.61	0.9807	1
Rv0580c	-	hypothetical protein Rv0580c	7	7	617.1	474.9	-142.2	0.21	0.6959	1
Rv0581	-	hypothetical protein Rv0581	4	4	741.3	1161	419.7	1.23	0.5388	1
Rv0582	-	hypothetical protein Rv0582	9	7	483.4	237.6	-245.8	-0.44	0.285	1
Rv0583c	lpqN	PROBABLE CONSERVED LIPOPROTEIN LPQN	7	7	1083.6	1437.7	354.1	0.99	0.6532	1
Rv0584	-	POSSIBLE CONSERVED EXPORTED PROTEIN	56	49	3591.4	3859.7	268.3	0.69	0.9613	1
Rv0585c	-	PROBABLE CONSERVED INTEGRAL MEMBRANE PROTEIN	34	28	2110	4122.9	2012.9	1.55	0.6309	1
Rv0586	-	PROBABLE TRANSCRIPTIONAL REGULATORY PROTEIN (GNTR-FAMILY)	10	7	115	273.1	158	1.83	0.4	1
Rv0587	yrbE2A	CONSERVED HYPOTHETICAL INTEGRAL MEMBRANE PROTEIN YRBE2A	11	11	790.5	414.6	-375.8	-0.35	0.4911	1
Rv0588	yrbE2B	CONSERVED HYPOTHETICAL INTEGRAL MEMBRANE PROTEIN YRBE2B	13	11	670	1120	450	1.33	0.478	1
Rv0589	mce2A	MCE-FAMILY PROTEIN MCE2A	23	18	1211.2	1112.4	-98.8	0.46	0.8943	1
Rv0590	mce2B	MCE-FAMILY PROTEIN MCE2B	9	8	545.5	467	-78.4	0.36	0.8162	1
Rv0590A	-	MCE-FAMILY RELATED PROTEIN	7	6	271.1	572	300.8	1.66	0.3481	1
Rv0591	mce2C	MCE-FAMILY PROTEIN MCE2C	21	21	1647.1	1425.7	-221.4	0.38	0.8493	1
Rv0592	mce2D	MCE-FAMILY PROTEIN MCE2D	27	26	1239.1	1027.7	-211.4	0.32	0.7951	1
Rv0593	lprL	POSSIBLE MCE-FAMILY LIPOPROTEIN LPRL (MCE-FAMILY LIPOPROTEIN MCE2E)	17	15	1309.1	1383.6	74.5	0.66	0.9342	1
Rv0594	mce2F	MCE-FAMILY PROTEIN MCE2F	28	28	5146.1	3573.6	-1572.5	0.06	0.5886	1
Rv0595c	-	hypothetical protein Rv0595c	6	6	1076.9	341	-735.9	-1.07	0.0489	0.8147
Rv0596c	-	hypothetical protein Rv0596c	4	3	79.7	17.9	-61.7	-1.57	0.3548	1
Rv0597c	-	hypothetical protein Rv0597c	11	10	1546.6	862.4	-684.3	-0.26	0.3385	1
Rv0598c	-	hypothetical protein Rv0598c	7	7	788.3	611.8	-176.5	0.22	0.7005	1
Rv0599c	-	hypothetical protein Rv0599c	6	5	233.7	283.2	49.5	0.86	0.7834	1
Rv0600c	-	PROBABLE TWO COMPONENT SENSOR KINASE -SECOND PART	2	2	533.1	65.5	-467.6	-2.44	0.0792	0.9361
Rv0601c	-	PROBABLE TWO COMPONENT SENSOR KINASE -FIRST PART	4	3	221.1	579.5	358.4	1.98	0.3746	1
Rv0602c	tcrA	PROBABLE TWO COMPONENT DNA BINDING TRANSCRIPTIONAL REGULATORY PROTEIN TCRA	11	9	967.2	1008.8	41.6	0.65	0.9563	1
Rv0603	-	POSSIBLE EXPORTED PROTEIN	1	1	30.3	1.9	-28.4	-3.38	0.1897	1
Rv0604	lpqO	PROBABLE CONSERVED LIPOPROTEIN LPQO	5	5	832.8	411.3	-421.6	-0.43	0.3347	1
Rv0605	-	POSSIBLE RESOLVASE	8	7	1622.7	975.4	-647.3	-0.15	0.4662	1
Rv0607	-	hypothetical protein Rv0607	1	1	19.8	22.6	2.8	0.77	0.7652	1
Rv0608	-	hypothetical protein Rv0608	2	1	210.1	53.2	-156.8	-1.4	0.1665	1
Rv0609	-	hypothetical protein Rv0609	7	6	621.8	303.7	-318.1	-0.45	0.359	1
Rv0609A	-	hypothetical protein Rv0609A	2	2	24.4	20.3	-4.1	0.32	0.8426	1
Rv0610c	-	hypothetical protein Rv0610c	7	7	462.3	437.1	-25.2	0.5	0.9709	1
Rv0611c	-	hypothetical protein Rv0611c	12	11	1572.3	1390.6	-181.8	0.41	0.8588	1
Rv0612	-	hypothetical protein Rv0612	6	6	527	510.4	-16.6	0.54	0.9638	1
Rv0613c	-	hypothetical protein Rv0613c	16	16	2705.2	3293.9	588.7	0.87	0.8394	1
Rv0614	-	hypothetical protein Rv0614	13	12	1912.3	853.4	-1058.9	-0.58	0.052	0.832
Rv0615	-	PROBABLE INTEGRAL MEMBRANE PROTEIN	3	3	329.8	293.3	-36.5	0.42	0.8605	1
Rv0616c	-	hypothetical protein Rv0616c	5	3	625.8	263.4	-362.5	-0.66	0.2048	1
Rv0617	-	hypothetical protein Rv0617	3	3	623.2	649.4	26.2	0.64	0.9732	1
Rv0618	galTa	PROBABLE GALACTOSE-1-PHOSPHATE URIDYLYLTRANSFERASE GALTA	6	6	183.2	159.9	-23.3	0.39	0.851	1
Rv0619	galTb	PROBABLE GALACTOSE-1-PHOSPHATE URIDYLYLTRANSFERASE GALTB	12	10	240.9	181	-59.9	0.17	0.7283	1
Rv0620	galK	galactokinase	7	7	116.7	91.1	-25.6	0.23	0.7929	1
Rv0621	-	POSSIBLE MEMBRANE PROTEIN	9	8	648.5	763.7	115.2	0.82	0.8496	1
Rv0622	-	POSSIBLE MEMBRANE PROTEIN	11	10	843	240	-603	-1.23	0.0547	0.8435
Rv0623	-	hypothetical protein Rv0623	2	2	38.5	196.4	157.9	2.94	0.9111	1
Rv0624	-	hypothetical protein Rv0624	6	6	711.9	428	-283.9	-0.15	0.3888	1
Rv0625c	-	PROBABLE CONSERVED TRANSMEMBRANE PROTEIN	10	8	909.4	1029.3	119.8	0.76	0.8784	1
Rv0626	-	hypothetical protein Rv0626	4	4	139.8	259.2	119.4	1.48	0.593	1
Rv0627	-	hypothetical protein Rv0627	1	1	11.5	1.9	-9.6	-1.99	1	1
Rv0628c	-	hypothetical protein Rv0628c	3	3	525	333.3	-191.7	-0.07	0.6388	1
Rv0629c	recD	PROBABLE EXONUCLEASE V (ALPHA CHAIN) RECD (EXODEOXYRIBONUCLEASE V ALPHA CHAIN) (EXODEOXYRIBONUCLEASE V POLYPEPTIDE)	15	12	487.3	235.7	-251.6	-0.46	0.2849	1
Rv0630c	recB	PROBABLE EXONUCLEASE V (BETA CHAIN) RECB (EXODEOXYRIBONUCLEASE V BETA CHAIN)(EXODEOXYRIBONUCLEASE V POLYPEPTIDE) (CHI-SPECIFIC ENDONUCLEASE)	31	27	1555.2	1460.5	-94.7	0.49	0.9347	1
Rv0631c	recC	PROBABLE EXONUCLEASE V (GAMMA CHAIN) RECC (EXODEOXYRIBONUCLEASE V GAMMA CHAIN)(EXODEOXYRIBONUCLEASE V POLYPEPTIDE)	17	15	1280.5	1170.7	-109.9	0.46	0.8948	1
Rv0632c	echA3	enoyl-CoA hydratase	10	10	865.9	542.1	-323.8	-0.09	0.4825	1
Rv0633c	-	POSSIBLE EXPORTED PROTEIN	12	12	2023.9	1820.4	-203.4	0.43	0.8867	1
Rv0634A	-	hypothetical protein Rv0634A	6	6	562.8	421.9	-140.9	0.17	0.6623	1
Rv0634B	rpmG	50S ribosomal protein L33	3	2	1	50	48.9	6.18	0.0771	0.9361
Rv0634c	-	POSSIBLE GLYOXALASE II (HYDROXYACYLGLUTATHIONE HYDROLASE) (GLX II)	12	12	1743.2	1324.3	-419	0.19	0.6729	1
Rv0635	-	hypothetical protein Rv0635	14	0	0	0	0	0	1	1
Rv0636	-	hypothetical protein Rv0636	6	0	0	0	0	0	1	1
Rv0637	-	hypothetical protein Rv0637	6	4	5.4	45.2	39.9	3.65	0.1118	1
Rv0638	secE	preprotein translocase subunit SecE	9	0	0	0	0	0	1	1
Rv0639	nusG	transcription antitermination protein NusG	11	2	0	3.8	3.8	0.94	0.4577	1
Rv0640	rplK	50S ribosomal protein L11	5	0	0	0	0	0	1	1
Rv0641	rplA	50S ribosomal protein L1	6	0	0	0	0	0	1	1
Rv0642c	mmaA4	METHOXY MYCOLIC ACID SYNTHASE 4 MMAA4 (METHYL MYCOLIC ACID SYNTHASE 4) (MMA4) (HYDROXY MYCOLIC ACID SYNTHASE)	16	16	1375.4	1397.3	21.9	0.61	0.9853	1
Rv0643c	mmaA3	METHOXY MYCOLIC ACID SYNTHASE 3 MMAA3 (METHYL MYCOLIC ACID SYNTHASE 3) (MMA3) (HYDROXY MYCOLIC ACID SYNTHASE)	20	19	5149.1	3068.6	-2080.5	-0.16	0.2869	1
Rv0644c	mmaA2	METHOXY MYCOLIC ACID SYNTHASE 2 MMAA2 (METHYL MYCOLIC ACID SYNTHASE 2) (MMA2) (HYDROXY MYCOLIC ACID SYNTHASE)	9	8	3263.3	1763.7	-1499.6	-0.3	0.1996	1
Rv0645c	mmaA1	METHOXY MYCOLIC ACID SYNTHASE 1 MMAA1 (METHYL MYCOLIC ACID SYNTHASE 1) (MMA1) (HYDROXY MYCOLIC ACID SYNTHASE)	15	15	4391.9	3948.3	-443.7	0.43	0.8813	1
Rv0646c	lipG	PROBABLE LIPASE/ESTERASE LIPG	9	9	1449.6	474.9	-974.7	-1.03	0.0222	0.6038
Rv0647c	-	hypothetical protein Rv0647c	11	1	0	1.9	1.9	-0.06	1	1
Rv0648	-	ALPHA-MANNOSIDASE	35	32	4506.6	3851.8	-654.9	0.36	0.8727	1
Rv0649	fabD2	POSSIBLE MALONYL COA-ACYL CARRIER PROTEIN TRANSACYLASE FABD2 (MCT)	4	3	294.3	668.3	374	1.77	0.6272	1
Rv0650	-	POSSIBLE SUGAR KINASE	5	5	434.5	934.9	500.4	1.69	0.4983	1
Rv0651	rplJ	50S ribosomal protein L10	5	1	0	1.9	1.9	-0.06	1	1
Rv0652	rplL	50S ribosomal protein L7/L12	0	0	0	0	0	0	1	1
Rv0653c	-	POSSIBLE TRANSCRIPTIONAL REGULATORY PROTEIN (PROBABLY TETR-FAMILY)	10	9	1110.1	669.6	-440.5	-0.14	0.4104	1
Rv0654	-	PROBABLE DIOXYGENASE	25	24	6379.1	4844	-1535.1	0.19	0.6925	1
Rv0655	mkl	POSSIBLE RIBONUCLEOTIDE-TRANSPORT ATP-BINDING PROTEIN ABC TRANSPORTER MKL	11	10	1908.5	965	-943.5	-0.4	0.2497	1
Rv0656c	-	hypothetical protein Rv0656c	4	4	907.9	465.1	-442.9	-0.38	0.2665	1
Rv0657c	-	hypothetical protein Rv0657c	1	1	188.3	44.6	-143.7	-1.49	0.1011	0.9827
Rv0658c	-	PROBABLE CONSERVED INTEGRAL MEMBRANE PROTEIN	14	12	1653.5	532	-1121.5	-1.05	0.0172	0.5264
Rv0659c	-	hypothetical protein Rv0659c	4	4	1121.9	431.9	-690	-0.79	0.1087	1
Rv0660c	-	hypothetical protein Rv0660c	2	2	418.4	702	283.5	1.33	0.571	1
Rv0661c	-	hypothetical protein Rv0661c	4	4	499.3	507.1	7.8	0.61	0.9819	1
Rv0662c	-	hypothetical protein Rv0662c	4	4	599	960.3	361.3	1.27	0.7241	1
Rv0663	atsD	POSSIBLE ARYLSULFATASE ATSD (ARYL-SULFATE SULPHOHYDROLASE) (ARYLSULPHATASE)	43	42	3088.6	2337.4	-751.3	0.18	0.6815	1
Rv0664	-	hypothetical protein Rv0664	3	3	211.5	112.8	-98.6	-0.32	0.4146	1
Rv0665	-	hypothetical protein Rv0665	5	5	344.3	510.5	166.2	1.15	0.6225	1
Rv0666	-	POSSIBLE MEMBRANE PROTEIN	0	0	0	0	0	0	1	1
Rv0667	rpoB	DNA-directed RNA polymerase subunit beta	32	4	4.2	3.5	-0.6	0.34	1	1
Rv0668	rpoC	DNA-directed RNA polymerase subunit beta'	35	0	0	0	0	0	1	1
Rv0669c	-	POSSIBLE HYDROLASE	32	32	4483.3	4484.8	1.5	0.59	0.9997	1
Rv0670	end	endonuclease IV	5	5	976.8	412.6	-564.2	-0.66	0.1883	1
Rv0671	lpqP	POSSIBLE CONSERVED LIPOPROTEIN LPQP	12	11	1438.5	776	-662.5	-0.31	0.2512	1
Rv0672	fadE8	PROBABLE ACYL-CoA DEHYDROGENASE FADE8	23	20	2872.5	3937.9	1065.3	1.04	0.9801	1
Rv0673	echA4	enoyl-CoA hydratase	8	7	1000.7	624.9	-375.7	-0.09	0.4447	1
Rv0674	-	hypothetical protein Rv0674	6	3	82.3	54.6	-27.6	-0.01	0.664	1
Rv0675	echA5	enoyl-CoA hydratase	4	3	110.9	15.2	-95.6	-2.28	0.0307	0.6816
Rv0676c	mmpL5	PROBABLE CONSERVED TRANSMEMBRANE TRANSPORT PROTEIN MMPL5	31	30	5958.2	5273.3	-684.9	0.41	0.9108	1
Rv0677c	mmpS5	POSSIBLE CONSERVED MEMBRANE PROTEIN MMPS5	6	6	1139.6	475.7	-663.9	-0.68	0.1553	1
Rv0678	-	hypothetical protein Rv0678	5	5	1199.7	558	-641.8	-0.52	0.244	1
Rv0679c	-	CONSERVED HYPOTHETICAL THREONINE RICH PROTEIN	6	6	849	393.3	-455.7	-0.53	0.2781	1
Rv0680c	-	PROBABLE CONSERVED TRANSMEMBRANE PROTEIN	3	3	862.9	350.1	-512.8	-0.72	0.093	0.9722
Rv0681	-	PROBABLE TRANSCRIPTIONAL REGULATORY PROTEIN (POSSIBLY TETR-FAMILY)	11	10	1418.9	898.2	-520.7	-0.07	0.4371	1
Rv0682	rpsL	30S ribosomal protein S12	7	1	0	1.9	1.9	-0.08	1	1
Rv0683	rpsG	30S ribosomal protein S7	4	0	0	0	0	0	1	1
Rv0684	fusA1	elongation factor G	29	0	0	0	0	0	1	1
Rv0685	tuf	elongation factor Tu	11	0	0	0	0	0	1	1
Rv0686	-	PROBABLE MEMBRANE PROTEIN	8	8	2317.4	1494.2	-823.2	-0.05	0.4677	1
Rv0687	fabG	3-ketoacyl-(acyl-carrier-protein) reductase	15	14	630.7	683.7	52.9	0.7	0.8992	1
Rv0688	-	PUTATIVE FERREDOXIN REDUCTASE	17	16	1320.8	856	-464.8	-0.04	0.4699	1
Rv0689c	-	hypothetical protein Rv0689c	3	3	389.3	353.2	-36.1	0.44	0.9101	1
Rv0690c	-	hypothetical protein Rv0690c	17	16	1512.5	958.9	-553.5	-0.07	0.4507	1
Rv0691c	-	PROBABLE TRANSCRIPTIONAL REGULATORY PROTEIN	9	9	1338.5	729.5	-609	-0.29	0.344	1
Rv0692	-	hypothetical protein Rv0692	6	5	303.1	546	242.9	1.43	0.4596	1
Rv0693	pqqE	PROBABLE COENZYME PQQ SYNTHESIS PROTEIN E PQQE (COENZYME PQQ SYNTHESIS PROTEIN III)	17	13	1054.5	973.8	-80.7	0.47	0.9069	1
Rv0694	lldD1	POSSIBLE L-LACTATE DEHYDROGENASE (CYTOCHROME) LLDD1	16	11	481.6	269.9	-211.8	-0.25	0.4302	1
Rv0695	-	hypothetical protein Rv0695	10	8	171.8	401.8	230	1.81	0.2197	1
Rv0696	-	PROBABLE MEMBRANE SUGAR TRANSFERASE	23	20	625.3	638.7	13.4	0.62	0.9746	1
Rv0697	-	PROBABLE DEHYDROGENASE	25	15	271	155.8	-115.2	-0.21	0.4571	1
Rv0698	-	hypothetical protein Rv0698	11	7	193.2	77.1	-116.1	-0.74	0.309	1
Rv0699	-	hypothetical protein Rv0699	2	2	33.9	50	16.1	1.15	1	1
Rv0700	rpsJ	30S ribosomal protein S10	6	0	0	0	0	0	1	1
Rv0701	rplC	50S ribosomal protein L3	15	0	0	0	0	0	1	1
Rv0702	rplD	50S ribosomal protein L4	11	0	0	0	0	0	1	1
Rv0703	rplW	50S ribosomal protein L23	4	0	0	0	0	0	1	1
Rv0704	rplB	50S ribosomal protein L2	16	2	0	5.1	5.1	1.35	0.2085	1
Rv0705	rpsS	30S ribosomal protein S19	2	1	0	3.2	3.2	0.69	1	1
Rv0706	rplV	50S ribosomal protein L22	4	0	0	0	0	0	1	1
Rv0707	rpsC	30S ribosomal protein S3	14	0	0	0	0	0	1	1
Rv0708	rplP	50S ribosomal protein L16	8	1	0	6.4	6.4	1.69	1	1
Rv0709	rpmC	50S ribosomal protein L29	4	0	0	0	0	0	1	1
Rv0710	rpsQ	30S ribosomal protein S17	9	0	0	0	0	0	1	1
Rv0711	atsA	POSSIBLE ARYLSULFATASE ATSA (ARYL-SULFATE SULPHOHYDROLASE) (ARYLSULPHATASE)	42	41	6397.6	5748.7	-648.9	0.43	0.8909	1
Rv0712	-	hypothetical protein Rv0712	18	17	1328.6	1407.2	78.6	0.67	0.9327	1
Rv0713	-	PROBABLE CONSERVED TRANSMEMBRANE PROTEIN	16	15	3699.7	2439.3	-1260.4	-0.02	0.5064	1
Rv0714	rplN	50S ribosomal protein L14	4	0	0	0	0	0	1	1
Rv0715	rplX	50S ribosomal protein L24	5	0	0	0	0	0	1	1
Rv0716	rplE	50S ribosomal protein L5	4	0	0	0	0	0	1	1
Rv0717	rpsN	30S ribosomal protein S14	2	0	0	0	0	0	1	1
Rv0718	rpsH	30S ribosomal protein S8	9	1	0	1.9	1.9	-0.09	1	1
Rv0719	rplF	50S ribosomal protein L6	12	0	0	0	0	0	1	1
Rv0720	rplR	50S ribosomal protein L18	4	0	0	0	0	0	1	1
Rv0721	rpsE	30S ribosomal protein S5	9	0	0	0	0	0	1	1
Rv0722	rpmD	50S ribosomal protein L30	1	1	1	1.9	0.9	1.46	1	1
Rv0723	rplO	50S ribosomal protein L15	2	0	0	0	0	0	1	1
Rv0724	sppA	POSSIBLE PROTEASE IV SPPA (ENDOPEPTIDASE IV) (SIGNAL PEPTIDE PEPTIDASE)	28	27	2536.6	1773.3	-763.3	0.07	0.5944	1
Rv0724A	-	hypothetical protein Rv0724A	5	4	293.1	199.9	-93.2	0.03	0.6015	1
Rv0725c	-	hypothetical protein Rv0725c	14	12	679.8	515.3	-164.4	0.19	0.665	1
Rv0726c	-	hypothetical protein Rv0726c	14	14	1168.4	1024.2	-144.2	0.39	0.8437	1
Rv0727c	fucA	L-fuculose-phosphate aldolase	10	10	1244.1	921.9	-322.1	0.15	0.659	1
Rv0728c	serA2	POSSIBLE D-3-PHOSPHOGLYCERATE DEHYDROGENASE SERA2 (PHOSPHOGLYCERATE DEHYDROGENASE) (PGDH)	8	7	929.1	967.8	38.7	0.64	0.954	1
Rv0729	xylB	POSSIBLE D-XYLULOSE KINASE XYLB (XYLULOKINASE) (XYLULOSE KINASE)	17	15	4082.1	3367.3	-714.9	0.31	0.7824	1
Rv0730	-	hypothetical protein Rv0730	1	1	7.2	157.9	150.7	5.05	1	1
Rv0731c	-	hypothetical protein Rv0731c	9	8	1161.6	1110.6	-51	0.52	0.9534	1
Rv0732	secY	preprotein translocase subunit SecY	26	1	1	0	-1	1.55	1	1
Rv0733	adk	adenylate kinase	5	0	0	0	0	0	1	1
Rv0734	mapA	methionine aminopeptidase	8	7	818.8	657.9	-160.9	0.27	0.806	1
Rv0735	sigL	RNA polymerase sigma factor SigL	6	6	1590.4	1180	-410.4	0.15	0.6602	1
Rv0736	-	PROBABLE CONSERVED MEMBRANE PROTEIN	6	5	26.3	39.9	13.6	1.18	0.7235	1
Rv0737	-	POSSIBLE TRANSCRIPTIONAL REGULATORY PROTEIN	4	3	512.8	380.7	-132.1	0.16	0.673	1
Rv0738	-	hypothetical protein Rv0738	1	1	81.4	116.6	35.2	1.1	0.8639	1
Rv0739	-	hypothetical protein Rv0739	17	17	3347.4	3050.3	-297.2	0.45	0.8954	1
Rv0740	-	hypothetical protein Rv0740	10	9	1736.5	722.4	-1014.1	-0.68	0.0828	0.9361
Rv0743c	-	hypothetical protein Rv0743c	8	8	3052	1865.9	-1186.1	-0.12	0.4626	1
Rv0744c	-	POSSIBLE TRANSCRIPTIONAL REGULATORY PROTEIN	9	8	620.5	320.4	-300.2	-0.37	0.3052	1
Rv0745	-	hypothetical protein Rv0745	7	7	1030	895.3	-134.7	0.38	0.8665	1
Rv0748	-	hypothetical protein Rv0748	2	2	276.9	77.4	-199.5	-1.25	0.0951	0.9778
Rv0749	-	hypothetical protein Rv0749	4	4	650.6	448.6	-201.9	0.05	0.5728	1
Rv0749A	-	hypothetical protein Rv0749A	1	1	212.5	14.7	-197.8	-3.27	0.1015	0.9827
Rv0750	-	hypothetical protein Rv0750	4	3	467.8	100.3	-367.5	-1.64	0.0365	0.736
Rv0751c	mmsB	PROBABLE 3-HYDROXYISOBUTYRATE DEHYDROGENASE MMSB (HIBADH)	6	5	803.6	271.4	-532.1	-0.98	0.1582	1
Rv0752c	fadE9	PROBABLE ACYL-CoA DEHYDROGENASE FADE9	14	11	384	1382.8	998.7	2.43	0.4823	1
Rv0753c	mmsA	PROBABLE METHYLMALONATE-SEMIALDEHYDE DEHYDROGENASE MMSA (METHYLMALONIC ACID SEMIALDEHYDE DEHYDROGENASE) (MMSDH)	18	17	1683.1	1142.1	-541	0.03	0.5288	1
Rv0756c	-	hypothetical protein Rv0756c	6	6	1691.7	715.4	-976.2	-0.66	0.1232	1
Rv0757	phoP	POSSIBLE TWO COMPONENT SYSTEM RESPONSE TRANSCRIPTIONAL POSITIVE REGULATOR PHOP	10	9	1593.9	828.1	-765.8	-0.36	0.2502	1
Rv0758	phoR	POSSIBLE TWO COMPONENT SYSTEM RESPONSE SENSOR KINASE MEMBRANE ASSOCIATED PHOR	16	16	3781.3	2656.9	-1124.4	0.08	0.5818	1
Rv0759c	-	hypothetical protein Rv0759c	2	2	252.2	225.7	-26.5	0.42	0.8687	1
Rv0760c	-	hypothetical protein Rv0760c	5	5	588.4	292.4	-296	-0.42	0.3411	1
Rv0761c	adhB	POSSIBLE ZINC-CONTAINING ALCOHOL DEHYDROGENASE NAD DEPENDENT ADHB	12	12	1919.9	1509.3	-410.6	0.24	0.7091	1
Rv0762c	-	hypothetical protein Rv0762c	12	12	1533.5	1324.5	-209	0.37	0.8318	1
Rv0763c	-	POSSIBLE FERREDOXIN	1	1	64.7	22.9	-41.8	-0.91	0.7052	1
Rv0764c	cyp51	CYTOCHROME P450 51 CYP51 (CYPL1) (P450-L1A1) (STEROL 14-ALPHA DEMETHYLASE) (LANOSTEROL 14-ALPHA DEMETHYLASE) (P450-14DM)	16	15	1135.9	1477.6	341.8	0.96	0.7171	1
Rv0765c	-	short chain dehydrogenase	9	6	170.2	420.1	249.9	1.89	0.3182	1
Rv0766c	cyp123	PROBABLE CYTOCHROME P450 123 CYP123	23	16	735.1	797.5	62.4	0.7	0.8976	1
Rv0767c	-	hypothetical protein Rv0767c	11	10	1226.4	1013.6	-212.8	0.31	0.7933	1
Rv0768	aldA	PROBABLE ALDEHYDE DEHYDROGENASE NAD DEPENDENT ALDA (ALDEHYDE DEHYDROGENASE	22	19	525	264.5	-260.5	-0.4	0.275	1
Rv0769	-	short chain dehydrogenase	16	15	1104.9	605.7	-499.1	-0.28	0.2426	1
Rv0770	-	PROBABLE DEHYDROGENASE/REDUCTASE	7	7	428.6	271.5	-157	-0.07	0.5007	1
Rv0771	-	POSSIBLE 4-CARBOXYMUCONOLACTONE DECARBOXYLASE (CMD)	9	9	640.8	484	-156.7	0.18	0.6735	1
Rv0772	purD	phosphoribosylamine--glycine ligase	20	2	0	5.6	5.6	1.48	0.4551	1
Rv0773c	ggtA	PROBABLE BIFUNCTIONAL ACYLASE GGTA: CEPHALOSPORIN ACYLASE (GL-7ACA ACYLASE) + GAMMA-GLUTAMYLTRANSPEPTIDASE (GGT)	19	17	645.5	862.5	217.1	1	0.6924	1
Rv0774c	-	PROBABLE CONSERVED EXPORTED PROTEIN	9	8	741.4	497.7	-243.7	0.01	0.5589	1
Rv0775	-	hypothetical protein Rv0775	9	9	2436.7	943.5	-1493.2	-0.78	0.0668	0.8998
Rv0776c	-	hypothetical protein Rv0776c	14	13	2186.6	999.9	-1186.6	-0.54	0.1014	0.9827
Rv0777	purB	adenylosuccinate lyase	14	0	0	0	0	0	1	1
Rv0778	cyp126	POSSIBLE CYTOCHROME P450 126 CYP126	17	15	818	1095.9	277.9	1.01	0.6778	1
Rv0779c	-	POSSIBLE CONSERVED TRANSMEMBRANE PROTEIN	6	5	247.8	172.3	-75.6	0.06	0.6412	1
Rv0780	hemH	phosphoribosylaminoimidazole-succinocarboxamide synthase	23	0	0	0	0	0	1	1
Rv0781	ptrBa	PROBABLE PROTEASE II PTRBA	24	18	242.1	430.4	188.3	1.41	0.634	1
Rv0782	ptrBb	PROBABLE PROTEASE II PTRBB	38	33	838.6	567.6	-271	0.02	0.5337	1
Rv0783c	emrB	POSSIBLE MULTIDRUG RESISTANCE INTEGRAL MEMBRANE EFFLUX PROTEIN EMRB	23	18	1117.8	1120.6	2.8	0.59	0.9966	1
Rv0784	-	hypothetical protein Rv0784	8	7	179.8	87.4	-92.5	-0.46	0.5731	1
Rv0785	-	putative FAD-binding dehydrogenase	30	26	1495.2	2643	1147.8	1.41	0.3465	1
Rv0786c	-	hypothetical protein Rv0786c	11	9	440.5	327.1	-113.4	0.16	0.6396	1
Rv0787	-	hypothetical protein Rv0787	14	13	1379.2	359	-1020.2	-1.36	0.0087	0.3851
Rv0787A	-	phosphoribosylformylglycinamidine synthase subunit PurS	2	0	0	0	0	0	1	1
Rv0788	purQ	phosphoribosylformylglycinamidine synthase subunit I	11	1	0	1.6	1.6	-0.34	1	1
Rv0789c	-	hypothetical protein Rv0789c	7	7	635.5	336.9	-298.5	-0.33	0.362	1
Rv0790c	-	hypothetical protein Rv0790c	20	19	3107.9	1898.8	-1209	-0.13	0.3934	1
Rv0791c	-	hypothetical protein Rv0791c	12	12	1412.6	876.6	-536.1	-0.1	0.4703	1
Rv0792c	-	PROBABLE TRANSCRIPTIONAL REGULATORY PROTEIN (PROBABLY GNTR-FAMILY)	17	17	2047.9	1118.1	-929.8	-0.29	0.3117	1
Rv0793	-	hypothetical protein Rv0793	8	8	1233.4	1088.8	-144.6	0.41	0.858	1
Rv0794c	-	PROBABLE OXIDOREDUCTASE	15	14	1156.8	995.7	-161.1	0.37	0.8233	1
Rv0798c	cfp29	29 KDa ANTIGEN CFP29	14	11	492.6	318	-174.6	-0.05	0.5012	1
Rv0799c	-	hypothetical protein Rv0799c	9	9	449.9	525.6	75.6	0.81	0.8275	1
Rv0800	pepC	putative aminopeptidase 2	13	10	1028.1	882.9	-145.2	0.37	0.8148	1
Rv0801	-	hypothetical protein Rv0801	0	0	0	0	0	0	1	1
Rv0802c	-	hypothetical protein Rv0802c	15	11	702.7	421.3	-281.5	-0.15	0.466	1
Rv0803	purL	phosphoribosylformylglycinamidine synthase II	32	1	0	1.9	1.9	-0.11	1	1
Rv0804	-	hypothetical protein Rv0804	6	6	961.3	1142.7	181.4	0.83	0.8592	1
Rv0805	-	hypothetical protein Rv0805	15	15	2912.6	1372.6	-1540	-0.5	0.2174	1
Rv0806c	cpsY	POSSIBLE UDP-GLUCOSE-4-EPIMERASE CPSY (GALACTOWALDENASE) (UDP-GALACTOSE-4-EPIMERASE) (URIDINE DIPHOSPHATE GALACTOSE-4-EPIMERASE) (URIDINE DIPHOSPHO-GALACTOSE-4-EPIMERASE)	41	40	3400.2	4174.5	774.3	0.88	0.8437	1
Rv0807	-	hypothetical protein Rv0807	2	2	110.9	30.2	-80.7	-1.29	0.1888	1
Rv0808	purF	amidophosphoribosyltransferase	25	0	0	0	0	0	1	1
Rv0809	purM	phosphoribosylaminoimidazole synthetase	11	1	1	0	-1	1.57	1	1
Rv0810c	-	hypothetical protein Rv0810c	4	0	0	0	0	0	1	1
Rv0811c	-	hypothetical protein Rv0811c	15	0	0	0	0	0	1	1
Rv0812	-	4-amino-4-deoxychorismate lyase	15	10	5.2	39.2	34	3.5	0.0051	0.2594
Rv0813c	-	hypothetical protein Rv0813c	13	13	2624.4	2217.5	-406.9	0.34	0.814	1
Rv0814c	sseC2	CONSERVED HYPOTHETICAL PROTEIN SSEC2	2	2	452.2	121.6	-330.6	-1.31	0.0598	0.8634
Rv0815c	cysA2	PROBABLE THIOSULFATE SULFURTRANSFERASE CYSA2 (RHODANESE-LIKE PROTEIN) (THIOSULFATE CYANIDE TRANSSULFURASE) (THIOSULFATE THIOTRANSFERASE)	14	14	3602.9	3031.9	-571.1	0.34	0.8885	1
Rv0816c	thiX	PROBABLE THIOREDOXIN THIX	3	3	314.2	234.7	-79.5	0.16	0.745	1
Rv0817c	-	PROBABLE CONSERVED EXPORTED PROTEIN	14	6	45.3	3.7	-41.6	-3.03	0.0049	0.2582
Rv0818	-	TRANSCRIPTIONAL REGULATORY PROTEIN	8	8	2126	1019	-1107	-0.48	0.1411	1
Rv0819	-	hypothetical protein Rv0819	10	10	1163.6	709.9	-453.7	-0.13	0.4109	1
Rv0820	phoT	PROBABLE PHOSPHATE-TRANSPORT ATP-BINDING PROTEIN ABC TRANSPORTER PHOT	10	9	1534.2	664.9	-869.3	-0.62	0.0746	0.9361
Rv0821c	phoY2	PROBABLE PHOSPHATE-TRANSPORT SYSTEM TRANSCRIPTIONAL REGULATORY PROTEIN PHOY2	5	5	309.3	256.8	-52.5	0.32	0.804	1
Rv0822c	-	hypothetical protein Rv0822c	27	27	7257.1	4604.7	-2652.5	-0.07	0.408	1
Rv0823c	-	POSSIBLE TRANSCRIPTIONAL REGULATORY PROTEIN	17	16	4671	3345.2	-1325.8	0.1	0.6136	1
Rv0824c	desA1	PROBABLE ACYL-	18	0	0	0	0	0	1	1
Rv0825c	-	hypothetical protein Rv0825c	10	10	1477.8	1084.3	-393.5	0.14	0.6383	1
Rv0826	-	hypothetical protein Rv0826	18	18	4145.1	3480.7	-664.4	0.33	0.8446	1
Rv0827c	-	PROBABLE TRANSCRIPTIONAL REGULATORY PROTEIN	3	3	246.7	272.8	26	0.73	0.9452	1
Rv0828c	-	POSSIBLE DEAMINASE	10	10	4205.5	2241.1	-1964.5	-0.32	0.3027	1
Rv0830	-	hypothetical protein Rv0830	18	18	4132.8	3100.2	-1032.5	0.17	0.7015	1
Rv0831c	-	hypothetical protein Rv0831c	18	18	4614.3	2422.4	-2191.9	-0.34	0.169	1
Rv0835	lpqQ	POSSIBLE LIPOPROTEIN LPQQ	14	14	2665.2	1889.8	-775.5	0.09	0.5805	1
Rv0836c	-	hypothetical protein Rv0836c	8	7	1223.8	1117.3	-106.5	0.45	0.8859	1
Rv0837c	-	hypothetical protein Rv0837c	22	21	3309.1	2374.6	-934.5	0.11	0.6181	1
Rv0838	lpqR	PROBABLE CONSERVED LIPOPROTEIN LPQR	7	7	936	713.7	-222.4	0.19	0.6856	1
Rv0839	-	hypothetical protein Rv0839	10	9	1680.3	1014.3	-666	-0.14	0.4216	1
Rv0840c	pip	PROBABLE PROLINE IMINOPEPTIDASE PIP (PROLYL AMINOPEPTIDASE) (PAP)	8	7	1935.9	1135.4	-800.5	-0.18	0.3026	1
Rv0841	-	PROBABLE CONSERVED TRANSMEMBRANE PROTEIN	3	3	138.3	57.1	-81.2	-0.69	0.3312	1
Rv0842	-	PROBABLE CONSERVED INTEGRAL MEMBRANE PROTEIN	21	18	1412.2	546.5	-865.7	-0.78	0.0499	0.8147
Rv0843	-	PROBABLE DEHYDROGENASE	17	14	2669.1	1494.2	-1174.9	-0.25	0.2843	1
Rv0844c	narL	POSSIBLE NITRATE/NITRITE RESPONSE TRANSCRIPTIONAL REGULATORY PROTEIN NARL	9	9	2886.5	1640.5	-1246	-0.23	0.423	1
Rv0845	-	POSSIBLE TWO COMPONENT SENSOR KINASE	23	22	1469.2	2208.5	739.3	1.17	0.5585	1
Rv0846c	-	PROBABLE OXIDASE	28	23	1339	1111.1	-227.8	0.32	0.7901	1
Rv0847	lpqS	PROBABLE LIPOPROTEIN LPQS	6	6	627.8	359.7	-268.1	-0.22	0.499	1
Rv0848	cysK2	POSSIBLE CYSTEINE SYNTHASE A CYSK2 (O-ACETYLSERINE SULFHYDRYLASE) (O-ACETYLSERINE (THIOL)-LYASE) (CSASE)	26	24	1410.9	1263.5	-147.4	0.43	0.8563	1
Rv0852	fadD16	POSSIBLE FATTY-ACID-CoA LIGASE FADD16 (FATTY-ACID-CoA SYNTHETASE) (FATTY-ACID-CoA SYNTHASE)	13	13	694.7	1034.3	339.6	1.16	0.7276	1
Rv0853c	pdc	PROBABLE PYRUVATE OR INDOLE-3-PYRUVATE DECARBOXYLASE PDC	23	19	2007.3	2468.6	461.3	0.88	0.7928	1
Rv0854	-	hypothetical protein Rv0854	6	6	1187.1	2067.4	880.3	1.39	0.4623	1
Rv0855	far	PROBABLE FATTY-ACID-CoA RACEMASE FAR	12	11	1914.5	2094.9	180.4	0.71	0.8991	1
Rv0856	-	hypothetical protein Rv0856	5	5	484.4	263	-221.4	-0.3	0.3112	1
Rv0857	-	hypothetical protein Rv0857	6	6	941.8	373.2	-568.6	-0.75	0.1633	1
Rv0858c	-	aminotransferase	19	17	1517.6	2526.5	1008.8	1.32	0.4734	1
Rv0859	fadA	acetyl-CoA acetyltransferase	7	7	543.8	141.6	-402.2	-1.36	0.0173	0.5264
Rv0860	fadB	PROBABLE FATTY OXIDATION PROTEIN FADB	21	19	559.7	197	-362.7	-0.92	0.0216	0.6038
Rv0861c	ercc3	PROBABLE DNA HELICASE ERCC3	22	21	965.1	809.8	-155.3	0.33	0.7906	1
Rv0862c	-	hypothetical protein Rv0862c	27	22	1314.1	531.8	-782.3	-0.72	0.0686	0.9097
Rv0863	-	hypothetical protein Rv0863	6	5	1329.1	926.1	-403	0.06	0.5715	1
Rv0864	moaC	molybdenum cofactor biosynthesis protein C	11	11	1432.9	939.7	-493.2	-0.02	0.5273	1
Rv0865	mog	PROBABLE MOLYBDOPTERIN BIOSYNTHESIS MOG PROTEIN	8	8	1111	786.2	-324.8	0.09	0.6041	1
Rv0866	moaE2	PROBABLE MOLYBDENUM COFACTOR BIOSYNTHESIS PROTEIN E2 MOAE2 (MOLYBDOPTERIN CONVERTING FACTOR LARGE SUBUNIT) (MOLYBDOPTERIN	3	3	207.6	308.2	100.6	1.15	0.5861	1
Rv0867c	rpfA	POSSIBLE RESUSCITATION-PROMOTING FACTOR RPFA	8	7	462.9	739.9	277.1	1.26	0.5296	1
Rv0868c	moaD2	PROBABLE MOLYBDENUM COFACTOR BIOSYNTHESIS PROTEIN D 2 MOAD2 (MOLYBDOPTERIN CONVERTING FACTOR SMALL SUBUNIT) (MOLYBDOPTERIN	6	5	1728.1	455.7	-1272.4	-1.34	0.0501	0.8147
Rv0869c	moaA	molybdenum cofactor biosynthesis protein A	14	13	2171.7	1264.4	-907.3	-0.2	0.3433	1
Rv0870c	-	hypothetical protein Rv0870c	4	4	616.7	398	-218.6	-0.05	0.5465	1
Rv0871	cspB	PROBABLE COLD SHOCK-LIKE PROTEIN B CSPB	4	3	226.9	509.8	282.9	1.75	0.282	1
Rv0873	fadE10	PROBABLE ACYL-CoA DEHYDROGENASE FADE10	33	31	5671.6	3916.4	-1755.2	0.05	0.5702	1
Rv0874c	-	hypothetical protein Rv0874c	9	8	2252.5	1115.2	-1137.3	-0.43	0.2704	1
Rv0875c	-	POSSIBLE CONSERVED EXPORTED PROTEIN	11	10	99.8	46.1	-53.7	-0.53	0.1988	1
Rv0876c	-	POSSIBLE CONSERVED TRANSMEMBRANE PROTEIN	24	21	1926.8	1115.1	-811.7	-0.2	0.3602	1
Rv0877	-	hypothetical protein Rv0877	15	15	3653	3126.3	-526.7	0.36	0.853	1
Rv0879c	-	POSSIBLE CONSERVED TRANSMEMBRANE PROTEIN	3	2	40.8	18	-22.8	-0.59	0.2249	1
Rv0880	-	POSSIBLE TRANSCRIPTIONAL REGULATORY PROTEIN (POSSIBLY MARR-FAMILY)	1	1	62.3	95.8	33.5	1.21	0.8992	1
Rv0881	-	POSSIBLE RRNA METHYLTRANSFERASE (RRNA METHYLASE)	14	13	1417.6	1233.8	-183.8	0.38	0.8276	1
Rv0882	-	PROBABLE TRANSMEMBRANE PROTEIN	1	1	153.2	46.9	-106.3	-1.12	0.4346	1
Rv0883c	-	hypothetical protein Rv0883c	6	0	0	0	0	0	1	1
Rv0884c	serC	phosphoserine aminotransferase	12	8	2.1	28.1	26	4.35	0.0102	0.4138
Rv0885	-	hypothetical protein Rv0885	12	10	1151.4	550.9	-600.5	-0.48	0.2234	1
Rv0886	fprB	PROBABLE NADPH:ADRENODOXIN OXIDOREDUCTASE FPRB (ADRENODOXIN REDUCTASE) (AR) (FERREDOXIN-NADP(+) REDUCTASE)	22	19	1403.7	1494.4	90.7	0.68	0.9288	1
Rv0887c	-	hypothetical protein Rv0887c	4	4	375.8	73.9	-301.8	-1.76	0.2976	1
Rv0888	-	PROBABLE EXPORTED PROTEIN	26	22	4068	3834.5	-233.4	0.5	0.9516	1
Rv0889c	citA	citrate synthase 2	10	9	712.5	692.8	-19.7	0.54	0.9656	1
Rv0890c	-	PROBABLE TRANSCRIPTIONAL REGULATORY PROTEIN (PROBABLY LUXR-FAMILY)	44	42	7153.2	5495.5	-1657.7	0.2	0.7653	1
Rv0891c	-	POSSIBLE TRANSCRIPTIONAL REGULATORY PROTEIN	23	23	2151.2	1311.2	-840	-0.13	0.3736	1
Rv0892	-	PROBABLE MONOOXYGENASE	37	32	849.2	398.2	-451	-0.51	0.2136	1
Rv0893c	-	hypothetical protein Rv0893c	22	11	303.8	350	46.3	0.79	0.8481	1
Rv0894	-	POSSIBLE TRANSCRIPTIONAL REGULATORY PROTEIN (POSSIBLY LUXR-FAMILY)	14	9	283.7	409	125.3	1.11	0.651	1
Rv0895	-	hypothetical protein Rv0895	26	24	2514.3	2103.6	-410.6	0.33	0.8477	1
Rv0896	gltA	type II citrate synthase	23	1	1	0	-1	1.59	1	1
Rv0897c	-	PROBABLE OXIDOREDUCTASE	18	18	983	983.4	0.4	0.59	0.9996	1
Rv0898c	-	hypothetical protein Rv0898c	0	0	0	0	0	0	1	1
Rv0899	ompA	OUTER MEMBRANE PROTEIN A OMPA	18	15	483.2	336.3	-146.9	0.06	0.5792	1
Rv0900	-	POSSIBLE MEMBRANE PROTEIN	2	2	111.5	14	-97.5	-2.4	0.0605	0.8634
Rv0901	-	POSSIBLE CONSERVED EXPORTED OR MEMBRANE PROTEIN	9	9	1104.9	798.8	-306.1	0.12	0.6056	1
Rv0902c	prrB	TWO COMPONENT SENSOR HISTIDINE KINASE PRRB	12	0	0	0	0	0	1	1
Rv0903c	prrA	TWO COMPONENT RESPONSE TRANSCRIPTIONAL REGULATORY PROTEIN PRRA	9	1	0	1.5	1.5	-0.4	1	1
Rv0904c	accD3	PUTATIVE ACETYL-COENZYME A CARBOXYLASE CARBOXYL TRANSFERASE (SUBUNIT BETA) ACCD3 (ACCASE BETA CHAIN)	19	17	1093.3	1039.7	-53.6	0.51	0.9358	1
Rv0905	echA6	enoyl-CoA hydratase	8	7	555.2	547.4	-7.8	0.56	0.9851	1
Rv0906	-	hypothetical protein Rv0906	14	11	926.3	709.9	-216.5	0.2	0.6694	1
Rv0907	-	hypothetical protein Rv0907	33	31	968.7	407.7	-561	-0.66	0.0974	0.9778
Rv0908	ctpE	PROBABLE METAL CATION TRANSPORTER ATPASE P-TYPE CTPE	29	26	2268.1	1326.7	-941.4	-0.19	0.2906	1
Rv0909	-	hypothetical protein Rv0909	2	2	478.5	91.1	-387.4	-1.81	0.0148	0.5029
Rv0910	-	hypothetical protein Rv0910	7	7	402.7	104.4	-298.4	-1.36	0.0398	0.784
Rv0911	-	hypothetical protein Rv0911	12	12	534.1	268	-266.2	-0.41	0.2968	1
Rv0912	-	PROBABLE CONSERVED TRANSMEMBRANE PROTEIN	4	4	424.3	146.6	-277.6	-0.95	0.2966	1
Rv0913c	-	POSSIBLE DIOXYGENASE	38	30	599.6	439.6	-159.9	0.14	0.6799	1
Rv0914c	-	acetyl-CoA acetyltransferase	15	15	1525.7	1547	21.3	0.6	0.9836	1
Rv0917	betP	POSSIBLE GLYCINE BETAINE TRANSPORT INTEGRAL MEMBRANE PROTEIN BETP	40	38	6194.8	3358.3	-2836.5	-0.3	0.1754	1
Rv0918	-	hypothetical protein Rv0918	8	8	440.5	638	197.5	1.12	0.6514	1
Rv0919	-	hypothetical protein Rv0919	8	8	2113.6	1309	-804.5	-0.11	0.4149	1
Rv0921	-	POSSIBLE RESOLVASE	7	7	1521.3	777.6	-743.7	-0.38	0.4408	1
Rv0923c	-	hypothetical protein Rv0923c	16	14	1266.9	1036.2	-230.7	0.3	0.77	1
Rv0924c	mntH	manganese transport protein MntH	17	17	996.5	808.3	-188.1	0.28	0.7511	1
Rv0925c	-	hypothetical protein Rv0925c	15	14	1547.9	1345.4	-202.5	0.38	0.8582	1
Rv0926c	-	hypothetical protein Rv0926c	18	17	1532.7	1375.4	-157.3	0.43	0.8808	1
Rv0927c	-	short chain dehydrogenase	5	5	327.3	283.9	-43.3	0.38	0.8729	1
Rv0928	pstS3	PERIPLASMIC PHOSPHATE-BINDING LIPOPROTEIN PSTS3 (PBP-3) (PSTS3) (PHOS1)	21	20	1420.8	916	-504.8	-0.05	0.4665	1
Rv0929	pstC2	PHOSPHATE-TRANSPORT INTEGRAL MEMBRANE ABC TRANSPORTER PSTC2	16	15	658.2	741.8	83.7	0.76	0.8697	1
Rv0930	pstA1	PROBABLE PHOSPHATE-TRANSPORT INTEGRAL MEMBRANE ABC TRANSPORTER PSTA1	15	15	1107.7	676.4	-431.3	-0.13	0.4095	1
Rv0931c	pknD	TRANSMEMBRANE SERINE/THREONINE-PROTEIN KINASE D PKND (PROTEIN KINASE D) (STPK D)	40	39	10237.6	7404.5	-2833.2	0.12	0.671	1
Rv0932c	pstS2	PERIPLASMIC PHOSPHATE-BINDING LIPOPROTEIN PSTS2 (PBP-2) (PSTS2)	23	23	3715.8	2495.9	-1219.9	0.01	0.5291	1
Rv0933	pstB	PHOSPHATE-TRANSPORT ATP-BINDING PROTEIN ABC TRANSPORTER PSTB	12	11	1096.7	431.5	-665.2	-0.76	0.0562	0.8452
Rv0934	pstS1	PERIPLASMIC PHOSPHATE-BINDING LIPOPROTEIN PSTS1 (PBP-1) (PSTS1)	19	18	2544.5	2041.4	-503.1	0.27	0.7716	1
Rv0935	pstC1	PHOSPHATE-TRANSPORT INTEGRAL MEMBRANE ABC TRANSPORTER PSTC1	12	12	1368.5	1134.7	-233.8	0.31	0.805	1
Rv0936	pstA2	PHOSPHATE-TRANSPORT INTEGRAL MEMBRANE ABC TRANSPORTER PSTA2	19	18	1177.3	416.2	-761.1	-0.92	0.0172	0.5264
Rv0937c	-	hypothetical protein Rv0937c	12	9	265.1	121.2	-143.9	-0.54	0.2391	1
Rv0938	-	ATP-dependent DNA ligase	38	23	1407.4	1183.3	-224.1	0.33	0.7978	1
Rv0939	-	POSSIBLE BIFUNCTIONAL ENZYME: 2-HYDROXYHEPTA-2,4-DIENE-1,7-DIOATE ISOMERASE (HHDD ISOMERASE) + CYCLASE/DEHYDRASE	27	23	905.5	838	-67.5	0.47	0.9123	1
Rv0940c	-	POSSIBLE OXIDOREDUCTASE	13	12	253.7	217.8	-35.9	0.37	0.8308	1
Rv0941c	-	hypothetical protein Rv0941c	8	7	1156.7	1144.7	-12	0.57	0.9884	1
Rv0942	-	hypothetical protein Rv0942	7	7	822.2	826.4	4.3	0.59	0.9933	1
Rv0943c	-	PROBABLE MONOOXYGENASE	16	15	1649.8	1757	107.2	0.68	0.9309	1
Rv0944	-	POSSIBLE FORMAMIDOPYRIMIDINE-DNA GLYCOSYLASE (FAPY-DNA GLYCOSYLASE)	7	7	465.1	548	82.9	0.82	0.8266	1
Rv0945	-	short chain dehydrogenase	7	6	153.4	107.6	-45.7	0.07	0.7064	1
Rv0946c	pgi	glucose-6-phosphate isomerase	17	13	60.8	251.6	190.8	2.63	0.3565	1
Rv0948c	-	hypothetical protein Rv0948c	6	1	148	24.5	-123.5	-2.01	0.1007	0.9827
Rv0949	uvrD1	PROBABLE ATP-DEPENDENT DNA HELICASE II UVRD1	44	32	182.5	451.8	269.3	1.89	0.5136	1
Rv0950c	-	hypothetical protein Rv0950c	18	16	1603.7	558.3	-1045.4	-0.94	0.0168	0.5264
Rv0951	sucC	succinyl-CoA synthetase subunit beta	14	0	0	0	0	0	1	1
Rv0952	sucD	succinyl-CoA synthetase subunit alpha	10	1	1	0	-1	1.54	1	1
Rv0953c	-	POSSIBLE OXIDOREDUCTASE	10	9	1081.3	740.2	-341.1	0.04	0.5632	1
Rv0954	-	PROBABLE CONSERVED TRANSMEMBRANE PROTEIN	25	24	1199.4	753.3	-446.1	-0.09	0.4342	1
Rv0955	-	PROBABLE CONSERVED INTEGRAL MEMBRANE PROTEIN	17	12	99.1	19.7	-79.4	-1.75	0.142	1
Rv0956	purN	phosphoribosylglycinamide formyltransferase	12	0	0	0	0	0	1	1
Rv0957	purH	bifunctional phosphoribosylaminoimidazolecarboxamide formyltransferase/IMP cyclohydrolase	20	0	0	0	0	0	1	1
Rv0958	-	POSSIBLE MAGNESIUM CHELATASE	11	9	690	440.3	-249.7	-0.06	0.4758	1
Rv0959	-	hypothetical protein Rv0959	14	12	479.1	426.8	-52.3	0.42	0.8654	1
Rv0960	-	hypothetical protein Rv0960	5	4	889.9	513.8	-376.1	-0.21	0.4477	1
Rv0961	-	PROBABLE INTEGRAL MEMBRANE PROTEIN	7	6	664.2	725.7	61.5	0.71	0.8935	1
Rv0962c	lprP	POSSIBLE LIPOPROTEIN LPRP	14	14	1921.8	1696.9	-224.9	0.41	0.8556	1
Rv0963c	-	hypothetical protein Rv0963c	10	10	1404	770.5	-633.5	-0.28	0.3329	1
Rv0964c	-	hypothetical protein Rv0964c	5	5	521.7	264.5	-257.2	-0.39	0.3406	1
Rv0965c	-	hypothetical protein Rv0965c	6	6	656.8	580.9	-75.9	0.41	0.8584	1
Rv0966c	-	hypothetical protein Rv0966c	9	9	1069.1	804.4	-264.7	0.17	0.6664	1
Rv0967	-	hypothetical protein Rv0967	1	1	158	126.8	-31.3	0.27	0.8625	1
Rv0968	-	hypothetical protein Rv0968	6	6	1132.4	792.4	-340	0.07	0.5855	1
Rv0969	ctpV	PROBABLE METAL CATION TRANSPORTER P-TYPE ATPASE CTPV	19	16	2572.1	1975.2	-596.9	0.2	0.7197	1
Rv0970	-	PROBABLE CONSERVED INTEGRAL MEMBRANE PROTEIN	12	12	1105.5	1227	121.4	0.74	0.876	1
Rv0971c	echA7	enoyl-CoA hydratase	5	5	551	599.9	48.9	0.71	0.9162	1
Rv0972c	fadE12	PROBABLE ACYL-CoA DEHYDROGENASE FADE12	16	15	635.2	929.5	294.4	1.13	0.7772	1
Rv0973c	accA2	PROBABLE ACETYL-/PROPIONYL-COENZYME A CARBOXYLASE ALPHA CHAIN (ALPHA SUBUNIT) ACCA2: BIOTIN CARBOXYLASE + BIOTIN CARBOXYL CARRIER PROTEIN (BCCP)	20	15	312	547.5	235.5	1.4	0.5745	1
Rv0974c	accD2	PROBABLE ACETYL-/PROPIONYL-CoA CARBOXYLASE (BETA SUBUNIT) ACCD2	19	14	434.6	279.4	-155.2	-0.05	0.6009	1
Rv0975c	fadE13	PROBABLE ACYL-CoA DEHYDROGENASE FADE13	18	15	1857	1723.6	-133.4	0.48	0.91	1
Rv0976c	-	hypothetical protein Rv0976c	17	17	994.4	1488.1	493.7	1.17	0.7865	1
Rv0979A	rpmF	50S ribosomal protein L32	2	0	0	0	0	0	1	1
Rv0979c	-	hypothetical protein Rv0979c	1	1	0	52.5	52.5	4.71	1	1
Rv0981	mprA	MYCOBACTERIAL PERSISTENCE REGULATOR MRPA (TWO COMPONENT RESPONSE TRANSCRIPTIONAL REGULATORY PROTEIN)	9	8	1438.3	369.6	-1068.8	-1.38	0.0022	0.15
Rv0982	mprB	PROBABLE TWO COMPONENT SENSOR KINASE MPRB	20	3	7.9	0	-7.9	-1.39	0.1043	1
Rv0983	pepD	PROBABLE SERINE PROTEASE PEPD (SERINE PROTEINASE) (MTB32B)	13	12	558.9	410.6	-148.3	0.14	0.6344	1
Rv0984	moaB2	POSSIBLE PTERIN-4-ALPHA-CARBINOLAMINE DEHYDRATASE MOAB2 (PHS) (4-ALPHA-HYDROXY-TETRAHYDROPTERIN DEHYDRATASE) (PTERIN-4-A-CARBINOLAMINE DEHYDRATASE) (PHENYLALANINE HYDROXYLASE-STIMULATING PROTEIN) (PHS) (PTERIN CARBINOLAMINE DEHYDRATASE) (PCD)	5	4	692.3	370.2	-322.1	-0.32	0.5145	1
Rv0985c	mscL	large-conductance mechanosensitive channel	9	8	1022.1	369.9	-652.2	-0.88	0.0152	0.5029
Rv0986	-	PROBABLE ADHESION COMPONENT TRANSPORT ATP-BINDING PROTEIN ABC TRANSPORTER	21	13	336.3	140.1	-196.2	-0.68	0.2118	1
Rv0987	-	PROBABLE ADHESION COMPONENT TRANSPORT TRANSMEMBRANE PROTEIN ABC TRANSPORTER	85	56	1411.8	27.9	-1383.8	-5.07	0	0
Rv0988	-	POSSIBLE CONSERVED EXPORTED PROTEIN	37	25	507.2	205.7	-301.5	-0.72	0.1365	1
Rv0989c	grcC2	PROBABLE POLYPRENYL-DIPHOSPHATE SYNTHASE GRCC2 (POLYPRENYL PYROPHOSPHATE SYNTHETASE)	17	16	2641.9	1712.1	-929.8	-0.04	0.4837	1
Rv0990c	-	hypothetical protein Rv0990c	8	6	617.6	511.6	-106	0.31	0.8124	1
Rv0991c	-	CONSERVED HYPOTHETICAL SERINE RICH PROTEIN	1	1	194.5	90.7	-103.7	-0.51	0.6044	1
Rv0992c	-	hypothetical protein Rv0992c	6	6	1221.2	935.7	-285.5	0.2	0.6767	1
Rv0993	galU	PROBABLE UTP--GLUCOSE-1-PHOSPHATE URIDYLYLTRANSFERASE GALU (UDP-GLUCOSE PYROPHOSPHORYLASE) (UDPGP) (ALPHA-D-GLUCOSYL-1-PHOSPHATE URIDYLYLTRANSFERASE) (URIDINE DIPHOSPHOGLUCOSE PYROPHOSPHORYLASE)	12	1	0	1.4	1.4	-0.47	1	1
Rv0994	moeA1	PROBABLE MOLYBDOPTERIN BIOSYNTHESIS PROTEIN MOEA1	11	11	1523.8	1458.9	-64.9	0.52	0.9631	1
Rv0995	rimJ	POSSIBLE RIBOSOMAL-PROTEIN-ALANINE ACETYLTRANSFERASE RIMJ (ACETYLATING ENZYME FOR N-TERMINAL OF RIBOSOMAL PROTEIN S5)	5	5	622.3	495.7	-126.7	0.26	0.7623	1
Rv0996	-	PROBABLE CONSERVED TRANSMEMBRANE PROTEIN	14	14	1348.3	760.6	-587.7	-0.24	0.3715	1
Rv0997	-	hypothetical protein Rv0997	4	3	133.7	104.1	-29.6	0.22	0.6927	1
Rv0998	-	hypothetical protein Rv0998	11	10	687.2	227.5	-459.8	-1.01	0.0643	0.882
Rv0999	-	hypothetical protein Rv0999	10	10	1562.7	1058.4	-504.3	0.02	0.5468	1
Rv1000c	-	hypothetical protein Rv1000c	7	7	1811.9	1094.4	-717.5	-0.14	0.3895	1
Rv1001	arcA	arginine deiminase	18	18	2936.4	1582.3	-1354.2	-0.31	0.2493	1
Rv1002c	-	hypothetical protein Rv1002c	21	15	93.2	0	-93.2	-4.96	0	0
Rv1003	-	hypothetical protein Rv1003	8	7	253.3	194.5	-58.8	0.2	0.6852	1
Rv1004c	-	PROBABLE MEMBRANE PROTEIN	9	8	858.4	601.3	-257.1	0.07	0.5892	1
Rv1005c	pabB	para-aminobenzoate synthase component I	21	1	115.7	322.8	207.2	2.07	0.8993	1
Rv1006	-	hypothetical protein Rv1006	37	35	3681.8	1676.6	-2005.1	-0.55	0.0221	0.6038
Rv1007c	metG	methionyl-tRNA synthetase	23	1	0	1.7	1.7	-0.24	1	1
Rv1008	tatD	PROBABLE DEOXYRIBONUCLEASE TATD (YJJV PROTEIN)	11	11	1959.6	1740.5	-219.2	0.41	0.8588	1
Rv1009	rpfB	Probable resuscitation-promoting factor rpfB	9	8	364	310.3	-53.7	0.35	0.8297	1
Rv1010	ksgA	dimethyladenosine transferase	12	11	378.8	148.9	-230	-0.76	0.0908	0.964
Rv1011	ispE	4-diphosphocytidyl-2-C-methyl-D-erythritol kinase	12	1	0.9	0	-0.9	1.71	1	1
Rv1012	-	hypothetical protein Rv1012	6	6	646.3	671.4	25.1	0.64	0.9611	1
Rv1013	pks16	acyl-CoA synthetase	21	21	3185.6	1397.8	-1787.7	-0.6	0.0157	0.5048
Rv1014c	pth	peptidyl-tRNA hydrolase	11	0	0	0	0	0	1	1
Rv1015c	rplY	50S ribosomal protein L25/general stress protein Ctc	9	5	2.8	34.9	32.1	4.23	0.0579	0.8564
Rv1016c	lpqT	PROBABLE CONSERVED LIPOPROTEIN LPQT	6	4	1003.6	872.5	-131.1	0.38	0.8422	1
Rv1017c	prsA	ribose-phosphate pyrophosphokinase	10	0	0	0	0	0	1	1
Rv1018c	glmU	Probable UDP-N-acetylglucosamine pyrophosphorylase glmU	23	0	0	0	0	0	1	1
Rv1019	-	PROBABLE TRANSCRIPTIONAL REGULATORY PROTEIN (PROBABLY TETR-FAMILY)	7	7	883.6	370.9	-512.6	-0.67	0.0569	0.8505
Rv1020	mfd	PROBABLE TRANSCRIPTION-REPAIR COUPLING FACTOR MFD (TRCF)	33	32	3886.9	3053.2	-833.8	0.24	0.806	1
Rv1021	-	nucleoside triphosphate pyrophosphohydrolase	12	11	839.4	490.1	-349.3	-0.19	0.4891	1
Rv1022	lpqU	PROBABLE CONSERVED LIPOPROTEIN LPQU	13	13	510.8	685.4	174.6	1.01	0.6732	1
Rv1023	eno	phosphopyruvate hydratase	13	2	0.9	1.4	0.5	1.23	1	1
Rv1024	-	POSSIBLE CONSERVED MEMBRANE PROTEIN	8	0	0	0	0	0	1	1
Rv1025	-	hypothetical protein Rv1025	6	1	16.4	0	-16.4	-2.45	1	1
Rv1026	-	hypothetical protein Rv1026	6	4	76	150.5	74.5	1.57	0.7824	1
Rv1027c	kdpE	PROBABLE TRANSCRIPTIONAL REGULATORY PROTEIN KDPE	10	8	276.2	71.9	-204.3	-1.36	0.0843	0.9361
Rv1028A	kdpF	Probable membrane protein kdpF	3	3	101.3	107.9	6.6	0.68	0.9821	1
Rv1028c	kdpD	PROBABLE SENSOR PROTEIN KDPD	21	19	1026.9	544.8	-482.1	-0.33	0.4013	1
Rv1029	kdpA	potassium-transporting ATPase subunit A	25	23	2223.8	1160.9	-1062.9	-0.35	0.1981	1
Rv1030	kdpB	potassium-transporting ATPase subunit B	12	12	660	1541.2	881.1	1.81	0.3207	1
Rv1031	kdpC	Probable Potassium-transporting ATPase C chain KDPC (Potassium-translocating ATPase C chain) (ATP phosphohydrolase	9	8	374.9	432.3	57.4	0.79	0.859	1
Rv1032c	trcS	TWO COMPONENT SENSOR HISTIDINE KINASE TRCS	23	22	2485.2	1658.7	-826.5	0	0.5105	1
Rv1033c	trcR	TWO COMPONENT TRANSCRIPTIONAL REGULATOR TRCR	13	13	4476.4	2027.2	-2449.1	-0.56	0.128	1
Rv1037c	esxI	PUTATIVE ESAT-6 LIKE PROTEIN ESXI (ESAT-6 LIKE PROTEIN 1)	3	3	241.5	162.6	-79	0.01	0.5638	1
Rv1038c	esxJ	ESAT-6 LIKE PROTEIN ESXJ (ESAT-6 LIKE PROTEIN 2)	3	3	511.1	129.5	-381.7	-1.4	0.0825	0.9361
Rv1043c	-	hypothetical protein Rv1043c	14	13	3126.5	1402.2	-1724.2	-0.57	0.1091	1
Rv1044	-	hypothetical protein Rv1044	9	7	256.3	293.7	37.4	0.78	0.9116	1
Rv1045	-	hypothetical protein Rv1045	10	9	1469.4	1091.8	-377.5	0.16	0.652	1
Rv1046c	-	hypothetical protein Rv1046c	4	4	963.9	515.5	-448.4	-0.32	0.3376	1
Rv1048c	-	hypothetical protein Rv1048c	21	19	2667.9	1751.6	-916.3	-0.02	0.4905	1
Rv1049	-	PROBABLE TRANSCRIPTIONAL REPRESSOR PROTEIN	4	4	383.8	602	218.1	1.23	0.7313	1
Rv1050	-	PROBABLE OXIDOREDUCTASE	10	9	381.6	572.2	190.7	1.17	0.5713	1
Rv1051c	-	hypothetical protein Rv1051c	8	7	198	126.7	-71.3	-0.06	0.5975	1
Rv1052	-	hypothetical protein Rv1052	4	4	384.9	326.8	-58.1	0.35	0.8338	1
Rv1053c	-	hypothetical protein Rv1053c	6	6	714.6	1393.2	678.6	1.55	0.8412	1
Rv1056	-	hypothetical protein Rv1056	20	20	3165.2	2232.6	-932.6	0.08	0.5853	1
Rv1057	-	hypothetical protein Rv1057	16	16	2354.6	2286.4	-68.2	0.54	0.9687	1
Rv1058	fadD14	acyl-CoA synthetase	26	24	1043.1	1927.6	884.5	1.47	0.5502	1
Rv1059	-	hypothetical protein Rv1059	9	9	165.9	185.4	19.5	0.75	0.9832	1
Rv1060	-	hypothetical protein Rv1060	5	4	161	379.1	218.1	1.82	0.369	1
Rv1061	-	hypothetical protein Rv1061	13	11	1184.6	714	-470.7	-0.15	0.3787	1
Rv1062	-	hypothetical protein Rv1062	4	4	382.3	202.9	-179.4	-0.33	0.5005	1
Rv1063c	-	hypothetical protein Rv1063c	15	14	1309.4	805.8	-503.6	-0.12	0.4243	1
Rv1064c	lpqV	POSSIBLE LIPOPROTEIN LPQV	5	5	579.6	439.2	-140.5	0.18	0.6724	1
Rv1065	-	hypothetical protein Rv1065	9	9	1049.5	559.2	-490.3	-0.32	0.2136	1
Rv1066	-	hypothetical protein Rv1066	4	4	296	291.6	-4.5	0.56	0.9824	1
Rv1069c	-	hypothetical protein Rv1069c	19	18	3113.9	2904.2	-209.7	0.48	0.9141	1
Rv1070c	echA8	enoyl-CoA hydratase	7	6	456.7	320.3	-136.4	0.07	0.5958	1
Rv1071c	echA9	enoyl-CoA hydratase	11	10	1375.5	1050.6	-324.9	0.2	0.7302	1
Rv1072	-	PROBABLE CONSERVED TRANSMEMBRANE PROTEIN	13	12	343.9	260.1	-83.8	0.18	0.6693	1
Rv1073	-	hypothetical protein Rv1073	19	17	3637.1	1520.5	-2116.5	-0.67	0.03	0.6816
Rv1074c	fadA3	acetyl-CoA acetyltransferase	11	11	2062.2	1413.9	-648.3	0.04	0.5792	1
Rv1075c	-	CONSERVED EXPORTED PROTEIN	18	18	2571.2	1618.1	-953.1	-0.08	0.4432	1
Rv1076	lipU	POSSIBLE LIPASE LIPU	17	12	1633.4	944.3	-689.1	-0.21	0.4239	1
Rv1077	cbs	Probable cystathionine beta-synthase CBS (Serine sulfhydrase) (Beta-thionase) (Hemoprotein H-450)	22	22	3134.7	1962.1	-1172.7	-0.09	0.4337	1
Rv1078	pra	Probable Proline-rich antigen homolog pra	17	12	188.8	56.7	-132	-1.15	0.0624	0.8779
Rv1079	metB	cystathionine gamma-synthase	17	15	1060.1	700.6	-359.5	-0.01	0.5187	1
Rv1080c	greA	transcription elongation factor GreA	7	7	9.3	27.4	18.1	2.14	0.0834	0.9361
Rv1081c	-	PROBABLE CONSERVED MEMBRANE PROTEIN	6	5	5.5	3	-2.5	-0.29	0.4989	1
Rv1082	mca	Mycothiol conjugate amidase Mca (Mycothiol S-conjugate amidase)	13	13	895.6	1600	704.5	1.42	0.3931	1
Rv1083	-	hypothetical protein Rv1083	3	3	31.8	33.5	1.7	0.66	0.9482	1
Rv1084	-	hypothetical protein Rv1084	19	16	1243.3	1467.4	224	0.82	0.7942	1
Rv1085c	-	POSSIBLE HEMOLYSIN-LIKE PROTEIN	10	10	1091.8	762.3	-329.5	0.07	0.5732	1
Rv1086	-	SHORT (C15) CHAIN Z-ISOPRENYL DIPHOSPHATE SYNTHASE (Z-FPP SYNTHASE) (Z-FARNESYL DIPHOSPHATE SYNTHASE) (Z-FPP SYNTHETASE) (Z-FARNESYL DIPHOSPHATE SYNTHETASE) (GERANYLTRANSTRANSFERASE) (FARNESYL PYROPHOSPHATE SYNTHETASE)	12	1	0.9	0	-0.9	1.71	1	1
Rv1087A	-	hypothetical protein Rv1087A	6	6	2121.7	1079	-1042.8	-0.39	0.2198	1
Rv1089A	celA2a	PROBABLE CELLULASE CELA2A (ENDO-1,4-BETA-GLUCANASE) (ENDOGLUCANASE) (CARBOXYMETHYL CELLULASE)	1	1	65.3	20.4	-44.9	-1.09	0.2695	1
Rv1090	celA2b	PROBABLE CELLULASE CELA2B (ENDO-1,4-BETA-GLUCANASE) (ENDOGLUCANASE) (CARBOXYMETHYL CELLULASE)	6	6	1029.1	1139.1	110	0.73	0.8866	1
Rv1092c	coaA	pantothenate kinase	16	1	0	1.6	1.6	-0.29	1	1
Rv1093	glyA	serine hydroxymethyltransferase	12	11	16.5	373.2	356.8	5.09	0	0
Rv1094	desA2	POSSIBLE ACYL-	12	0	0	0	0	0	1	1
Rv1095	phoH2	PROBABLE PHOH-LIKE PROTEIN PHOH2 (PHOSPHATE STARVATION-INDUCIBLE PROTEIN PSIH)	11	9	770.7	462.9	-307.8	-0.15	0.3791	1
Rv1096	-	POSSIBLE GLYCOSYL HYDROLASE	16	15	1194.4	414.1	-780.3	-0.94	0.024	0.6196
Rv1097c	-	PROBABLE MEMBRANE GLYCINE AND PROLINE RICH PROTEIN	14	14	650.6	306.1	-344.5	-0.5	0.222	1
Rv1098c	fumC	fumarate hydratase	11	0	0	0	0	0	1	1
Rv1099c	glpX	fructose 1,6-bisphosphatase II	12	11	403.2	183.6	-219.7	-0.55	0.2153	1
Rv1100	-	hypothetical protein Rv1100	9	9	263.5	290.3	26.9	0.72	0.8854	1
Rv1101c	-	hypothetical protein Rv1101c	18	18	3522.1	1972	-1550.1	-0.25	0.2427	1
Rv1102c	-	hypothetical protein Rv1102c	7	7	911.7	659.8	-251.9	0.12	0.7157	1
Rv1103c	-	hypothetical protein Rv1103c	6	6	370	259.4	-110.6	0.07	0.6954	1
Rv1104	-	POSSIBLE PARA-NITROBENZYL ESTERASE (FRAGMENT)	9	9	1060.8	1238.5	177.7	0.81	0.8267	1
Rv1105	-	POSSIBLE PARA-NITROBENZYL ESTERASE (FRAGMENT)	11	11	725.1	634.2	-90.9	0.39	0.8422	1
Rv1106c	-	PROBABLE CHOLESTEROL DEHYDROGENASE	17	17	3522.3	2379.3	-1143	0.02	0.5482	1
Rv1107c	xseB	exodeoxyribonuclease VII small subunit	2	2	206.5	225.7	19.2	0.71	0.9205	1
Rv1108c	xseA	exodeoxyribonuclease VII large subunit	9	9	759.9	458.6	-301.2	-0.14	0.4309	1
Rv1109c	-	hypothetical protein Rv1109c	6	6	791.5	371.1	-420.4	-0.51	0.2301	1
Rv1110	ispH	4-hydroxy-3-methylbut-2-enyl diphosphate reductase	13	1	0	38.8	38.8	4.28	0.3969	1
Rv1111c	-	hypothetical protein Rv1111c	22	12	1133.6	626	-507.6	-0.27	0.3211	1
Rv1112	-	translation-associated GTPase	8	8	290.5	58.5	-232	-1.73	0.0052	0.2606
Rv1113	-	hypothetical protein Rv1113	2	2	189.5	297.3	107.8	1.23	0.9777	1
Rv1114	-	hypothetical protein Rv1114	3	3	302	255	-47	0.34	0.803	1
Rv1115	-	POSSIBLE EXPORTED PROTEIN	14	13	1245.8	883.5	-362.4	0.09	0.5895	1
Rv1116	-	hypothetical protein Rv1116	2	2	414.4	80.4	-333.9	-1.78	0.1011	0.9827
Rv1116A	-	CONSERVED HYPOTHETICAL PROTEIN (FRAGMENT)	5	5	770.3	128.7	-641.7	-2	0.0303	0.6816
Rv1117	-	hypothetical protein Rv1117	3	3	737.4	761.3	24	0.63	0.962	1
Rv1118c	-	hypothetical protein Rv1118c	10	9	1554.3	1230.6	-323.8	0.25	0.722	1
Rv1119c	-	hypothetical protein Rv1119c	3	3	94.7	57.1	-37.6	-0.15	0.7606	1
Rv1120c	-	hypothetical protein Rv1120c	4	2	79.6	92.3	12.7	0.8	0.9339	1
Rv1121	zwf1	glucose-6-phosphate 1-dehydrogenase	23	22	756.8	999	242.2	0.99	0.6763	1
Rv1122	gnd2	6-phosphogluconate dehydrogenase-like protein	11	9	4.5	133.7	129.2	5.47	0.0068	0.3132
Rv1123c	bpoB	POSSIBLE PEROXIDASE BPOB (NON-HAEM PEROXIDASE)	7	6	328.8	399.8	71.1	0.87	0.7596	1
Rv1124	ephC	PROBABLE EPOXIDE HYDROLASE EPHC (EPOXIDE HYDRATASE)	12	8	460.3	544.3	84.1	0.83	0.8329	1
Rv1125	-	hypothetical protein Rv1125	21	18	173.5	343.9	170.4	1.57	0.2753	1
Rv1126c	-	hypothetical protein Rv1126c	8	7	51.7	109	57.4	1.66	0.6562	1
Rv1127c	ppdK	pyruvate phosphate dikinase	18	13	328.4	162.5	-165.8	-0.43	0.2689	1
Rv1128c	-	hypothetical protein Rv1128c	27	17	291.5	165.7	-125.9	-0.23	0.5044	1
Rv1129c	-	PROBABLE TRANSCRIPTIONAL REGULATOR PROTEIN	22	19	610.6	439.3	-171.3	0.11	0.6075	1
Rv1130	-	hypothetical protein Rv1130	24	22	1744.7	1704.5	-40.3	0.55	0.9759	1
Rv1131	gltA1	methylcitrate synthase	14	14	536.9	956.7	419.7	1.42	0.4956	1
Rv1132	-	hypothetical protein Rv1132	25	23	1290.8	1224.1	-66.8	0.51	0.9418	1
Rv1133c	metE	5-methyltetrahydropteroyltriglutamate--homocysteine methyltransferase	31	1	0.9	0	-0.9	1.66	1	1
Rv1134	-	hypothetical protein Rv1134	4	4	419.2	199.3	-219.9	-0.49	0.3683	1
Rv1135A	-	POSSIBLE ACETYL-CoA ACETYLTRANSFERASE (ACETOACETYL-CoA THIOLASE)	6	5	454.1	207.2	-246.9	-0.55	0.2884	1
Rv1136	-	POSSIBLE ENOYL-CoA HYDRATASE	2	2	74.6	40.6	-34	-0.29	0.5547	1
Rv1137c	-	hypothetical protein Rv1137c	2	2	200	98	-102	-0.44	0.3537	1
Rv1138c	-	POSSIBLE OXIDOREDUCTASE	13	10	1219.2	569.1	-650.1	-0.51	0.3178	1
Rv1139c	-	hypothetical protein Rv1139c	9	9	717	406.7	-310.4	-0.23	0.4197	1
Rv1140	-	PROBABLE INTEGRAL MEMBRANE PROTEIN	10	8	446	219.1	-226.9	-0.44	0.2816	1
Rv1141c	echA11	enoyl-CoA hydratase	13	11	1584	1658.1	74.1	0.65	0.9458	1
Rv1142c	echA10	enoyl-CoA hydratase	7	6	1008.7	535.8	-472.9	-0.33	0.3521	1
Rv1143	mcr	PROBABLE ALPHA-METHYLACYL-CoA RACEMASE MCR (2-methylacyl-CoA racemase) (2-arylpropionyl-CoA epimerase )	15	15	3106.4	2104.4	-1002	0.02	0.52	1
Rv1144	-	PROBABLE SHORT-CHAIN TYPE DEHYDROGENASE/REDUCTASE	10	10	1344.5	408.6	-935.8	-1.13	0.0097	0.4065
Rv1145	mmpL13a	PROBABLE CONSERVED TRANSMEMBRANE TRANSPORT PROTEIN MMPL13A	10	8	1028.5	292.1	-736.4	-1.23	0.0326	0.7076
Rv1146	mmpL13b	PROBABLE CONSERVED TRANSMEMBRANE TRANSPORT PROTEIN MMPL13B	21	19	4246.7	2541.1	-1705.6	-0.16	0.3316	1
Rv1147	-	hypothetical protein Rv1147	9	8	522.5	417.9	-104.6	0.26	0.7363	1
Rv1148c	-	hypothetical protein Rv1148c	19	17	2505.7	2255.4	-250.3	0.43	0.9013	1
Rv1151c	-	NAD-dependent deacetylase	9	9	1894.4	1529.5	-364.9	0.28	0.738	1
Rv1152	-	PROBABLE TRANSCRIPTIONAL REGULATORY PROTEIN	5	5	579.6	641.2	61.6	0.73	0.8971	1
Rv1153c	omt	PROBABLE O-METHYLTRANSFERASE OMT	18	18	2180.3	1523.7	-656.6	0.07	0.5673	1
Rv1154c	-	hypothetical protein Rv1154c	14	14	2165.3	1949.4	-215.9	0.43	0.8745	1
Rv1155	-	hypothetical protein Rv1155	10	9	1585.1	1160.5	-424.5	0.14	0.6403	1
Rv1156	-	hypothetical protein Rv1156	12	10	1139.9	723.6	-416.3	-0.07	0.5258	1
Rv1157c	-	CONSERVED HYPOTHETICAL ALA-, PRO-RICH PROTEIN	8	6	547.9	244.2	-303.8	-0.58	0.2387	1
Rv1158c	-	CONSERVED HYPOTHETICAL ALA-, PRO-RICH PROTEIN	11	9	1104.2	427.2	-677	-0.78	0.1416	1
Rv1159	pimE	mannosyltransferase	25	24	201.2	253.7	52.5	0.92	0.7218	1
Rv1159A	phhB	pterin-4-alpha-carbinolamine dehydratase	11	7	747.5	208.1	-539.4	-1.26	0.089	0.9598
Rv1160	mutT2	PROBABLE MUTATOR PROTEIN MUTT (7,8-dihydro-8-oxoguanine-triphosphatase) (8-OXO-DGTPASE)	4	4	363	140.7	-222.3	-0.78	0.2492	1
Rv1161	narG	PROBABLE RESPIRATORY NITRATE REDUCTASE (ALPHA CHAIN) NARG	66	60	4608.2	3234.8	-1373.3	0.07	0.6152	1
Rv1162	narH	PROBABLE RESPIRATORY NITRATE REDUCTASE (BETA CHAIN) NARH	34	34	4035.2	4231.8	196.6	0.65	0.9564	1
Rv1163	narJ	PROBABLE RESPIRATORY NITRATE REDUCTASE (DELTA CHAIN) NARJ	13	13	1093.5	1432.3	338.8	0.97	0.7937	1
Rv1164	narI	PROBABLE RESPIRATORY NITRATE REDUCTASE (GAMMA CHAIN) NARI	18	17	2475.6	1123	-1352.7	-0.56	0.1194	1
Rv1165	typA	POSSIBLE GTP-BINDING TRANSLATION ELONGATION FACTOR TYPA (TYROSINE PHOSPHORYLATED PROTEIN A) (GTP-BINDING PROTEIN)	15	14	2101.7	1316.7	-785	-0.09	0.4109	1
Rv1166	lpqW	PROBABLE CONSERVED LIPOPROTEIN LPQW	22	0	0	0	0	0	1	1
Rv1167c	-	PROBABLE TRANSCRIPTIONAL REGULATORY PROTEIN	9	8	393.2	346.8	-46.4	0.4	0.8484	1
Rv1170	mshB	N-Acetyl-1-D-myo-Inosityl-2-Amino-2-Deoxy-alpha- D-Glucopyranoside Deacetylase mshB (GlcNAc-Ins deacetylase)	11	10	1080.7	856.3	-224.4	0.25	0.7258	1
Rv1171	-	hypothetical protein Rv1171	5	5	594.5	226	-368.4	-0.81	0.2292	1
Rv1173	fbiC	FO synthase	38	36	1713.3	982.6	-730.7	-0.22	0.2832	1
Rv1174c	TB8.4	LOW MOLECULAR WEIGHT T-CELL ANTIGEN TB8.4	7	7	1633.4	1065.7	-567.8	-0.03	0.4655	1
Rv1175c	fadH	PROBABLE NADPH DEPENDENT 2,4-DIENOYL-COA REDUCTASE FADH (2,4-dienoyl coenzyme A reductase) (4-enoyl-CoA reductase)	23	22	2145.1	1456.9	-688.1	0.03	0.5349	1
Rv1176c	-	hypothetical protein Rv1176c	13	11	940.7	755.6	-185.1	0.27	0.7598	1
Rv1177	fdxC	PROBABLE FERREDOXIN FDXC	6	0	0	0	0	0	1	1
Rv1178	-	N-succinyldiaminopimelate aminotransferase	20	20	1631.3	1482.1	-149.2	0.45	0.9043	1
Rv1179c	-	hypothetical protein Rv1179c	37	35	3269.4	2670.6	-598.8	0.29	0.7981	1
Rv1180	pks3	PROBABLE POLYKETIDE BETA-KETOACYL SYNTHASE PKS3	23	16	881.6	772.9	-108.7	0.4	0.853	1
Rv1181	pks4	PROBABLE POLYKETIDE BETA-KETOACYL SYNTHASE PKS4	63	52	2570.4	1730.4	-840	0.01	0.5333	1
Rv1182	papA3	PROBABLE CONSERVED POLYKETIDE SYNTHASE ASSOCIATED PROTEIN PAPA3	38	32	924.3	1600.3	676	1.38	0.5836	1
Rv1183	mmpL10	PROBABLE CONSERVED TRANSMEMBRANE TRANSPORT PROTEIN MMPL10	50	40	1542.7	1222.8	-319.9	0.25	0.7514	1
Rv1184c	-	POSSIBLE EXPORTED PROTEIN	21	20	656.3	449.1	-207.3	0.04	0.5563	1
Rv1185c	fadD21	acyl-CoA synthetase	28	23	1253.4	702.5	-550.9	-0.25	0.3622	1
Rv1186c	-	hypothetical protein Rv1186c	18	14	326.2	232.9	-93.3	0.1	0.6289	1
Rv1187	rocA	PROBABLE PYRROLINE-5-CARBOXYLATE DEHYDROGENASE ROCA	22	13	200.2	227.8	27.6	0.77	0.9159	1
Rv1188	-	PROBABLE PROLINE DEHYDROGENASE	22	11	463.5	395	-68.5	0.35	0.8241	1
Rv1189	sigI	RNA polymerase sigma factor SigI	6	6	280.6	109	-171.5	-0.78	0.5212	1
Rv1190	-	hypothetical protein Rv1190	9	7	787.1	331.1	-456.1	-0.66	0.143	1
Rv1191	-	hypothetical protein Rv1191	8	8	1095.5	925.3	-170.1	0.34	0.813	1
Rv1192	-	hypothetical protein Rv1192	13	13	1261.6	676	-585.6	-0.32	0.2986	1
Rv1193	fadD36	acyl-CoA synthetase	18	14	518.8	384.6	-134.2	0.15	0.6495	1
Rv1194c	-	hypothetical protein Rv1194c	16	15	1171.6	906.4	-265.2	0.21	0.6882	1
Rv1197	esxK	ESAT-6 LIKE PROTEIN ESXK (ESAT-6 LIKE PROTEIN 3)	2	2	321.6	197.4	-124.2	-0.12	0.4467	1
Rv1198	esxL	PUTATIVE ESAT-6 LIKE PROTEIN ESXL (ESAT-6 LIKE PROTEIN 4)	3	3	155.4	103.1	-52.3	-0.01	0.5112	1
Rv1200	-	PROBABLE CONSERVED INTEGRAL MEMBRANE TRANSPORT PROTEIN	24	23	3189.6	3113	-76.5	0.55	0.9708	1
Rv1201c	-	PROBABLE TRANSFERASE	10	0	0	0	0	0	1	1
Rv1202	dapE	dipeptidase	15	0	0	0	0	0	1	1
Rv1203c	-	hypothetical protein Rv1203c	6	6	244.8	207.5	-37.2	0.35	0.8954	1
Rv1204c	-	hypothetical protein Rv1204c	16	16	2216.8	2324.2	107.5	0.65	0.9307	1
Rv1205	-	hypothetical protein Rv1205	12	12	1739.9	1151	-588.9	-0.01	0.5651	1
Rv1206	fadD6	acyl-CoA synthetase	29	23	1862.7	987.1	-875.6	-0.33	0.1461	1
Rv1207	folP2	PROBABLE DIHYDROPTEROATE SYNTHASE 2 FOLP2 (DHPS 2) (Dihydropteroate pyrophosphorylase 2)	10	8	653.1	379.2	-274	-0.2	0.3909	1
Rv1208	-	hypothetical protein Rv1208	12	5	13.9	16.9	3	0.87	0.8536	1
Rv1209	-	hypothetical protein Rv1209	4	4	503.8	328.4	-175.4	-0.03	0.5497	1
Rv1210	tagA	PROBABLE DNA-3-METHYLADENINE GLYCOSYLASE I TAGA (TAG I) (3-methyladenine-DNA glycosylase I, constitutive) (DNA-3-methyladenine glycosidase I )	11	10	1310.8	1741.9	431.1	1	0.663	1
Rv1211	-	hypothetical protein Rv1211	2	0	0	0	0	0	1	1
Rv1212c	-	PUTATIVE GLYCOSYL TRANSFERASE	27	25	2175.2	1540	-635.2	0.09	0.5985	1
Rv1213	glgC	glucose-1-phosphate adenylyltransferase	27	26	2112.2	2220.2	108	0.66	0.9376	1
Rv1215c	-	hypothetical protein Rv1215c	23	23	1467.5	1618.5	150.9	0.73	0.8726	1
Rv1216c	-	PROBABLE CONSERVED INTEGRAL MEMBRANE PROTEIN	15	14	1842.8	1550.7	-292.1	0.34	0.8006	1
Rv1217c	-	PROBABLE TETRONASIN-TRANSPORT INTEGRAL MEMBRANE PROTEIN ABC TRANSPORTER	18	17	717.4	638.1	-79.3	0.42	0.8691	1
Rv1218c	-	PROBABLE TETRONASIN-TRANSPORT ATP-BINDING PROTEIN ABC TRANSPORTER	6	6	345	481.1	136.1	1.06	0.7702	1
Rv1219c	-	PROBABLE TRANSCRIPTIONAL REGULATORY PROTEIN	10	10	807.2	211.5	-595.7	-1.35	0.0837	0.9361
Rv1220c	-	PROBABLE METHYLTRANSFERASE	10	9	1262	454	-808	-0.89	0.0634	0.8811
Rv1221	sigE	RNA polymerase sigma factor SigE	16	14	390.1	122.4	-267.7	-1.09	0.373	1
Rv1222	-	hypothetical protein Rv1222	2	2	192.5	371.8	179.3	1.53	0.8721	1
Rv1223	htrA	PROBABLE SERINE PROTEASE HTRA (DEGP PROTEIN)	17	1	0.9	0	-0.9	1.77	1	1
Rv1224	tatB	sec-independent translocase	5	0	0	0	0	0	1	1
Rv1225c	-	hypothetical protein Rv1225c	6	6	888	1113.6	225.5	0.91	0.7464	1
Rv1226c	-	PROBABLE TRANSMEMBRANE PROTEIN	15	15	2012.1	1610.1	-402	0.26	0.7392	1
Rv1227c	-	PROBABLE TRANSMEMBRANE PROTEIN	6	5	373.5	188.9	-184.6	-0.4	0.2858	1
Rv1228	lpqX	PROBABLE LIPOPROTEIN LPQX	8	8	1689.7	1411.5	-278.2	0.33	0.7696	1
Rv1229c	mrp	PROBABLE MRP-RELATED PROTEIN MRP	14	0	0	0	0	0	1	1
Rv1230c	-	POSSIBLE MEMBRANE PROTEIN	20	18	2020.9	2637.7	616.8	0.97	0.8517	1
Rv1231c	-	PROBABLE MEMBRANE PROTEIN	7	7	603.5	546.6	-56.9	0.44	0.8829	1
Rv1232c	-	hypothetical protein Rv1232c	8	8	960.7	488.6	-472.2	-0.39	0.2648	1
Rv1233c	-	hypothetical protein Rv1233c	18	16	1661.7	780.5	-881.2	-0.51	0.2699	1
Rv1234	-	PROBABLE TRANSMEMBRANE PROTEIN	8	7	381.1	463.2	82.1	0.87	0.7823	1
Rv1235	lpqY	PROBABLE SUGAR-BINDING LIPOPROTEIN LPQY	28	27	1570	819.6	-750.5	-0.35	0.2239	1
Rv1236	sugA	PROBABLE SUGAR-TRANSPORT INTEGRAL MEMBRANE PROTEIN ABC TRANSPORTER SUGA	18	18	1268.2	1038	-230.2	0.3	0.7647	1
Rv1237	sugB	PROBABLE SUGAR-TRANSPORT INTEGRAL MEMBRANE PROTEIN ABC TRANSPORTER SUGB	11	9	206.9	274.6	67.7	0.99	0.7024	1
Rv1238	sugC	PROBABLE SUGAR-TRANSPORT ATP-BINDING PROTEIN ABC TRANSPORTER SUGC	24	21	1169.9	614.3	-555.6	-0.34	0.2536	1
Rv1239c	corA	POSSIBLE MAGNESIUM AND COBALT TRANSPORT TRANSMEMBRANE PROTEIN CORA	23	21	1763.3	721.3	-1042	-0.7	0.0984	0.9778
Rv1240	mdh	malate dehydrogenase	3	0	0	0	0	0	1	1
Rv1241	-	hypothetical protein Rv1241	1	1	45.3	5.5	-39.8	-2.45	0.0983	0.9778
Rv1242	-	hypothetical protein Rv1242	9	9	1008.1	524	-484.2	-0.36	0.2713	1
Rv1244	lpqZ	PROBABLE LIPOPROTEIN LPQZ	8	8	886.1	668.5	-217.5	0.18	0.6652	1
Rv1245c	-	PROBABLE SHORT-CHAIN TYPE DEHYDROGENASE/REDUCTASE	13	11	1496.2	679	-817.3	-0.56	0.1525	1
Rv1246c	-	hypothetical protein Rv1246c	7	7	892.5	1466.5	574	1.3	0.4166	1
Rv1247c	-	hypothetical protein Rv1247c	4	4	190	298.9	108.9	1.24	0.5184	1
Rv1248c	kgd	alpha-ketoglutarate decarboxylase	41	37	200.1	99.5	-100.5	-0.42	0.1053	1
Rv1249c	-	POSSIBLE MEMBRANE PROTEIN	11	10	2304.9	1321.8	-983.1	-0.22	0.4088	1
Rv1250	-	PROBABLE DRUG-TRANSPORT INTEGRAL MEMBRANE PROTEIN	26	24	2003.3	1578.8	-424.5	0.24	0.7666	1
Rv1251c	-	hypothetical protein Rv1251c	53	47	2281.5	1788.1	-493.4	0.23	0.6764	1
Rv1252c	lprE	PROBABLE LIPOPROTEIN LPRE	7	7	1418.2	862.7	-555.5	-0.13	0.3971	1
Rv1253	deaD	PROBABLE COLD-SHOCK DEAD-BOX PROTEIN A HOMOLOG DEAD (ATP-dependent RNA helicase deaD homolog)	32	26	1428	1555.6	127.6	0.71	0.881	1
Rv1254	-	PROBABLE ACYLTRANSFERASE	26	1	11	35.4	24.4	2.27	1	1
Rv1255c	-	PROBABLE TRANSCRIPTIONAL REGULATORY PROTEIN	8	7	376.5	632.1	255.6	1.33	0.5207	1
Rv1256c	cyp130	PROBA BLE CYTOCHROME P450 130 CYP130	14	14	1497.3	731.2	-766.1	-0.45	0.1844	1
Rv1257c	-	PROBABLE OXIDOREDUCTASE	15	13	999.2	1008.6	9.3	0.6	0.9893	1
Rv1258c	-	PROBABLE CONSERVED INTEGRAL MEMBRANE TRANSPORT PROTEIN	21	21	2002.5	2295.1	292.6	0.78	0.8128	1
Rv1259	-	hypothetical protein Rv1259	11	9	295.8	272.6	-23.3	0.47	0.9002	1
Rv1260	-	hypothetical protein Rv1260	24	15	592.1	713.4	121.3	0.85	0.7816	1
Rv1261c	-	hypothetical protein Rv1261c	10	10	616.3	313.3	-303	-0.39	0.2941	1
Rv1262c	-	HYPOTHETICAL HIT-LIKE PROTEIN	4	4	134.4	237.9	103.5	1.41	0.6013	1
Rv1263	amiB2	amidase	21	20	1388.6	1117.9	-270.6	0.27	0.7597	1
Rv1264	-	ADENYLYL CYCLASE (ATP PYROPHOSPHATE-LYASE) (ADENYLATE CYCLASE)	13	11	1323.6	803.1	-520.5	-0.14	0.4451	1
Rv1265	-	hypothetical protein Rv1265	11	6	106.3	82.1	-24.2	0.21	0.7601	1
Rv1266c	pknH	PROBABLE TRANSMEMBRANE SERINE/THREONINE-PROTEIN KINASE H PKNH (PROTEIN KINASE H) (STPK H)	26	26	3087	2522.7	-564.4	0.29	0.8012	1
Rv1267c	embR	PROBABLE TRANSCRIPTIONAL REGULATORY PROTEIN EMBR	19	18	1957.8	713	-1244.8	-0.87	0.0352	0.7262
Rv1268c	-	hypothetical protein Rv1268c	11	10	1578	1149.5	-428.5	0.13	0.6294	1
Rv1269c	-	CONSERVED PROBABLE SECRETED PROTEIN	7	7	617.3	256.4	-360.8	-0.68	0.0846	0.9361
Rv1270c	lprA	POSSIBLE LIPOPROTEIN LPRA	10	10	243.3	201.4	-41.9	0.31	0.8016	1
Rv1271c	-	CONSERVED HYPOTHETICAL SECRETED PROTEIN	5	5	122.1	161.9	39.8	0.99	0.6967	1
Rv1272c	-	PROBABLE DRUGS-TRANSPORT TRANSMEMBRANE ATP-BINDING PROTEIN ABC TRANSPORTER	28	24	1333.3	975.3	-358	0.13	0.6332	1
Rv1273c	-	PROBABLE DRUGS-TRANSPORT TRANSMEMBRANE ATP-BINDING PROTEIN ABC TRANSPORTER	29	24	1591.2	1331.2	-260.1	0.33	0.7947	1
Rv1274	lprB	POSSIBLE LIPOPROTEIN LPRB	3	0	0	0	0	0	1	1
Rv1275	lprC	POSSIBLE LIPOPROTEIN LPRC	6	4	5.2	4.2	-1	0.27	0.798	1
Rv1276c	-	hypothetical protein Rv1276c	6	5	66.3	52.6	-13.7	0.25	0.7603	1
Rv1277	-	hypothetical protein Rv1277	19	18	1204.8	1324.3	119.5	0.72	0.8759	1
Rv1278	-	hypothetical protein Rv1278	24	18	745.9	735.7	-10.2	0.57	0.984	1
Rv1279	-	PROBABLE DEHYDROGENASE FAD flavoprotein GMC oxidoreductase	25	25	1298.7	1644.7	346.1	0.93	0.716	1
Rv1280c	oppA	PROBABLE PERIPLASMIC OLIGOPEPTIDE-BINDING LIPOPROTEIN OPPA	25	23	1682	809.6	-872.4	-0.47	0.1552	1
Rv1281c	oppD	PROBABLE OLIGOPEPTIDE-TRANSPORT ATP-BINDING PROTEIN ABC TRANSPORTER OPPD	25	18	340.5	524.7	184.3	1.21	0.5222	1
Rv1282c	oppC	PROBABLE OLIGOPEPTIDE-TRANSPORT INTEGRAL MEMBRANE PROTEIN ABC TRANSPORTER OPPC	15	13	401.4	381.6	-19.8	0.51	0.9422	1
Rv1283c	oppB	PROBABLE OLIGOPEPTIDE-TRANSPORT INTEGRAL MEMBRANE PROTEIN ABC TRANSPORTER OPPB	17	16	920.6	414.8	-505.8	-0.57	0.1722	1
Rv1284	-	hypothetical protein Rv1284	4	3	156.4	13.3	-143.1	-2.97	0.1685	1
Rv1285	cysD	sulfate adenylyltransferase subunit 2	9	8	467.8	40.3	-427.5	-2.95	0.008	0.3587
Rv1286	cysN	bifunctional sulfate adenylyltransferase subunit 1/adenylylsulfate kinase protein	27	26	1707.8	400.1	-1307.7	-1.51	0	0
Rv1287	-	hypothetical protein Rv1287	10	10	628.1	329.5	-298.6	-0.35	0.3274	1
Rv1288	-	hypothetical protein Rv1288	32	32	3757.4	3131.4	-626	0.32	0.8835	1
Rv1289	-	hypothetical protein Rv1289	10	10	821.5	290.5	-531	-0.91	0.0477	0.8147
Rv1290A	-	hypothetical protein Rv1290A	7	7	463.7	300.7	-163.1	-0.04	0.5645	1
Rv1290c	-	hypothetical protein Rv1290c	32	32	4670	4228	-442	0.44	0.9352	1
Rv1291c	-	CONSERVED HYPOTHETICAL SECRETED PROTEIN	2	2	106.6	0	-106.6	-5.15	0.004	0.2272
Rv1292	argS	arginyl-tRNA synthetase	33	1	0.9	0	-0.9	1.75	1	1
Rv1293	lysA	PROBABLE DIAMINOPIMELATE DECARBOXYLASE LYSA (DAP DECARBOXYLASE)	24	0	0	0	0	0	1	1
Rv1294	thrA	homoserine dehydrogenase	20	0	0	0	0	0	1	1
Rv1295	thrC	threonine synthase	17	0	0	0	0	0	1	1
Rv1296	thrB	homoserine kinase	14	1	0	1.5	1.5	-0.4	1	1
Rv1297	rho	transcription termination factor Rho	17	1	0	50	50	4.64	1	1
Rv1298	rpmE	50S ribosomal protein L31	6	3	0	36.6	36.6	4.19	0.0429	0.7987
Rv1299	prfA	peptide chain release factor 1	14	0	0	0	0	0	1	1
Rv1300	hemK	PROBABLE HEMK PROTEIN HOMOLOG HEMK	14	9	1.8	111.9	110.2	6.56	0.0006	0.0568
Rv1301	-	hypothetical protein Rv1301	10	3	1.7	2.8	1.1	1.3	0.7328	1
Rv1302	rfe	PROBABLE UNDECAPAPRENYL-PHOSPHATE ALPHA-N-ACETYLGLUCOSAMINYLTRANSFERASE RFE (UDP-GlcNAc TRANSFERASE)	16	0	0	0	0	0	1	1
Rv1303	-	hypothetical protein Rv1303	4	1	125.1	89.5	-35.6	0.1	0.5953	1
Rv1304	atpB	F0F1 ATP synthase subunit A	10	0	0	0	0	0	1	1
Rv1305	atpE	F0F1 ATP synthase subunit C	6	0	0	0	0	0	1	1
Rv1306	atpF	F0F1 ATP synthase subunit B	3	0	0	0	0	0	1	1
Rv1307	atpH	PROBABLE ATP SYNTHASE DELTA CHAIN ATPH	15	1	0.9	0	-0.9	1.76	1	1
Rv1308	atpA	F0F1 ATP synthase subunit alpha	21	0	0	0	0	0	1	1
Rv1309	atpG	F0F1 ATP synthase subunit gamma	16	0	0	0	0	0	1	1
Rv1310	atpD	F0F1 ATP synthase subunit beta	18	0	0	0	0	0	1	1
Rv1311	atpC	F0F1 ATP synthase subunit epsilon	1	0	0	0	0	0	1	1
Rv1312	-	CONSERVED HYPOTHETICAL SECRETED PROTEIN	8	7	77.8	102.2	24.5	0.98	0.7591	1
Rv1314c	-	hypothetical protein Rv1314c	12	12	1395.7	1056.9	-338.8	0.18	0.6841	1
Rv1315	murA	UDP-N-acetylglucosamine 1-carboxyvinyltransferase	13	0	0	0	0	0	1	1
Rv1316c	ogt	PROBABLE METHYLATED-DNA--PROTEIN-CYSTEINE METHYLTRANSFERASE OGT (6-O-methylguanine-DNA methyltransferase) (O-6-methylguanine-DNA-alkyltransferase)	7	6	1043.8	549.9	-493.9	-0.34	0.4197	1
Rv1317c	alkA	PROBABLE ADA REGULATORY PROTEIN ALKA (Regulatory protein of adaptative response) (Methylated-DNA--protein-cysteine methyltransferase) (O-6-methylguanine-DNA alkyltransferase) (O-6-methylguanine-DNA methyltransferase) (3-methyladenine DNA glycosylase II)	10	10	832.4	589.2	-243.2	0.09	0.5786	1
Rv1318c	-	POSSIBLE ADENYLATE CYCLASE (ATP PYROPHOSPHATE-LYASE) (ADENYLYL CYCLASE)	17	17	2697.8	1554.5	-1143.3	-0.21	0.4399	1
Rv1319c	-	POSSIBLE ADENYLATE CYCLASE (ATP PYROPHOSPHATE-LYASE) (ADENYLYL CYCLASE)	28	27	3821.6	3920.3	98.6	0.62	0.9851	1
Rv1320c	-	POSSIBLE ADENYLATE CYCLASE (ATP PYROPHOSPHATE-LYASE) (ADENYLYL CYCLASE)	27	25	4411.5	3034	-1377.5	0.04	0.5701	1
Rv1321	-	hypothetical protein Rv1321	9	9	1245.2	538.1	-707.1	-0.63	0.1208	1
Rv1322	-	hypothetical protein Rv1322	5	5	473.6	2048.5	1574.9	2.7	0.4027	1
Rv1322A	-	hypothetical protein Rv1322A	6	6	287.9	465.1	177.2	1.28	0.4345	1
Rv1323	fadA4	acetyl-CoA acetyltransferase	12	12	1671.7	1049.5	-622.1	-0.09	0.4303	1
Rv1324	-	POSSIBLE THIOREDOXIN	5	4	116.5	71	-45.5	-0.13	0.5518	1
Rv1326c	glgB	glycogen branching enzyme	41	2	1.7	1.5	-0.2	0.4	1	1
Rv1327c	glgE	PROBABLE GLUCANASE GLGE	35	0	0	0	0	0	1	1
Rv1328	glgP	PROBABLE GLYCOGEN PHOSPHORYLASE GLGP	40	39	2277.1	2934.5	657.4	0.95	0.7229	1
Rv1329c	dinG	PROBABLE ATP-DEPENDENT HELICASE DING	23	21	1133.7	1105.3	-28.4	0.55	0.969	1
Rv1330c	-	nicotinate phosphoribosyltransferase	23	20	2431.9	1766.1	-665.7	0.12	0.6133	1
Rv1331	clpS	ATP-dependent Clp protease adaptor protein ClpS	5	5	559.8	364.7	-195.1	-0.03	0.4962	1
Rv1332	-	PROBABLE TRANSCRIPTIONAL REGULATORY PROTEIN	6	6	455.7	156.3	-299.4	-0.96	0.2017	1
Rv1333	-	PROBABLE HYDROLASE	10	9	1005.6	601.3	-404.3	-0.16	0.446	1
Rv1334	-	hypothetical protein Rv1334	10	10	1499.2	897.6	-601.6	-0.16	0.3541	1
Rv1335	-	9.5 KDA CULTURE FILTRATE ANTIGEN CFP10A	4	4	967.6	336.4	-631.2	-0.94	0.0746	0.9361
Rv1336	cysM	PROBABLE CYSTEINE SYNTHASE B CYSM (CSASE B) (O-acetylserine sulfhydrylase B) (O-acetylserine (Thiol)-lyase B)	16	16	2604.5	1647.4	-957.1	-0.08	0.4245	1
Rv1337	-	PROBABLE INTEGRAL MEMBRANE PROTEIN	12	12	1462.3	1387.7	-74.6	0.51	0.9541	1
Rv1338	murI	glutamate racemase	16	9	6.8	15.9	9	1.8	0.2584	1
Rv1339	-	hypothetical protein Rv1339	16	12	198.4	46.4	-152	-1.51	0.0005	0.0501
Rv1340	rph	ribonuclease PH	13	12	339.8	34.2	-305.6	-2.73	0	0
Rv1341	-	putative deoxyribonucleotide triphosphate pyrophosphatase	5	5	213.2	79.9	-133.3	-0.83	0.1698	1
Rv1342c	-	hypothetical protein Rv1342c	5	2	3.5	1.5	-2	-0.62	0.4678	1
Rv1343c	lprD	PROBABLE CONSERVED LIPOPROTEIN LPRD	11	3	2.6	12	9.5	2.82	0.4813	1
Rv1344	-	acyl carrier protein	7	7	698.1	505.7	-192.4	0.12	0.6288	1
Rv1345	fadD33	acyl-CoA synthetase	23	20	1575.9	1561.5	-14.3	0.57	0.9911	1
Rv1346	fadE14	POSSIBLE ACYL-CoA DEHYDROGENASE FADE14	13	12	742.5	481.6	-260.9	-0.04	0.4975	1
Rv1347c	-	hypothetical protein Rv1347c	13	8	70.8	57.4	-13.4	0.28	0.8431	1
Rv1348	-	PROBABLE DRUGS-TRANSPORT TRANSMEMBRANE ATP-BINDING PROTEIN ABC TRANSPORTER	37	19	422.8	188	-234.9	-0.58	0.1542	1
Rv1349	-	PROBABLE DRUGS-TRANSPORT TRANSMEMBRANE ATP-BINDING PROTEIN ABC TRANSPORTER	17	11	93.6	39.3	-54.3	-0.67	0.2809	1
Rv1350	fabG	3-ketoacyl-(acyl-carrier-protein) reductase	12	7	243.9	125.5	-118.4	-0.37	0.3982	1
Rv1351	-	hypothetical protein Rv1351	10	8	325.1	158	-167.1	-0.46	0.2672	1
Rv1352	-	hypothetical protein Rv1352	5	5	185.8	405.6	219.8	1.71	0.4557	1
Rv1353c	-	PROBABLE TRANSCRIPTIONAL REGULATORY PROTEIN	12	11	343.8	607.7	263.9	1.41	0.4709	1
Rv1354c	-	hypothetical protein Rv1354c	40	37	1564.3	1060.3	-504.1	0.02	0.5308	1
Rv1355c	moeY	hypothetical protein Rv1355c	36	27	781.8	427.6	-354.2	-0.29	0.2832	1
Rv1356c	-	hypothetical protein Rv1356c	25	19	1293.4	507	-786.4	-0.77	0.0737	0.9361
Rv1357c	-	hypothetical protein Rv1357c	12	12	795.1	1357.5	562.4	1.36	0.8873	1
Rv1358	-	PROBABLE TRANSCRIPTIONAL REGULATORY PROTEIN	66	60	4560	5151	591	0.76	0.9278	1
Rv1359	-	PROBABLE TRANSCRIPTIONAL REGULATORY PROTEIN	17	15	843.4	693.9	-149.5	0.3	0.746	1
Rv1360	-	PROBABLE OXIDOREDUCTASE	12	12	1869.2	1246.6	-622.6	0	0.5265	1
Rv1362c	-	POSSIBLE MEMBRANE PROTEIN	13	12	832.4	898.5	66.1	0.7	0.9181	1
Rv1363c	-	POSSIBLE MEMBRANE PROTEIN	6	6	373	326.9	-46	0.39	0.8386	1
Rv1364c	-	hypothetical protein Rv1364c	31	31	2771.4	2110.9	-660.4	0.19	0.7296	1
Rv1365c	rsfA	ANTI-ANTI-SIGMA FACTOR RSFA (ANTI-SIGMA FACTOR ANTAGONIST) (REGULATOR OF SIGMA F A)	5	4	397.3	353.1	-44.2	0.41	0.8535	1
Rv1366	-	hypothetical protein Rv1366	17	17	984	846.6	-137.4	0.37	0.835	1
Rv1367c	-	hypothetical protein Rv1367c	13	13	1362.7	816.4	-546.3	-0.15	0.3635	1
Rv1368	lprF	PROBABLE CONSERVED LIPOPROTEIN LPRF	7	7	1304.6	1310.5	5.9	0.59	0.9943	1
Rv1371	-	PROBABLE CONSERVED MEMBRANE PROTEIN	28	25	620.2	381.7	-238.4	-0.12	0.4544	1
Rv1372	-	hypothetical protein Rv1372	18	17	563.7	744.1	180.4	0.99	0.7251	1
Rv1373	-	GLYCOLIPID SULFOTRANSFERASE	17	16	1957.4	1625.1	-332.4	0.32	0.8263	1
Rv1374c	-	hypothetical protein Rv1374c	12	12	1953.8	1418.5	-535.3	0.12	0.6164	1
Rv1375	-	hypothetical protein Rv1375	20	20	4331.5	2313.8	-2017.6	-0.32	0.2022	1
Rv1376	-	hypothetical protein Rv1376	14	13	2153.5	1551.9	-601.6	0.11	0.6194	1
Rv1377c	-	PUTATIVE TRANSFERASE	10	10	448.5	377	-71.4	0.33	0.7974	1
Rv1378c	-	hypothetical protein Rv1378c	19	15	1400.2	768.2	-632	-0.28	0.2826	1
Rv1379	pyrR	pyrimidine regulatory protein PyrR	7	2	160.2	28.9	-131.4	-1.89	0.1153	1
Rv1380	pyrB	aspartate carbamoyltransferase catalytic subunit	12	0	0	0	0	0	1	1
Rv1381	pyrC	dihydroorotase	9	0	0	0	0	0	1	1
Rv1382	-	PROBABLE EXPORT OR MEMBRANE PROTEIN	6	1	0	1.3	1.3	-0.63	1	1
Rv1383	carA	carbamoyl phosphate synthase small subunit	10	0	0	0	0	0	1	1
Rv1384	carB	carbamoyl phosphate synthase large subunit	42	0	0	0	0	0	1	1
Rv1385	pyrF	orotidine 5'-phosphate decarboxylase	5	0	0	0	0	0	1	1
Rv1388	mihF	PUTATIVE INTEGRATION HOST FACTOR MIHF	5	5	159.9	41.6	-118.3	-1.36	0.4199	1
Rv1389	gmk	guanylate kinase	6	0	0	0	0	0	1	1
Rv1390	rpoZ	DNA-directed RNA polymerase subunit omega	6	2	0	2.6	2.6	0.37	0.4654	1
Rv1391	dfp	bifunctional phosphopantothenoylcysteine decarboxylase/phosphopantothenate synthase	15	0	0	0	0	0	1	1
Rv1392	metK	S-adenosylmethionine synthetase	17	0	0	0	0	0	1	1
Rv1393c	-	PROBABLE MONOXYGENASE	24	23	3198.2	2376.8	-821.3	0.16	0.6753	1
Rv1394c	cyp132	PROBABLE CYTOCHROME P450 132 CYP132	18	15	1510.1	1093.1	-417	0.12	0.6277	1
Rv1395	-	PROBABLE TRANSCRIPTIONAL REGULATORY PROTEIN	13	11	799	2192.6	1393.6	2.04	0.6148	1
Rv1397c	-	hypothetical protein Rv1397c	6	5	238.7	107.8	-130.9	-0.56	0.3109	1
Rv1398c	-	hypothetical protein Rv1398c	3	3	373.1	198.2	-174.9	-0.33	0.3182	1
Rv1399c	lipH	PROBABLE LIPASE LIPH	14	13	899.2	693.8	-205.4	0.21	0.713	1
Rv1400c	lipI	PROBABLE LIPASE LIPH	15	14	290.3	414.9	124.7	1.1	0.6466	1
Rv1401	-	POSSIBLE MEMBRANE PROTEIN	5	5	54.8	35.1	-19.7	-0.06	0.6263	1
Rv1402	priA	primosome assembly protein PriA	22	4	0.9	4.1	3.2	2.8	0.2474	1
Rv1403c	-	PUTATIVE METHYLTRANSFERASE	13	13	1125.3	429.9	-695.4	-0.8	0.0634	0.8811
Rv1404	-	PROBABLE TRANSCRIPTIONAL REGULATORY PROTEIN	5	5	68.8	83.7	14.9	0.87	0.8401	1
Rv1405c	-	PUTATIVE METHYLTRANSFERASE	10	10	2413.6	1139.7	-1273.9	-0.5	0.198	1
Rv1406	fmt	methionyl-tRNA formyltransferase	9	1	1.7	0	-1.7	0.81	0.4003	1
Rv1407	fmu	PROBABLE FMU PROTEIN (SUN PROTEIN)	19	17	1415.9	1111.2	-304.7	0.24	0.7358	1
Rv1408	rpe	ribulose-phosphate 3-epimerase	11	6	3.4	37.1	33.7	4.03	0.012	0.4434
Rv1409	ribG	PROBABLE BIFUNCTIONAL riboflavin biosynthesis protein RIBG : Diaminohydroxyphosphoribosylaminopyrimidine deaminase (Riboflavin-specific deaminase) + 5-amino-6-(5-phosphoribosylamino) uracil reductase (HTP reductase)	12	0	0	0	0	0	1	1
Rv1410c	-	AMINOGLYCOSIDES/TETRACYCLINE-TRANSPORT INTEGRAL MEMBRANE PROTEIN	27	26	2221.3	1440.8	-780.4	-0.04	0.4684	1
Rv1411c	lprG	PROBABLE CONSERVED LIPOPROTEIN LPRG	8	7	836.9	304.9	-532.1	-0.87	0.1309	1
Rv1412	ribC	riboflavin synthase subunit alpha	6	0	0	0	0	0	1	1
Rv1413	-	hypothetical protein Rv1413	4	4	632	511.3	-120.7	0.28	0.7545	1
Rv1414	-	hypothetical protein Rv1414	3	3	199.2	215	15.8	0.7	0.938	1
Rv1415	ribA2	bifunctional 3,4-dihydroxy-2-butanone 4-phosphate synthase/GTP cyclohydrolase II protein	14	0	0	0	0	0	1	1
Rv1416	ribH	riboflavin synthase subunit beta	4	1	0	1.5	1.5	-0.42	1	1
Rv1417	-	POSSIBLE CONSERVED MEMBRANE PROTEIN	8	4	56.2	71	14.8	0.92	0.776	1
Rv1418	lprH	PROBABLE LIPOPROTEIN LPRH	13	12	764.4	618.2	-146.2	0.28	0.7453	1
Rv1419	-	hypothetical protein Rv1419	3	3	75.5	138.1	62.6	1.46	0.8224	1
Rv1420	uvrC	excinuclease ABC subunit C	25	22	675.9	603.1	-72.8	0.42	0.843	1
Rv1421	-	hypothetical protein Rv1421	19	17	1220.9	1639.3	418.4	1.01	0.6893	1
Rv1422	-	hypothetical protein Rv1422	9	7	339.4	216.5	-122.9	-0.06	0.505	1
Rv1423	whiA	PROBABLE TRANSCRIPTIONAL REGULATORY PROTEIN WHIA	9	0	0	0	0	0	1	1
Rv1424c	-	POSSIBLE MEMBRANE PROTEIN	17	15	710.9	1123.2	412.4	1.24	0.5781	1
Rv1425	-	hypothetical protein Rv1425	17	16	1380.3	1317.1	-63.2	0.52	0.9453	1
Rv1426c	lipO	PROBABLE ESTERASE LIPO	26	21	486.1	274.5	-211.6	-0.24	0.3891	1
Rv1427c	fadD12	acyl-CoA synthetase	16	13	801.2	1055.2	254	0.98	0.7102	1
Rv1428c	-	hypothetical protein Rv1428c	16	16	1376.3	1318.5	-57.8	0.52	0.9546	1
Rv1429	-	hypothetical protein Rv1429	21	18	1330.1	1179.4	-150.7	0.41	0.8699	1
Rv1431	-	hypothetical protein Rv1431	25	21	1229.2	1053.5	-175.7	0.36	0.8571	1
Rv1432	-	PROBABLE DEHYDROGENASE	15	14	762.8	97.7	-665.1	-2.38	0.0003	0.033
Rv1433	-	POSSIBLE CONSERVED EXPORTED PROTEIN	16	15	3048.1	1576.3	-1471.7	-0.37	0.151	1
Rv1434	-	hypothetical protein Rv1434	1	1	142.1	86.9	-55.2	-0.12	0.7017	1
Rv1435c	-	Probable conserved Proline, Glycine, Valine-rich secreted protein	16	13	945	663.4	-281.6	0.07	0.5687	1
Rv1436	gap	glyceraldehyde-3-phosphate dehydrogenase	12	7	5.2	4.5	-0.7	0.38	0.8918	1
Rv1437	pgk	phosphoglycerate kinase	14	5	4.3	21.1	16.8	2.87	0.5129	1
Rv1438	tpiA	triosephosphate isomerase	14	0	0	0	0	0	1	1
Rv1439c	-	hypothetical protein Rv1439c	7	7	930.2	400.9	-529.3	-0.63	0.1492	1
Rv1440	secG	preprotein translocase subunit SecG	4	0	0	0	0	0	1	1
Rv1442	bisC	PROBABLE BIOTIN SULFOXIDE REDUCTASE BISC (BDS reductase) (BSO reductase)	35	32	3107.3	1270.1	-1837.3	-0.71	0.0224	0.6038
Rv1443c	-	hypothetical protein Rv1443c	1	1	5.9	45.7	39.9	3.55	0.7056	1
Rv1444c	-	hypothetical protein Rv1444c	3	3	192.3	156.9	-35.4	0.29	0.7813	1
Rv1445c	devB	6-phosphogluconolactonase	7	6	200.1	133	-67.1	0	0.5557	1
Rv1446c	opcA	PUTATIVE OXPP CYCLE PROTEIN OPCA	13	9	199.6	53.5	-146.1	-1.32	0.0808	0.9361
Rv1447c	zwf2	glucose-6-phosphate 1-dehydrogenase	15	14	702.5	483	-219.4	0.04	0.5581	1
Rv1448c	tal	transaldolase	11	9	429.6	797	367.4	1.48	0.8459	1
Rv1449c	tkt	transketolase	20	0	0	0	0	0	1	1
Rv1451	ctaB	protoheme IX farnesyltransferase	15	2	0.9	1.5	0.6	1.35	1	1
Rv1453	-	POSSIBLE TRANSCRIPTIONAL ACTIVATOR PROTEIN	10	10	1514.4	1057.7	-456.7	0.07	0.5608	1
Rv1454c	qor	PROBABLE QUINONE REDUCTASE QOR (NADPH:quinone reductase) (Zeta-crystallin homolog protein)	15	14	2262.6	1020.4	-1242.2	-0.56	0.1086	1
Rv1455	-	hypothetical protein Rv1455	12	12	2817.3	3579.7	762.4	0.93	0.7562	1
Rv1456c	-	PROBABLE UNIDENTIFIED ANTIBIOTIC-TRANSPORT INTEGRAL MEMBRANE ABC TRANSPORTER	14	2	0.9	1.5	0.6	1.39	1	1
Rv1457c	-	PROBABLE UNIDENTIFIED ANTIBIOTIC-TRANSPORT INTEGRAL MEMBRANE ABC TRANSPORTER	8	7	14.6	20.8	6.1	1.09	0.7262	1
Rv1458c	-	PROBABLE UNIDENTIFIED ANTIBIOTIC-TRANSPORT ATP-BINDING PROTEIN ABC TRANSPORTER	13	11	59.9	162.5	102.6	2.02	0.1682	1
Rv1459c	-	POSSIBLE CONSERVED INTEGRAL MEMBRANE PROTEIN	23	4	410.3	217.2	-193.1	-0.33	0.5727	1
Rv1460	-	PROBABLE TRANSCRIPTIONAL REGULATORY PROTEIN	7	6	303	84.3	-218.7	-1.26	0.264	1
Rv1461	-	hypothetical protein Rv1461	56	0	0	0	0	0	1	1
Rv1462	-	hypothetical protein Rv1462	14	0	0	0	0	0	1	1
Rv1463	-	PROBABLE CONSERVED ATP-BINDING PROTEIN ABC TRANSPORTER	10	0	0	0	0	0	1	1
Rv1464	csd	PROBABLE CYSTEINE DESULFURASE CSD	15	2	2.6	2.8	0.3	0.72	1	1
Rv1465	-	POSSIBLE NITROGEN FIXATION RELATED PROTEIN	7	1	95.9	14.9	-80.9	-2.1	0.1966	1
Rv1466	-	hypothetical protein Rv1466	1	1	14.4	6.5	-7.9	-0.56	0.6965	1
Rv1467c	fadE15	PROBABLE ACYL-CoA DEHYDROGENASE FADE15	25	25	2261.1	1468.1	-793	-0.04	0.5022	1
Rv1469	ctpD	PROBABLE CATION TRANSPORTER P-TYPE ATPASE D CTPD	18	17	800.5	976.4	175.9	0.87	0.7931	1
Rv1470	trxA	PROBABLE THIOREDOXIN TRXA	5	5	943.4	610.9	-332.5	-0.04	0.4978	1
Rv1471	trxB1	PROBABLE THIOREDOXIN TRXB1	2	2	127.3	80.4	-46.8	-0.08	0.5213	1
Rv1472	echA12	enoyl-CoA hydratase	14	14	2141.8	1211.4	-930.4	-0.24	0.2905	1
Rv1473	-	PROBABLE MACROLIDE-TRANSPORT ATP-BINDING PROTEIN ABC TRANSPORTER	22	20	652.8	1847.8	1195.1	2.09	0.0971	0.9778
Rv1473A	-	POSSIBLE TRANSCRIPTIONAL REGULATORY PROTEIN	4	4	203.2	367	163.8	1.44	0.4807	1
Rv1474c	-	PROBABLE TRANSCRIPTIONAL REGULATORY PROTEIN	8	7	545.3	479.8	-65.5	0.4	0.8573	1
Rv1475c	acn	aconitate hydratase	47	1	0	1.5	1.5	-0.4	1	1
Rv1476	-	POSSIBLE MEMBRANE PROTEIN	5	0	0	0	0	0	1	1
Rv1477	-	HYPOTHETICAL INVASION PROTEIN	21	10	109.6	74.7	-35	0.03	0.596	1
Rv1478	-	HYPOTHETICAL INVASION PROTEIN	7	7	1026	778.5	-247.5	0.19	0.6766	1
Rv1479	moxR1	PROBABLE TRANSCRIPTIONAL REGULATORY PROTEIN MOXR1	13	0	0	0	0	0	1	1
Rv1480	-	hypothetical protein Rv1480	6	1	175.4	52.6	-122.8	-1.15	0.2997	1
Rv1481	-	PROBABLE MEMBRANE PROTEIN	11	0	0	0	0	0	1	1
Rv1482c	-	hypothetical protein Rv1482c	14	13	1889	1252.4	-636.6	-0.01	0.52	1
Rv1483	fabG1	3-OXOACYL-	12	1	0.9	0	-0.9	1.82	1	1
Rv1484	inhA	enoyl-(acyl carrier protein) reductase	7	0	0	0	0	0	1	1
Rv1485	hemH	ferrochelatase	24	1	0	1.3	1.3	-0.62	1	1
Rv1486c	-	hypothetical protein Rv1486c	7	7	913.2	950.6	37.4	0.64	0.9464	1
Rv1487	-	hypothetical protein Rv1487	3	3	207.8	48.8	-159	-1.5	0.1553	1
Rv1488	-	POSSIBLE EXPORTED CONSERVED PROTEIN	14	14	2953.7	1411.8	-1541.9	-0.48	0.097	0.9778
Rv1489	-	hypothetical protein Rv1489	6	6	704.3	696.8	-7.5	0.57	0.9873	1
Rv1489A	-	hypothetical protein Rv1489A	4	4	432.6	156.8	-275.8	-0.88	0.1795	1
Rv1490	-	PROBABLE MEMBRANE PROTEIN	37	28	1034.3	950.3	-84	0.46	0.9016	1
Rv1491c	-	hypothetical protein Rv1491c	14	13	1000.9	688	-312.9	0.04	0.5464	1
Rv1492	mutA	PROBABLE METHYLMALONYL-CoA MUTASE SMALL SUBUNIT MUTA (MCM)	13	11	1344.4	677.6	-666.7	-0.4	0.2181	1
Rv1493	mutB	methylmalonyl-CoA mutase	28	23	2962.8	2135.4	-827.5	0.11	0.6232	1
Rv1494	-	hypothetical protein Rv1494	8	7	480.9	335.4	-145.6	0.06	0.5945	1
Rv1495	-	hypothetical protein Rv1495	5	5	341.1	221	-120.1	-0.04	0.5271	1
Rv1496	-	arginine/ornithine transport system ATPase	3	3	391.1	356.3	-34.9	0.45	0.8821	1
Rv1497	lipL	PROBABLE ESTERASE LIPL	14	12	1072.7	1052.6	-20.2	0.56	0.9798	1
Rv1498A	-	hypothetical protein Rv1498A	3	3	521.2	261.6	-259.5	-0.41	0.3252	1
Rv1498c	-	PROBABLE METHYLTRANSFERASE	16	14	2249.3	2174.1	-75.2	0.54	0.9566	1
Rv1499	-	hypothetical protein Rv1499	4	4	491.5	290.7	-200.8	-0.17	0.3503	1
Rv1500	-	PROBABLE GLYCOSYLTRANSFERASE	32	20	1236.6	477.1	-759.5	-0.79	0.1076	1
Rv1501	-	hypothetical protein Rv1501	30	25	892.9	681	-211.8	0.19	0.6857	1
Rv1502	-	hypothetical protein Rv1502	32	27	1002.7	585	-417.8	-0.19	0.4078	1
Rv1503c	-	hypothetical protein Rv1503c	18	17	2423.6	1540.2	-883.4	-0.07	0.4527	1
Rv1504c	-	hypothetical protein Rv1504c	12	12	2648.2	1788.1	-860.1	0.02	0.5255	1
Rv1505c	-	hypothetical protein Rv1505c	25	19	972.3	315.9	-656.4	-1.04	0.0651	0.8839
Rv1506c	-	hypothetical protein Rv1506c	19	17	799.7	334.4	-465.3	-0.67	0.1528	1
Rv1507A	-	hypothetical protein Rv1507A	16	9	471.7	218.1	-253.6	-0.53	0.3475	1
Rv1507c	-	hypothetical protein Rv1507c	26	14	252.1	63.1	-189	-1.41	0.0335	0.7091
Rv1508A	-	hypothetical protein Rv1508A	13	12	1020.1	504.5	-515.6	-0.43	0.2603	1
Rv1508c	-	Probable membrane protein	40	40	7330.1	3947.5	-3382.5	-0.31	0.1855	1
Rv1509	-	hypothetical protein Rv1509	16	11	527.1	556	28.9	0.66	0.9492	1
Rv1510	-	conserved probable membrane protein	22	22	3218.9	2440.4	-778.5	0.19	0.7457	1
Rv1511	gmdA	GDP-D-mannose dehydratase gmdA (GDP-mannose 4,6 dehydratase) (GMD)	19	18	3506.4	2886.8	-619.6	0.3	0.7782	1
Rv1512	epiA	probable nucleotide-sugar epimerase epiA	11	9	194.1	57.2	-136.9	-1.18	0.1983	1
Rv1513	-	hypothetical protein Rv1513	7	6	145.9	121.4	-24.5	0.32	0.8883	1
Rv1514c	-	hypothetical protein Rv1514c	17	13	432.3	338.9	-93.4	0.23	0.7744	1
Rv1515c	-	hypothetical protein Rv1515c	16	13	512.2	459.4	-52.8	0.43	0.8647	1
Rv1516c	-	probable sugar transferase	11	10	531.7	419.3	-112.5	0.24	0.7319	1
Rv1517	-	hypothetical protein Rv1517	13	10	779.1	482.6	-296.5	-0.11	0.4988	1
Rv1518	-	hypothetical protein Rv1518	11	11	723.4	404.3	-319.1	-0.25	0.337	1
Rv1519	-	hypothetical protein Rv1519	3	3	533.4	172.9	-360.5	-1.04	0.1618	1
Rv1520	-	probable sugar transferase	20	19	3516.2	2007.5	-1508.7	-0.22	0.2178	1
Rv1521	fadD25	acyl-CoA synthetase	35	35	3450.3	1704.4	-1745.9	-0.43	0.1111	1
Rv1522c	mmpL12	PROBABLE CONSERVED TRANSMEMBRANE TRANSPORT PROTEIN MMPL12	46	41	4894	3746.5	-1147.5	0.2	0.7333	1
Rv1523	-	Probable methyltransferase	15	15	2146.9	1581.3	-565.6	0.14	0.6463	1
Rv1524	-	Probable glycosyltransferase	12	12	390.4	337.8	-52.6	0.38	0.8371	1
Rv1525	wbbL2	POSSIBLE RHAMNOSYL TRANSFERASE WBBL2	20	12	182.2	240.1	57.9	0.98	0.7495	1
Rv1526c	-	Probable glycosyltransferase	18	16	777.9	1179.4	401.5	1.19	0.6317	1
Rv1527c	pks5	Probable polyketide synthase pks5	86	77	6324.6	5242.3	-1082.3	0.31	0.8645	1
Rv1528c	papA4	PROBABLE CONSERVED POLYKETIDE SYNTHASE ASSOCIATED PROTEIN PAPA4	7	7	622.4	549.2	-73.2	0.4	0.8496	1
Rv1529	fadD24	acyl-CoA synthetase	33	32	1240.5	1337.9	97.3	0.69	0.8942	1
Rv1530	adh	Probable alcohol dehydrogenase adh	22	16	289.9	383.6	93.7	0.99	0.7461	1
Rv1531	-	hypothetical protein Rv1531	8	7	293.6	82.9	-210.7	-1.24	0.0835	0.9361
Rv1532c	-	hypothetical protein Rv1532c	4	3	190.4	85.6	-104.8	-0.57	0.3326	1
Rv1533	-	hypothetical protein Rv1533	10	9	714.6	311.9	-402.7	-0.61	0.1228	1
Rv1534	-	Probable transcriptional regulator	16	16	703.8	300.5	-403.3	-0.64	0.0784	0.9361
Rv1535	-	hypothetical protein Rv1535	4	4	861.9	372.7	-489.2	-0.62	0.0973	0.9778
Rv1536	ileS	isoleucyl-tRNA synthetase	72	0	0	0	0	0	1	1
Rv1537	dinX	DNA polymerase IV	13	12	748.2	506.8	-241.4	0.02	0.5284	1
Rv1538c	ansA	Probable L-aparaginase ansA	14	14	1976.3	1355	-621.2	0.04	0.5462	1
Rv1539	lspA	lipoprotein signal peptidase	8	3	210.6	37.6	-173	-1.9	0.1371	1
Rv1540	-	CONSERVED HYPOTHETICAL PROTEIN MEMBER OF yabO/yceC/yfiI FAMILY	12	10	61.6	12.2	-49.5	-1.76	0.0036	0.2174
Rv1541c	lprI	Possible lipoprotein lprI	9	9	1166.7	853.7	-313	0.13	0.6428	1
Rv1542c	glbN	Probable hemoglobin glbN	7	7	856.2	507.3	-349	-0.17	0.3656	1
Rv1543	-	POSSIBLE FATTY ACYL-CoA REDUCTASE	14	13	1598.5	2052	453.5	0.95	0.7789	1
Rv1544	-	Possible ketoacyl reductase	11	10	1518.1	1206.2	-311.9	0.25	0.7352	1
Rv1545	-	hypothetical protein Rv1545	3	2	433.6	529.3	95.7	0.87	0.7976	1
Rv1546	-	hypothetical protein Rv1546	3	3	614.4	389.1	-225.3	-0.07	0.4423	1
Rv1547	dnaE	DNA polymerase III subunit alpha	45	3	0	4.5	4.5	1.18	0.2335	1
Rv1549	fadD11.1	POSSIBLE FATTY-ACID-CoA LIGASE FADD11.1 (FATTY-ACID-CoA SYNTHETASE) (FATTY-ACID-CoA SYNTHASE)	9	8	1303.9	552.5	-751.4	-0.65	0.1496	1
Rv1550	fadD11	PROBABLE FATTY-ACID-CoA LIGASE FADD11 (FATTY-ACID-CoA SYNTHETASE) (FATTY-ACID-CoA SYNTHASE)	25	24	2958.8	1819.7	-1139.1	-0.12	0.363	1
Rv1551	plsB1	glycerol-3-phosphate acyltransferase	29	28	2277.9	1920.9	-357	0.34	0.8232	1
Rv1552	frdA	fumarate reductase flavoprotein subunit	34	31	2085.8	1419.5	-666.3	0.03	0.5373	1
Rv1553	frdB	PROBABLE FUMARATE REDUCTASE	13	13	1253.9	1029.3	-224.5	0.3	0.7645	1
Rv1554	frdC	PROBABLE FUMARATE REDUCTASE	9	8	882.4	612	-270.3	0.06	0.5642	1
Rv1555	frdD	fumarate reductase subunit D	3	3	374.9	79.9	-295	-1.65	0.1099	1
Rv1556	-	Possible regulatory protein	12	12	1402.9	1361.6	-41.4	0.54	0.9753	1
Rv1557	mmpL6	PROBABLE CONSERVED TRANSMEMBRANE TRANSPORT PROTEIN MMPL6	19	17	2684.5	1465	-1219.5	-0.29	0.3608	1
Rv1558	-	hypothetical protein Rv1558	8	8	2128.7	1012.7	-1116	-0.49	0.282	1
Rv1559	ilvA	threonine dehydratase	23	21	2881.8	1630.2	-1251.5	-0.24	0.2424	1
Rv1560	-	hypothetical protein Rv1560	2	2	73.2	79.3	6.1	0.7	0.8702	1
Rv1561	-	hypothetical protein Rv1561	9	9	541.5	433.6	-107.9	0.26	0.747	1
Rv1562c	treZ	Maltooligosyltrehalose trehalohydrolase TreZ	30	29	981.7	1488.3	506.6	1.19	0.4906	1
Rv1563c	treY	Maltooligosyltrehalose synthase TreY	31	20	535.2	346.4	-188.9	-0.04	0.4869	1
Rv1564c	treX	Probable Maltooligosyltrehalose synthase TreX	42	35	2282.6	2039.2	-243.4	0.42	0.8744	1
Rv1565c	-	hypothetical protein Rv1565c	41	39	1046.4	97.6	-948.8	-2.84	0	0
Rv1566c	-	Possible inv protein	10	9	1032.1	795.3	-236.9	0.21	0.7084	1
Rv1567c	-	Probable hypothetical membrane protein	8	7	3130.2	1414.2	-1716	-0.56	0.1116	1
Rv1568	bioA	adenosylmethionine--8-amino-7-oxononanoate transaminase	15	15	2294.5	950.9	-1343.6	-0.69	0.073	0.9353
Rv1569	bioF1	8-amino-7-oxononanoate synthase	7	7	732.5	611.9	-120.6	0.33	0.8005	1
Rv1570	bioD	dithiobiotin synthetase	2	1	77.7	249.7	171.9	2.27	0.4114	1
Rv1571	-	hypothetical protein Rv1571	2	1	52.9	1.4	-51.6	-4.69	0.4014	1
Rv1589	bioB	biotin synthase	9	8	1008.4	719.3	-289.1	0.1	0.6073	1
Rv1590	-	hypothetical protein Rv1590	3	3	669.4	375.8	-293.6	-0.25	0.4522	1
Rv1591	-	PROBABLE TRANSMEMBRANE PROTEIN	8	7	1437.4	844.5	-592.8	-0.18	0.3167	1
Rv1592c	-	hypothetical protein Rv1592c	24	23	6510.3	4891	-1619.3	0.17	0.6821	1
Rv1593c	-	hypothetical protein Rv1593c	11	11	1402.3	556.7	-845.6	-0.75	0.0992	0.9799
Rv1594	nadA	quinolinate synthetase	10	1	1	0	-1	1.61	1	1
Rv1595	nadB	L-aspartate oxidase	23	3	2.8	9.5	6.6	2.33	0.7439	1
Rv1596	nadC	nicotinate-nucleotide pyrophosphorylase	12	1	0	1.6	1.6	-0.3	1	1
Rv1597	-	hypothetical protein Rv1597	12	11	1368.3	936.8	-431.4	0.04	0.5394	1
Rv1598c	-	hypothetical protein Rv1598c	8	7	1002.8	727.8	-275	0.12	0.6749	1
Rv1599	hisD	histidinol dehydrogenase	14	1	0	1.6	1.6	-0.3	1	1
Rv1600	hisC1	histidinol-phosphate aminotransferase	24	1	0	1.6	1.6	-0.3	1	1
Rv1601	hisB	imidazoleglycerol-phosphate dehydratase	14	0	0	0	0	0	1	1
Rv1602	hisH	imidazole glycerol phosphate synthase subunit HisH	7	0	0	0	0	0	1	1
Rv1603	hisA	1-(5-phosphoribosyl)-5-	8	0	0	0	0	0	1	1
Rv1604	impA	PROBABLE INOSITOL-MONOPHOSPHATASE IMPA (IMP)	11	8	374.1	129.1	-245.1	-0.95	0.1902	1
Rv1605	hisF	imidazole glycerol phosphate synthase subunit HisF	6	0	0	0	0	0	1	1
Rv1606	hisI	phosphoribosyl-AMP cyclohydrolase	7	0	0	0	0	0	1	1
Rv1607	chaA	Probable ionic transporter integral membrane protein chaA	9	9	717	376.1	-340.9	-0.35	0.3596	1
Rv1608c	bcpB	Probable peroxidoxin BcpB	6	6	310.5	116.8	-193.7	-0.83	0.1066	1
Rv1609	trpE	anthranilate synthase component I	25	0	0	0	0	0	1	1
Rv1610	-	POSSIBLE CONSERVED MEMBRANE PROTEIN	5	0	0	0	0	0	1	1
Rv1611	trpC	indole-3-glycerol-phosphate synthase	11	0	0	0	0	0	1	1
Rv1612	trpB	tryptophan synthase subunit beta	18	0	0	0	0	0	1	1
Rv1613	trpA	tryptophan synthase subunit alpha	16	0	0	0	0	0	1	1
Rv1614	lgt	prolipoprotein diacylglyceryl transferase	23	2	526.3	155.1	-371.1	-1.18	0.2641	1
Rv1615	-	Probable hypothetical membrane protein	8	8	774.3	791.8	17.6	0.62	0.9761	1
Rv1616	-	hypothetical protein Rv1616	10	9	1364.1	668.8	-695.3	-0.44	0.1233	1
Rv1617	pykA	pyruvate kinase	13	9	2.9	47	44.1	4.59	0.0014	0.111
Rv1618	tesB1	Probable acyl-CoA thioesterase II tesB1	15	15	1374.9	796.9	-578	-0.2	0.3572	1
Rv1619	-	hypothetical protein Rv1619	23	17	511	649.4	138.4	0.93	0.7598	1
Rv1620c	cydC	PROBABLE 'COMPONENT LINKED WITH THE ASSEMBLY OF CYTOCHROME' TRANSPORT TRANSMEMBRANE ATP-BINDING PROTEIN ABC TRANSPORTER CYDC	18	15	120.8	1268.9	1148	3.98	0.0441	0.7987
Rv1621c	cydD	PROBABLE 'COMPONENT LINKED WITH THE ASSEMBLY OF CYTOCHROME' TRANSPORT TRANSMEMBRANE ATP-BINDING PROTEIN ABC TRANSPORTER CYDD	20	18	178.3	856.1	677.9	2.85	0.0955	0.9778
Rv1622c	cydB	Probable integral membrane cytochrome D ubiquinol oxidase (subunit II) cydB (Cytochrome BD-I oxidase subunit II)	20	18	197.9	1268.5	1070.5	3.26	0.1347	1
Rv1623c	cydA	Probable integral membrane cytochrome D ubiquinol oxidase (subunit I) cydA (Cytochrome BD-I oxidase subunit I)	18	17	385.9	1719	1333	2.74	0.0193	0.572
Rv1624c	-	Probable conserved membrane protein	5	5	602.6	835.5	232.9	1.06	0.6591	1
Rv1625c	cya	MEMBRANE-ANCHORED ADENYLYL CYCLASE CYA (ATP PYROPHOSPHATE-LYASE) (ADENYLATE CYCLASE)	29	28	7538.3	3271.8	-4266.5	-0.62	0.0285	0.6745
Rv1626	-	Probable two-component system transcriptional regulator	5	5	235.8	153.3	-82.6	-0.04	0.553	1
Rv1627c	-	lipid-transfer protein	17	11	1489.2	1306	-183.2	0.4	0.8405	1
Rv1628c	-	hypothetical protein Rv1628c	7	6	1244.8	649.2	-595.6	-0.35	0.3055	1
Rv1629	polA	DNA polymerase I	38	5	4.8	11.9	7.1	1.9	0.3835	1
Rv1630	rpsA	30S ribosomal protein S1	14	0	0	0	0	0	1	1
Rv1631	coaE	dephospho-CoA kinase/unknown domain fusion protein	11	2	28.7	22.9	-5.8	0.26	0.8485	1
Rv1632c	-	hypothetical protein Rv1632c	10	10	1704.5	967.5	-737	-0.23	0.311	1
Rv1633	uvrB	excinuclease ABC subunit B	38	38	4274.8	2362.1	-1912.6	-0.27	0.1426	1
Rv1634	-	Possible drug efflux membrane protein	28	28	5656.1	4107.2	-1548.9	0.12	0.639	1
Rv1635c	-	Probable conserved transmembrane protein	29	29	6121.3	2927.7	-3193.6	-0.48	0.0737	0.9361
Rv1636	TB15.3	IRON-REGULATED CONSERVED HYPOTHETICAL PROTEIN TB15.3	7	0	0	0	0	0	1	1
Rv1637c	-	hypothetical protein Rv1637c	10	10	1453.1	714.8	-738.3	-0.44	0.1616	1
Rv1638	uvrA	excinuclease ABC subunit A	37	34	2955.5	1503.8	-1451.7	-0.39	0.1327	1
Rv1638A	-	hypothetical protein Rv1638A	5	4	50.2	65.9	15.7	0.98	0.8724	1
Rv1639c	-	hypothetical protein Rv1639c	13	11	1258.8	739.6	-519.2	-0.18	0.3778	1
Rv1640c	lysS	lysyl-tRNA synthetase	59	54	4371.4	2793.7	-1577.7	-0.06	0.4461	1
Rv1641	infC	translation initiation factor IF-3	11	1	11.6	0	-11.6	-1.95	1	1
Rv1642	rpmI	50S ribosomal protein L35	1	1	0	6.7	6.7	1.74	1	1
Rv1643	rplT	50S ribosomal protein L20	7	0	0	0	0	0	1	1
Rv1644	tsnR	Possible 23S rRNA methyltransferase tsnR	10	10	2414.2	3201.4	787.2	0.99	0.6669	1
Rv1645c	-	hypothetical protein Rv1645c	23	23	6915.6	2938.2	-3977.4	-0.65	0.0277	0.6695
Rv1647	-	hypothetical protein Rv1647	9	8	974.2	1235.2	260.9	0.93	0.7127	1
Rv1648	-	Probable transmembrane protein	12	12	2257	962.3	-1294.7	-0.64	0.0484	0.8147
Rv1649	pheS	phenylalanyl-tRNA synthetase subunit alpha	13	0	0	0	0	0	1	1
Rv1650	pheT	phenylalanyl-tRNA synthetase subunit beta	33	0	0	0	0	0	1	1
Rv1652	argC	N-acetyl-gamma-glutamyl-phosphate reductase	15	0	0	0	0	0	1	1
Rv1653	argJ	bifunctional ornithine acetyltransferase/N-acetylglutamate synthase protein	3	1	2	11.8	9.8	3.14	1	1
Rv1654	argB	acetylglutamate kinase	4	0	0	0	0	0	1	1
Rv1655	argD	acetylornithine aminotransferase	10	0	0	0	0	0	1	1
Rv1656	argF	ornithine carbamoyltransferase	5	0	0	0	0	0	1	1
Rv1657	argR	arginine repressor	3	3	302.2	106.2	-196.1	-0.92	0.1623	1
Rv1658	argG	argininosuccinate synthase	16	1	0	1.7	1.7	-0.25	1	1
Rv1659	argH	argininosuccinate lyase	8	0	0	0	0	0	1	1
Rv1660	pks10	Possible chalcone synthase pks10	9	9	953.4	1037	83.5	0.71	0.8944	1
Rv1661	pks7	Probable polyketide synthase pks7	73	49	1227.1	1036.9	-190.2	0.34	0.803	1
Rv1662	pks8	Probable polyketide synthase pks8	62	37	849.8	727.5	-122.2	0.36	0.8165	1
Rv1663	pks17	Probable polyketide synthase pks17	17	15	597.2	501.1	-96.1	0.33	0.8399	1
Rv1664	pks9	Probable polyketide synthase pks9	42	34	1130.4	938.9	-191.5	0.32	0.7819	1
Rv1665	pks11	Possible chalcone synthase pks11	10	10	1216.4	957.4	-259	0.24	0.7255	1
Rv1666c	cyp139	Probable cytochrome P450 139 CYP139	18	17	2367.8	1261.4	-1106.4	-0.32	0.2365	1
Rv1667c	-	PROBABLE SECOND PART OF MACROLIDE-TRANSPORT ATP-BINDING PROTEIN ABC TRANSPORTER	9	9	1479.8	796.1	-683.6	-0.31	0.4605	1
Rv1668c	-	PROBABLE FIRST PART OF MACROLIDE-TRANSPORT ATP-BINDING PROTEIN ABC TRANSPORTER	12	11	773.6	568.1	-205.5	0.14	0.6226	1
Rv1669	-	hypothetical protein Rv1669	7	6	556.8	316.2	-240.6	-0.23	0.4281	1
Rv1670	-	hypothetical protein Rv1670	10	10	1215.2	821.9	-393.4	0.02	0.5291	1
Rv1671	-	PROBABLE MEMBRANE PROTEIN	13	11	585	233.4	-351.6	-0.74	0.2116	1
Rv1672c	-	PROBABLE CONSERVED INTEGRAL MEMBRANE TRANSPORT PROTEIN	20	18	1436.7	1213.8	-222.9	0.34	0.8076	1
Rv1673c	-	hypothetical protein Rv1673c	13	12	1273.7	562.7	-711	-0.59	0.1143	1
Rv1674c	-	PROBABLE TRANSCRIPTIONAL REGULATORY PROTEIN	9	8	655.8	393.4	-262.5	-0.15	0.4318	1
Rv1675c	-	PROBABLE TRANSCRIPTIONAL REGULATORY PROTEIN	10	10	443.7	333.6	-110.1	0.17	0.6595	1
Rv1676	-	hypothetical protein Rv1676	8	7	199	191.7	-7.2	0.53	0.9615	1
Rv1677	dsbF	PROBABLE CONSERVED LIPOPROTEIN DSBF	11	9	430.2	303.9	-126.3	0.08	0.6372	1
Rv1678	-	PROBABLE INTEGRAL MEMBRANE PROTEIN	10	10	507.7	467.7	-40	0.47	0.9083	1
Rv1679	fadE16	POSSIBLE ACYL-CoA DEHYDROGENASE FADE16	8	5	257.9	76.3	-181.6	-1.17	0.2378	1
Rv1680	-	hypothetical protein Rv1680	14	12	644.8	321.8	-323.1	-0.42	0.3319	1
Rv1681	moeX	POSSIBLE MOLYBDOPTERIN BIOSYNTHESIS PROTEIN MOEX	12	10	1655.8	1159.9	-495.9	0.07	0.5721	1
Rv1682	-	Probable coiled-coil structural protein	13	12	838.4	729.8	-108.7	0.38	0.8424	1
Rv1683	-	acyl-CoA synthetase	37	20	294.6	225.8	-68.8	0.2	0.6861	1
Rv1684	-	hypothetical protein Rv1684	4	0	0	0	0	0	1	1
Rv1685c	-	hypothetical protein Rv1685c	7	6	81.8	7.7	-74	-2.82	0.0091	0.3969
Rv1686c	-	PROBABLE CONSERVED INTEGRAL MEMBRANE PROTEIN ABC TRANSPORTER	12	10	373	170.7	-202.3	-0.54	0.2814	1
Rv1687c	-	PROBABLE CONSERVED ATP-BINDING PROTEIN ABC TRANSPORTER	10	9	979.2	239.5	-739.8	-1.45	0.0647	0.882
Rv1688	mpg	3-methyladenine DNA glycosylase	8	8	596.7	712.9	116.2	0.84	0.8133	1
Rv1689	tyrS	tyrosyl-tRNA synthetase	17	0	0	0	0	0	1	1
Rv1690	lprJ	PROBABLE LIPOPROTEIN LPRJ	6	5	428.9	214.4	-214.5	-0.42	0.2944	1
Rv1691	-	hypothetical protein Rv1691	9	8	86.3	401.4	315	2.8	0.0839	0.9361
Rv1692	-	PROBABLE PHOSPHATASE	10	7	569.6	695.3	125.7	0.87	0.787	1
Rv1693	-	hypothetical protein Rv1693	1	1	81.6	40.8	-40.8	-0.42	0.3701	1
Rv1694	tlyA	CYTOTOXIN|HAEMOLYSIN HOMOLOGUE TLYA	8	6	229.9	879	649.1	2.52	0.3125	1
Rv1695	ppnK	inorganic polyphosphate/ATP-NAD kinase	7	0	0	0	0	0	1	1
Rv1696	recN	PROBABLE DNA REPAIR PROTEIN RECN (RECOMBINATION PROTEIN N)	18	14	451.8	354.9	-96.9	0.24	0.71	1
Rv1697	-	hypothetical protein Rv1697	15	0	0	0	0	0	1	1
Rv1698	-	hypothetical protein Rv1698	12	7	298.8	229.2	-69.7	0.2	0.693	1
Rv1699	pyrG	CTP synthetase	34	0	0	0	0	0	1	1
Rv1700	-	hypothetical protein Rv1700	10	8	280.2	186.7	-93.5	0	0.5472	1
Rv1701	xerD	site-specific tyrosine recombinase XerD	13	13	384	107.9	-276.1	-1.25	0.0447	0.7987
Rv1702c	-	hypothetical protein Rv1702c	20	18	2063.4	2769.5	706.2	1.01	0.6582	1
Rv1703c	-	Probable catechol-o-methyltransferase	11	11	2576.2	1210.9	-1365.3	-0.5	0.2401	1
Rv1704c	cycA	PROBABLE D-SERINE/ALANINE/GLYCINE TRANSPORTER PROTEIN CYCA	18	18	2119.6	1088.2	-1031.4	-0.38	0.1606	1
Rv1706A	-	hypothetical protein Rv1706A	2	2	127.3	24.3	-103	-1.81	0.1839	1
Rv1707	-	PROBABLE CONSERVED TRANSMEMBRANE PROTEIN	19	19	3695.5	1507.7	-2187.8	-0.71	0.0401	0.7854
Rv1708	-	PUTATIVE INITIATION INHIBITOR PROTEIN	16	10	2.1	40.1	38	4.84	0.0037	0.2174
Rv1709	-	hypothetical protein Rv1709	11	11	464.2	561.6	97.4	0.86	0.7701	1
Rv1710	-	hypothetical protein Rv1710	13	10	225.7	447.3	221.6	1.57	0.5202	1
Rv1711	-	hypothetical protein Rv1711	9	8	3	153.8	150.7	6.25	0.0117	0.443
Rv1712	cmk	cytidylate kinase	11	7	38.8	35.6	-3.2	0.46	0.8996	1
Rv1713	engA	GTP-binding protein EngA	11	0	0	0	0	0	1	1
Rv1714	-	Probable oxidoreductase	6	6	500.5	58.9	-441.5	-2.5	0.0109	0.427
Rv1715	fadB3	PROBABLE 3-HYDROXYBUTYRYL-CoA DEHYDROGENASE FADB3 (BETA-HYDROXYBUTYRYL-CoA DEHYDROGENASE) (BHBD)	9	7	74.8	60.1	-14.7	0.27	0.82	1
Rv1716	-	hypothetical protein Rv1716	11	11	883.1	1619.7	736.7	1.46	0.7242	1
Rv1717	-	hypothetical protein Rv1717	4	4	614.1	104.6	-509.6	-1.97	0.0152	0.5029
Rv1718	-	hypothetical protein Rv1718	7	7	426	665.6	239.7	1.23	0.5434	1
Rv1719	-	PROBABLE TRANSCRIPTIONAL REGULATORY PROTEIN	6	6	137.2	162.6	25.5	0.83	0.9086	1
Rv1720c	-	hypothetical protein Rv1720c	9	8	1063.3	443.9	-619.4	-0.68	0.1009	0.9827
Rv1721c	-	hypothetical protein Rv1721c	2	2	118	20.6	-97.4	-1.93	0.0874	0.9486
Rv1722	-	biotin carboxylase-like protein	22	20	4123	1711.3	-2411.8	-0.68	0.0132	0.4638
Rv1723	-	PROBABLE HYDROLASE	16	15	2300.2	1694.2	-606	0.14	0.6538	1
Rv1724c	-	hypothetical protein Rv1724c	11	11	2566	2028.8	-537.2	0.25	0.7213	1
Rv1725c	-	hypothetical protein Rv1725c	9	9	1430.5	1524.7	94.2	0.68	0.9271	1
Rv1726	-	PROBABLE OXIDOREDUCTASE	15	14	2050.4	771.4	-1279	-0.83	0.0666	0.8998
Rv1727	-	hypothetical protein Rv1727	4	4	673	643.3	-29.7	0.52	0.9539	1
Rv1728c	-	hypothetical protein Rv1728c	17	14	1681	667.1	-1013.8	-0.75	0.0857	0.9391
Rv1729c	-	hypothetical protein Rv1729c	21	19	650.6	426.6	-224	-0.02	0.5216	1
Rv1730c	-	POSSIBLE PENICILLIN-BINDING PROTEIN	29	23	517.1	407.2	-109.9	0.24	0.7452	1
Rv1731	gabD2	succinic semialdehyde dehydrogenase	23	21	1308.1	1109.6	-198.5	0.35	0.8327	1
Rv1732c	-	hypothetical protein Rv1732c	8	8	538.4	270.4	-268	-0.41	0.2279	1
Rv1733c	-	PROBABLE CONSERVED TRANSMEMBRANE PROTEIN	5	5	179.7	44.6	-135	-1.42	0.0626	0.8779
Rv1734c	-	hypothetical protein Rv1734c	2	2	115.6	108.3	-7.3	0.49	0.968	1
Rv1735c	-	HYPOTHETICAL MEMBRANE PROTEIN	6	6	264.1	496.8	232.7	1.5	0.4251	1
Rv1736c	narX	PROBABLE NITRATE REDUCTASE NARX	37	36	3824	2309	-1515.1	-0.14	0.315	1
Rv1737c	narK2	POSSIBLE NITRATE/NITRITE TRANSPORTER NARK2	13	13	918.9	549.9	-369	-0.16	0.4099	1
Rv1738	-	hypothetical protein Rv1738	2	2	88.5	55.4	-33.1	-0.09	0.5688	1
Rv1739c	-	PROBABLE SULPHATE-TRANSPORT TRANSMEMBRANE PROTEIN ABC TRANSPORTER	36	34	2885.5	2163.2	-722.3	0.17	0.6848	1
Rv1740	-	hypothetical protein Rv1740	4	4	325	148.8	-176.2	-0.54	0.3313	1
Rv1741	-	hypothetical protein Rv1741	6	6	975.6	751.8	-223.8	0.21	0.7039	1
Rv1742	-	hypothetical protein Rv1742	13	11	1654	787.5	-866.6	-0.49	0.1643	1
Rv1743	pknE	PROBABLE TRANSMEMBRANE SERINE/THREONINE-PROTEIN KINASE E PKNE (PROTEIN KINASE E) (STPK E)	29	27	5448.6	5572.3	123.7	0.62	0.959	1
Rv1744c	-	PROBABLE MEMBRANE PROTEIN	5	5	1432.5	934.5	-498	-0.03	0.5936	1
Rv1745c	idi	isopentenyl-diphosphate delta-isomerase	11	9	564.4	314.6	-249.8	-0.26	0.3967	1
Rv1746	pknF	ANCHORED-MEMBRANE SERINE/THREONINE-PROTEIN KINASE PKNF (PROTEIN KINASE F) (STPK F)	13	12	1823.5	1053.6	-769.8	-0.21	0.3402	1
Rv1747	-	PROBABLE CONSERVED TRANSMEMBRANE ATP-BINDING PROTEIN ABC TRANSPORTER	29	28	6515.6	3474.2	-3041.4	-0.32	0.1584	1
Rv1748	-	hypothetical protein Rv1748	12	10	2983.6	1655.9	-1327.8	-0.26	0.2927	1
Rv1749c	-	POSSIBLE INTEGRAL MEMBRANE PROTEIN	16	16	2124.9	2025.1	-99.8	0.52	0.9358	1
Rv1750c	fadD1	acyl-CoA synthetase	36	34	3854.7	3048.9	-805.8	0.25	0.7759	1
Rv1751	-	hypothetical protein Rv1751	19	19	1032.5	743.3	-289.2	0.11	0.6129	1
Rv1752	-	hypothetical protein Rv1752	4	4	232.2	152.9	-79.4	-0.02	0.6126	1
Rv1766	-	hypothetical protein Rv1766	3	3	289.1	100.8	-188.3	-0.94	0.3232	1
Rv1767	-	hypothetical protein Rv1767	7	7	525	171.9	-353.1	-1.03	0.0844	0.9361
Rv1769	-	hypothetical protein Rv1769	20	19	2241.6	1335.7	-905.9	-0.16	0.3797	1
Rv1770	-	hypothetical protein Rv1770	16	14	3539.3	3067.4	-471.9	0.38	0.8364	1
Rv1771	-	PROBABLE OXIDOREDUCTASE	22	21	2034.8	2095.3	60.5	0.63	0.9679	1
Rv1772	-	hypothetical protein Rv1772	4	3	85.6	110.3	24.7	0.95	0.8416	1
Rv1773c	-	PROBABLE TRANSCRIPTIONAL REGULATORY PROTEIN	10	9	398.9	694.1	295.2	1.38	0.602	1
Rv1774	-	PROBABLE OXIDOREDUCTASE	27	23	2429.4	1102.6	-1326.8	-0.55	0.0852	0.9367
Rv1775	-	hypothetical protein Rv1775	12	11	645.3	639	-6.3	0.57	0.987	1
Rv1776c	-	POSSIBLE TRANSCRIPTIONAL REGULATORY PROTEIN	11	8	458.3	699.6	241.3	1.2	0.703	1
Rv1777	cyp144	Probable cytochrome p450 144 CYP144	23	20	1809.9	819.1	-990.8	-0.56	0.1713	1
Rv1778c	-	hypothetical protein Rv1778c	5	5	216.3	398.1	181.8	1.46	0.3543	1
Rv1779c	-	HYPOTHETICAL INTEGRAL MEMBRANE PROTEIN	12	10	881.9	862.5	-19.4	0.55	0.9754	1
Rv1780	-	hypothetical protein Rv1780	9	9	1037.9	245.3	-792.6	-1.5	0.0017	0.1317
Rv1781c	malQ	PROBABLE 4-ALPHA-GLUCANOTRANSFERASE MALQ (Amylomaltase) (Disproportionating enzyme) (D-enzyme)	25	25	4515.1	3653.8	-861.3	0.28	0.7817	1
Rv1782	-	PROBABLE CONSERVED MEMBRANE PROTEIN	16	1	0	4.4	4.4	1.12	1	1
Rv1783	-	PROBABLE CONSERVED MEMBRANE PROTEIN	15	1	0	3.6	3.6	0.83	1	1
Rv1784	-	hypothetical protein Rv1784	38	8	4.3	30.7	26.4	3.43	0.0213	0.6038
Rv1785c	cyp143	PROBABLE CYTOCHROME P450 143 CYP143	16	14	1438.3	928.7	-509.6	-0.05	0.4634	1
Rv1786	-	PROBABLE FERREDOXIN	1	1	586	479.7	-106.3	0.3	0.769	1
Rv1793	esxN	PUTATIVE ESAT-6 LIKE PROTEIN ESXN (ESAT-6 LIKE PROTEIN 5)	3	3	240.7	91.3	-149.5	-0.81	0.2897	1
Rv1794	-	hypothetical protein Rv1794	18	4	3.2	1.5	-1.8	-0.56	0.6171	1
Rv1795	-	hypothetical protein Rv1795	18	1	2.1	4.7	2.6	1.75	0.5059	1
Rv1796	mycP5	PROBABLE PROLINE RICH MEMBRANE-ANCHORED MYCOSIN MYCP5 (SERINE PROTEASE) (SUBTILISIN-LIKE PROTEASE) (SUBTILASE-LIKE) (MYCOSIN-5)	29	3	4.4	4.7	0.3	0.68	1	1
Rv1797	-	hypothetical protein Rv1797	15	2	1.1	1.8	0.7	1.33	1	1
Rv1798	-	hypothetical protein Rv1798	30	27	1348.6	460	-888.6	-0.97	0.0024	0.1573
Rv1799	lppT	PROBABLE LIPOPROTEIN LPPT	2	2	158.2	29.5	-128.7	-1.84	0.0805	0.9361
Rv1804c	-	hypothetical protein Rv1804c	9	9	1309.8	977.7	-332	0.16	0.6656	1
Rv1805c	-	hypothetical protein Rv1805c	5	2	9.6	3.6	-6	-0.84	0.727	1
Rv1810	-	hypothetical protein Rv1810	11	11	2415.2	1501.1	-914.1	-0.1	0.3988	1
Rv1811	mgtC	POSSIBLE Mg2+ TRANSPORT P-TYPE ATPASE C MGTC	15	15	5685	3422.2	-2262.8	-0.15	0.3726	1
Rv1812c	-	PROBABLE DEHYDROGENASE	22	19	5145	3168	-1976.9	-0.11	0.4012	1
Rv1813c	-	hypothetical protein Rv1813c	9	9	904.7	436.4	-468.3	-0.47	0.295	1
Rv1814	erg3	MEMBRANE-BOUND C-5 STEROL DESATURASE ERG3 (STEROL-C5-DESATURASE)	21	21	6750.2	3181.1	-3569.1	-0.5	0.0525	0.8357
Rv1815	-	hypothetical protein Rv1815	7	6	1126.1	380.8	-745.3	-0.98	0.0832	0.9361
Rv1816	-	POSSIBLE TRANSCRIPTIONAL REGULATORY PROTEIN	15	15	2559	1115.6	-1443.4	-0.61	0.1307	1
Rv1817	-	hypothetical protein Rv1817	26	26	4185.1	3037.6	-1147.5	0.12	0.6262	1
Rv1819c	-	PROBABLE DRUGS-TRANSPORT TRANSMEMBRANE ATP-BINDING PROTEIN ABC TRANSPORTER	29	29	8703.2	4294	-4409.2	-0.43	0.0563	0.8452
Rv1820	ilvG	hypothetical protein Rv1820	16	16	3822.9	3433.8	-389.1	0.43	0.8858	1
Rv1821	secA2	preprotein translocase subunit SecA	36	34	2501.6	698.8	-1802.8	-1.25	0.0003	0.033
Rv1822	pgsA2	PROBABLE CDP-DIACYLGLYCEROL--GLYCEROL-3-PHOSPHATE 3-PHOSPHATIDYLTRANSFERASE PGSA2 (PGP SYNTHASE) (PHOSPHATIDYLGLYCEROPHOSPHATE SYNTHASE) (3-PHOSPHATIDYL-1'-GLYCEROL-3'PHOSPHATE SYNTHASE)	17	1	103.7	37.9	-65.8	-0.87	0.299	1
Rv1823	-	hypothetical protein Rv1823	14	14	1095.5	669.1	-426.4	-0.13	0.3795	1
Rv1824	-	hypothetical protein Rv1824	4	4	462.7	161	-301.7	-0.94	0.126	1
Rv1825	-	hypothetical protein Rv1825	9	9	1735.1	504.7	-1230.4	-1.2	0.0356	0.7262
Rv1826	gcvH	glycine cleavage system protein H	8	0	0	0	0	0	1	1
Rv1827	cfp17	CONSERVED HYPOTHETICAL PROTEIN CFP17	6	0	0	0	0	0	1	1
Rv1828	-	hypothetical protein Rv1828	13	3	2.2	5.4	3.2	1.9	0.6159	1
Rv1829	-	hypothetical protein Rv1829	9	8	1317.4	760.4	-556.9	-0.21	0.3194	1
Rv1830	-	hypothetical protein Rv1830	10	1	2.2	0	-2.2	0.47	0.4014	1
Rv1831	-	hypothetical protein Rv1831	5	5	817.4	380.6	-436.8	-0.52	0.2088	1
Rv1832	gcvB	glycine dehydrogenase	50	3	1.1	3.3	2.2	2.19	0.4893	1
Rv1833c	-	haloalkane dehalogenase	13	12	1139.6	712.1	-427.5	-0.09	0.4654	1
Rv1834	-	Probable hydrolase	10	10	806.3	858.5	52.2	0.68	0.9259	1
Rv1835c	-	hypothetical protein Rv1835c	34	34	10718.1	7381.8	-3336.2	0.05	0.5705	1
Rv1836c	-	hypothetical protein Rv1836c	37	36	833.4	292.7	-540.7	-0.92	0.0045	0.2434
Rv1837c	glcB	malate synthase G	22	6	8.6	10.5	1.8	0.86	0.7933	1
Rv1838c	-	hypothetical protein Rv1838c	10	10	3396.5	1822.3	-1574.1	-0.31	0.2225	1
Rv1839c	-	hypothetical protein Rv1839c	1	1	314.5	318.7	4.2	0.6	1	1
Rv1841c	-	hypothetical protein Rv1841c	13	12	1923.5	897.3	-1026.2	-0.52	0.1674	1
Rv1842c	-	hypothetical protein Rv1842c	15	14	2311.9	1398.9	-913	-0.14	0.3768	1
Rv1843c	guaB1	inositol-5-monophosphate dehydrogenase	20	19	6939.4	2917.3	-4022.1	-0.67	0.0349	0.7262
Rv1844c	gnd1	6-phosphogluconate dehydrogenase	14	14	3816.2	3246.8	-569.3	0.35	0.818	1
Rv1845c	-	hypothetical protein Rv1845c	13	13	22.8	876.4	853.6	5.85	0.0001	0.0126
Rv1846c	-	POSSIBLE TRANSCRIPTIONAL REGULATORY PROTEIN	3	3	409.3	221.5	-187.8	-0.3	0.372	1
Rv1847	-	hypothetical protein Rv1847	5	5	1890.3	820.4	-1070	-0.62	0.2094	1
Rv1848	ureA	urease subunit gamma	2	2	411.8	62.8	-349	-2.13	0.0285	0.6745
Rv1849	ureB	urease subunit beta	6	4	133.8	167.4	33.7	0.91	0.8012	1
Rv1850	ureC	urease subunit alpha	11	10	362.6	504.9	142.4	1.06	0.6089	1
Rv1851	ureF	Urease accessory protein uref	2	2	195.6	268.6	73	1.04	0.9005	1
Rv1852	ureG	Urease accessory protein ureG	4	4	508.3	192	-316.3	-0.82	0.2465	1
Rv1853	ureD	Probable urease accessory protein ureD	5	4	248.4	164.1	-84.2	-0.01	0.6096	1
Rv1854c	ndh	PROBABLE NADH DEHYDROGENASE NDH	17	16	510.6	27.9	-482.7	-3.61	0	0
Rv1855c	-	POSSIBLE OXIDOREDUCTASE	11	11	2374.2	1353.1	-1021.1	-0.23	0.4034	1
Rv1856c	-	short chain dehydrogenase	4	4	632.7	301.1	-331.6	-0.49	0.2671	1
Rv1857	modA	PROBABLE MOLYBDATE-BINDING LIPOPROTEIN MODA	5	5	1171.3	554.4	-616.9	-0.49	0.2543	1
Rv1858	modB	PROBABLE MOLBDENUM-TRANSPORT INTEGRAL MEMBRANE PROTEIN ABC TRANSPORTER MODB	17	17	1856.2	625	-1231.2	-0.99	0.0228	0.605
Rv1859	modC	PROBABLE MOLYBDENUM-TRANSPORT ATP-BINDING PROTEIN ABC TRANSPORTER MODC	16	15	1855.6	1012.7	-842.9	-0.29	0.2426	1
Rv1860	apa	ALANINE AND PROLINE RICH SECRETED PROTEIN APA (FIBRONECTIN ATTACHMENT PROTEIN) (Immunogenic protein MPT32) (Antigen MPT-32) (45-kDa glycoprotein) (45/47 kDa antigen)	14	14	2082.2	1624.4	-457.8	0.23	0.7227	1
Rv1861	-	PROBABLE CONSERVED TRANSMEMBRANE PROTEIN	7	6	1004.6	495.1	-509.6	-0.44	0.3925	1
Rv1862	adhA	Probable alcohol dehydrogenase adhA	15	14	2823.1	1877.9	-945.2	0	0.5058	1
Rv1863c	-	PROBABLE CONSERVED INTEGRAL MEMBRANE PROTEIN	10	10	2298.9	1736.2	-562.7	0.18	0.6783	1
Rv1864c	-	hypothetical protein Rv1864c	9	9	1880.8	1194.8	-686	-0.07	0.4435	1
Rv1865c	-	short chain dehydrogenase	12	10	2265.8	949.9	-1315.9	-0.67	0.0706	0.9254
Rv1866	-	hypothetical protein Rv1866	32	27	1761.1	759.1	-1001.9	-0.63	0.0947	0.9778
Rv1867	-	acetyl-CoA acetyltransferase	18	17	2488.2	953.2	-1535	-0.8	0.0782	0.9361
Rv1868	-	hypothetical protein Rv1868	27	27	3839.5	2366.9	-1472.7	-0.11	0.4051	1
Rv1869c	-	Probable reductase	23	21	3693.4	2039.6	-1653.8	-0.27	0.2296	1
Rv1870c	-	hypothetical protein Rv1870c	10	10	1750.3	1072.2	-678.1	-0.12	0.5025	1
Rv1871c	-	hypothetical protein Rv1871c	8	8	1216.4	1083.1	-133.3	0.42	0.8574	1
Rv1872c	lldD2	POSSIBLE L-LACTATE DEHYDROGENASE (CYTOCHROME) LLDD2	13	11	2164	2529.1	365.1	0.81	0.8747	1
Rv1873	-	hypothetical protein Rv1873	9	9	3786.9	1275.7	-2511.2	-0.98	0.041	0.7971
Rv1874	-	hypothetical protein Rv1874	11	11	2158.6	818.1	-1340.5	-0.81	0.0508	0.8182
Rv1875	-	hypothetical protein Rv1875	4	4	1033.3	684.2	-349.2	-0.01	0.6034	1
Rv1876	bfrA	PROBABLE BACTERIOFERRITIN BFRA	10	10	2602.7	1695.2	-907.5	-0.03	0.5053	1
Rv1877	-	PROBABLE CONSERVED INTEGRAL MEMBRANE PROTEIN	30	28	6366.9	2911.9	-3455	-0.54	0.0217	0.6038
Rv1878	glnA3	PROBABLE GLUTAMINE SYNTHETASE GLNA3 (GLUTAMINE SYNTHASE) (GS-I)	26	24	1818.9	1425.6	-393.3	0.23	0.7183	1
Rv1879	-	hypothetical protein Rv1879	17	17	1993.6	1286.9	-706.8	-0.05	0.4894	1
Rv1880c	cyp140	Probable cytochrome p450 140 CYP140	15	13	1933.6	1086.3	-847.3	-0.25	0.2671	1
Rv1881c	lppE	POSSIBLE CONSERVED LIPOPROTEIN LPPE	8	8	2205.5	981.2	-1224.3	-0.58	0.2019	1
Rv1882c	-	short chain dehydrogenase	14	14	4274.3	1871.5	-2402.7	-0.61	0.0755	0.9361
Rv1883c	-	hypothetical protein Rv1883c	6	6	1032.2	1304.8	272.5	0.92	0.9207	1
Rv1884c	rpfC	PROBABLE RESUSCITATION-PROMOTING FACTOR RPFC	5	4	473.2	832.2	358.9	1.4	0.9492	1
Rv1885c	-	chorismate mutase	9	9	1411.1	853.8	-557.3	-0.14	0.4474	1
Rv1886c	fbpB	SECRETED ANTIGEN 85-B FBPB (85B) (ANTIGEN 85 COMPLEX B) (MYCOLYL TRANSFERASE 85B) (FIBRONECTIN-BINDING PROTEIN B) (EXTRACELLULAR ALPHA-ANTIGEN)	23	23	6868.8	3475	-3393.8	-0.4	0.114	1
Rv1887	-	hypothetical protein Rv1887	19	17	4356	2274.9	-2081.1	-0.35	0.2685	1
Rv1888A	-	hypothetical protein Rv1888A	0	0	0	0	0	0	1	1
Rv1888c	-	POSSIBLE TRANSMEMBRANE PROTEIN	13	13	3364.7	1558.3	-1806.4	-0.53	0.1521	1
Rv1889c	-	hypothetical protein Rv1889c	3	3	261.6	94.1	-167.5	-0.89	0.2039	1
Rv1890c	-	hypothetical protein Rv1890c	8	8	973.9	379.8	-594.1	-0.77	0.0896	0.9626
Rv1891	-	hypothetical protein Rv1891	8	8	1154.9	631.8	-523	-0.29	0.2797	1
Rv1892	-	PROBABLE MEMBRANE PROTEIN	7	7	2203.1	1033	-1170.2	-0.51	0.2427	1
Rv1893	-	hypothetical protein Rv1893	0	0	0	0	0	0	1	1
Rv1894c	-	hypothetical protein Rv1894c	11	9	3582.1	1523.2	-2058.9	-0.65	0.1271	1
Rv1895	-	POSSIBLE DEHYDROGENASE	17	15	1292	819.8	-472.2	-0.07	0.4488	1
Rv1896c	-	hypothetical protein Rv1896c	21	19	2153.1	1627.8	-525.3	0.18	0.6773	1
Rv1897c	-	D-tyrosyl-tRNA deacylase	4	3	390.3	100.1	-290.3	-1.38	0.0805	0.9361
Rv1898	-	hypothetical protein Rv1898	3	3	209.8	169.3	-40.5	0.28	0.7976	1
Rv1899c	lppD	POSSIBLE LIPOPROTEIN LPPD	10	10	2231.1	1874.9	-356.1	0.33	0.7999	1
Rv1900c	lipJ	PROBABLE LIGNIN PEROXIDASE LIPJ	19	19	1487.6	1755.3	267.8	0.82	0.799	1
Rv1901	cinA	competence damage-inducible protein A	17	17	2442.3	1655.9	-786.4	0.02	0.5262	1
Rv1902c	nanT	PROBABLE SIALIC ACID-TRANSPORT INTEGRAL MEMBRANE PROTEIN NANT	30	30	3602	1937	-1665	-0.31	0.1949	1
Rv1903	-	PROBABLE CONSERVED MEMBRANE PROTEIN	5	5	950.3	535.3	-415.1	-0.24	0.3705	1
Rv1904	-	hypothetical protein Rv1904	10	9	2083	1195.3	-887.6	-0.22	0.3608	1
Rv1905c	aao	PROBABLE D-AMINO ACID OXIDASE AAO	17	16	3159.8	2017.1	-1142.7	-0.06	0.4397	1
Rv1906c	-	hypothetical protein Rv1906c	9	9	1629.2	705.6	-923.6	-0.62	0.1436	1
Rv1907c	-	hypothetical protein Rv1907c	10	9	1152.7	807.1	-345.6	0.07	0.5871	1
Rv1908c	katG	CATALASE-PEROXIDASE-PEROXYNITRITASE T KATG	34	32	2405.9	645.9	-1760.1	-1.31	0	0
Rv1909c	furA	FERRIC UPTAKE REGULATION PROTEIN FURA (FUR)	9	7	1169.9	937.7	-232.2	0.27	0.7433	1
Rv1910c	-	PROBABLE EXPORTED PROTEIN	12	11	1527.5	1794.1	266.6	0.82	0.8173	1
Rv1911c	lppC	PROBABLE LIPOPROTEIN LPPC	8	8	594	645.6	51.6	0.71	0.9074	1
Rv1912c	fadB5	POSSIBLE OXIDOREDUCTASE FADB5	13	11	869.4	367	-502.4	-0.66	0.1477	1
Rv1913	-	hypothetical protein Rv1913	10	9	520.3	526	5.7	0.6	0.9883	1
Rv1914c	-	hypothetical protein Rv1914c	5	4	792.6	148	-644.6	-1.84	0.0151	0.5029
Rv1915	aceAa	PROBABLE ISOCITRATE LYASE aceAa	21	20	1478.9	2851.6	1372.7	1.53	0.296	1
Rv1916	aceAb	isocitrate lyase	16	16	1269.8	691.8	-578	-0.29	0.3307	1
Rv1919c	-	hypothetical protein Rv1919c	7	7	1446.4	1101.8	-344.6	0.19	0.6712	1
Rv1920	-	PROBABLE MEMBRANE PROTEIN	11	8	1462.9	1592.8	129.8	0.71	0.8949	1
Rv1921c	lppF	PROBABLE CONSERVED LIPOPROTEIN LPPF	20	20	3799.6	2662.5	-1137.1	0.07	0.5845	1
Rv1922	-	PROBABLE CONSERVED LIPOPROTEIN	19	17	2201.2	1700.9	-500.2	0.21	0.7363	1
Rv1923	lipD	PROBABLE LIPASE LIPD	28	27	5899.9	3123.3	-2776.6	-0.33	0.1124	1
Rv1924c	-	hypothetical protein Rv1924c	9	8	1134.3	396.1	-738.3	-0.93	0.045	0.7987
Rv1925	fadD31	acyl-CoA synthetase	34	33	4344.3	2536	-1808.4	-0.19	0.2769	1
Rv1926c	mpt63	IMMUNOGENIC PROTEIN MPT63 (ANTIGEN MPT63/MPB63) (16 kDa IMMUNOPROTECTIVE EXTRACELLULAR PROTEIN)	8	8	867.5	374.5	-493	-0.63	0.169	1
Rv1927	-	hypothetical protein Rv1927	16	15	2444.9	2138	-306.9	0.39	0.8341	1
Rv1928c	-	short chain dehydrogenase	17	15	2879.6	2037.5	-842.1	0.09	0.6004	1
Rv1929c	-	hypothetical protein Rv1929c	9	9	980.8	408.3	-572.5	-0.68	0.1886	1
Rv1930c	-	hypothetical protein Rv1930c	4	3	43.7	11.7	-32	-1.31	0.8257	1
Rv1931c	-	PROBABLE TRANSCRIPTIONAL REGULATORY PROTEIN	2	2	156.9	145.9	-10.9	0.48	0.9223	1
Rv1932	tpx	thiol peroxidase	7	7	643	286.1	-356.9	-0.58	0.2063	1
Rv1933c	fadE18	PROBABLE ACYL-CoA DEHYDROGENASE FADE18	9	8	654.4	213.1	-441.3	-1.03	0.0537	0.8357
Rv1934c	fadE17	PROBABLE ACYL-CoA DEHYDROGENASE FADE17	11	10	1391.3	476.4	-914.9	-0.96	0.0852	0.9367
Rv1935c	echA13	enoyl-CoA hydratase	10	10	1193.6	1898.9	705.3	1.25	0.573	1
Rv1936	-	POSSIBLE MONOOXYGENASE	15	15	2450.6	1576.9	-873.7	-0.05	0.4535	1
Rv1937	-	POSSIBLE OXYGENASE	44	42	3278.7	2014.5	-1264.1	-0.12	0.3668	1
Rv1938	ephB	PROBABLE EPOXIDE HYDROLASE EPHB (EPOXIDE HYDRATASE)	16	15	679.8	644.5	-35.3	0.51	0.9405	1
Rv1939	-	PROBABLE OXIDOREDUCTASE	5	4	155.3	208.7	53.4	1.01	0.8066	1
Rv1940	ribA1	Probable Riboflavin biosynthesis protein ribA1 (GTP cyclohydrolase II)	8	8	1374.9	1049	-325.9	0.19	0.688	1
Rv1941	-	PROBABLE SHORT-CHAIN TYPE DEHYDROGENASE/REDUCTASE	3	3	280	89.7	-190.3	-1.06	0.5949	1
Rv1942c	-	hypothetical protein Rv1942c	2	2	77.4	51	-26.4	-0.02	0.6402	1
Rv1943c	-	hypothetical protein Rv1943c	10	8	494.5	203.6	-290.9	-0.7	0.1926	1
Rv1944c	-	hypothetical protein Rv1944c	7	6	651.5	895.5	244	1.04	0.6949	1
Rv1945	-	hypothetical protein Rv1945	19	18	1825	1467.4	-357.6	0.27	0.7364	1
Rv1946c	lppG	POSSIBLE LIPOPROTEIN	7	6	723.3	418.9	-304.4	-0.2	0.5606	1
Rv1947	-	hypothetical protein Rv1947	3	3	352.7	205	-147.7	-0.2	0.4037	1
Rv1948c	-	hypothetical protein Rv1948c	15	15	1175.5	626.1	-549.4	-0.32	0.3098	1
Rv1949c	-	hypothetical protein Rv1949c	17	14	2547.2	950.4	-1596.8	-0.84	0.1026	0.9877
Rv1950c	-	hypothetical protein Rv1950c	5	5	1168.5	396	-772.5	-0.98	0.0647	0.882
Rv1951c	-	hypothetical protein Rv1951c	5	5	475.8	891.4	415.6	1.49	0.5361	1
Rv1952	-	hypothetical protein Rv1952	2	2	190	161.4	-28.5	0.35	0.8577	1
Rv1953	-	hypothetical protein Rv1953	9	5	826	249.6	-576.4	-1.14	0.1667	1
Rv1954c	-	hypothetical protein Rv1954c	7	7	2324	1196	-1128	-0.37	0.2917	1
Rv1955	-	hypothetical protein Rv1955	9	9	2003.5	1379.8	-623.6	0.05	0.58	1
Rv1956	-	POSSIBLE TRANSCRIPTIONAL REGULATORY PROTEIN	8	6	1581.2	970.3	-610.9	-0.12	0.4194	1
Rv1957	-	hypothetical protein Rv1957	13	12	788.1	1635.2	847.1	1.64	0.2049	1
Rv1958c	-	hypothetical protein Rv1958c	11	9	1336.4	1484.7	148.3	0.74	0.8767	1
Rv1959c	-	hypothetical protein Rv1959c	5	4	1394.1	430.7	-963.4	-1.11	0.1349	1
Rv1960c	-	hypothetical protein Rv1960c	3	2	453.9	406.3	-47.5	0.43	0.8789	1
Rv1961	-	hypothetical protein Rv1961	8	8	1478.7	827	-651.7	-0.25	0.3834	1
Rv1962c	-	hypothetical protein Rv1962c	13	13	1460.7	1161.5	-299.1	0.25	0.7632	1
Rv1963c	mce3R	PROBABLE TRANSCRIPTIONAL REPRESSOR (PROBABLY TETR-FAMILY) MCE3R	16	16	762.1	330.5	-431.6	-0.62	0.1141	1
Rv1964	yrbE3A	CONSERVED HYPOTHETICAL INTEGRAL MEMBRANE PROTEIN YRBE3A	6	6	1296.8	466.3	-830.5	-0.89	0.0509	0.8182
Rv1965	yrbE3B	CONSERVED HYPOTHETICAL INTEGRAL MEMBRANE PROTEIN YRBE3B	13	12	2471.3	1312.9	-1158.4	-0.33	0.2809	1
Rv1966	mce3A	MCE-FAMILY PROTEIN MCE3A	15	15	2197	1249.8	-947.2	-0.23	0.3108	1
Rv1967	mce3B	MCE-FAMILY PROTEIN MCE3B	12	12	2362.4	1880.6	-481.8	0.26	0.7231	1
Rv1968	mce3C	MCE-FAMILY PROTEIN MCE3C	12	8	1531.3	833.7	-697.6	-0.29	0.3229	1
Rv1969	mce3D	MCE-FAMILY PROTEIN MCE3D	13	13	1562.2	531.3	-1030.9	-0.97	0.0555	0.8452
Rv1970	lprM	POSSIBLE MCE-FAMILY LIPOPROTEIN LPRM (MCE-FAMILY LIPOPROTEIN MCE3E)	7	6	525	334.7	-190.4	-0.06	0.5368	1
Rv1971	mce3F	MCE-FAMILY PROTEIN MCE3F	18	18	3012.3	1709	-1303.3	-0.23	0.2609	1
Rv1972	-	PROBABLE CONSERVED MCE ASSOCIATED MEMBRANE PROTEIN	4	4	400.2	374.7	-25.5	0.49	0.9211	1
Rv1973	-	POSSIBLE CONSERVED MCE ASSOCIATED MEMBRANE PROTEIN	3	3	233.4	411.1	177.7	1.4	0.5921	1
Rv1974	-	PROBABLE CONSERVED MEMBRANE PROTEIN	8	8	1076.6	655.9	-420.6	-0.13	0.4004	1
Rv1975	-	hypothetical protein Rv1975	12	11	2150.3	1886.9	-263.4	0.4	0.8497	1
Rv1976c	-	hypothetical protein Rv1976c	3	3	455	33.1	-421.8	-3.2	0.0172	0.5264
Rv1977	-	hypothetical protein Rv1977	12	12	1359.7	830	-529.8	-0.13	0.3685	1
Rv1978	-	hypothetical protein Rv1978	13	13	3505.5	1270.7	-2234.8	-0.88	0.0156	0.5048
Rv1979c	-	POSSIBLE CONSERVED PERMEASE	33	33	7990.2	3785.5	-4204.7	-0.49	0.0726	0.9353
Rv1980c	mpt64	IMMUNOGENIC PROTEIN MPT64 (ANTIGEN MPT64/MPB64)	19	19	4858.8	2535.3	-2323.5	-0.35	0.1749	1
Rv1981c	nrdF	ribonucleotide-diphosphate reductase subunit beta	23	23	6453.5	4600.9	-1852.6	0.1	0.6221	1
Rv1982c	-	hypothetical protein Rv1982c	4	4	934.3	636.7	-297.6	0.03	0.6263	1
Rv1984c	cfp21	PROBABLE CUTINASE PRECURSOR CFP21	13	13	4149.8	2489.8	-1660.1	-0.15	0.343	1
Rv1985c	-	chromosome replication initiation inhibitor protein	13	12	2314.6	1516	-798.6	-0.03	0.5087	1
Rv1986	-	PROBABLE CONSERVED INTEGRAL MEMBRANE PROTEIN	8	6	480.9	248.2	-232.6	-0.37	0.3522	1
Rv1987	-	POSSIBLE CHITINASE	7	6	1425.5	1017.6	-407.9	0.1	0.5956	1
Rv1988	-	PROBABLE METHYLTRANSFERASE	6	6	1057.8	560.1	-497.7	-0.33	0.4056	1
Rv1989c	-	hypothetical protein Rv1989c	10	10	2751.9	1932.8	-819.2	0.08	0.587	1
Rv1990A	-	POSSIBLE DEHYDROGENASE (FRAGMENT)	4	4	829.8	559.2	-270.6	0.02	0.6067	1
Rv1990c	-	PROBABLE TRANSCRIPTIONAL REGULATORY PROTEIN	5	3	2.2	3.3	1.1	1.2	0.7345	1
Rv1991c	-	hypothetical protein Rv1991c	4	4	856.6	573.6	-283	0.01	0.5249	1
Rv1992c	ctpG	PROBABLE METAL CATION TRANSPORTER P-TYPE ATPASE G CTPG	31	29	5862.6	2867.1	-2995.5	-0.45	0.0832	0.9361
Rv1993c	-	hypothetical protein Rv1993c	4	4	503.6	204.4	-299.1	-0.72	0.2563	1
Rv1994c	-	PROBABLE TRANSCRIPTIONAL REGULATORY PROTEIN	6	5	591.4	347.5	-243.9	-0.18	0.5112	1
Rv1995	-	hypothetical protein Rv1995	7	6	2462.3	740.8	-1721.5	-1.15	0.0414	0.7971
Rv1996	-	hypothetical protein Rv1996	12	10	1739.2	1070.7	-668.5	-0.11	0.3874	1
Rv1997	ctpF	PROBABLE METAL CATION TRANSPORTER P-TYPE ATPASE A CTPF	23	22	2448.5	2000.2	-448.3	0.29	0.7627	1
Rv1998c	-	hypothetical protein Rv1998c	17	14	1539.5	437.3	-1102.2	-1.23	0.0421	0.7971
Rv1999c	-	PROBABLE CONSERVED INTEGRAL MEMBRANE PROTEIN	23	20	4595.9	2847.1	-1748.9	-0.11	0.474	1
Rv2000	-	hypothetical protein Rv2000	32	31	4706.4	3106.8	-1599.6	-0.01	0.4786	1
Rv2001	-	hypothetical protein Rv2001	13	11	546.7	257.8	-288.9	-0.5	0.1712	1
Rv2002	fabG3	POSSIBLE 20-BETA-HYDROXYSTEROID DEHYDROGENASE FABG3 (Cortisone reductase) ((R)-20-hydroxysteroid dehydrogenase)	9	8	263.2	207.1	-56.1	0.24	0.7546	1
Rv2003c	-	hypothetical protein Rv2003c	12	11	476.6	362.9	-113.7	0.19	0.7366	1
Rv2004c	-	hypothetical protein Rv2004c	24	22	923.2	644.2	-279	0.07	0.5938	1
Rv2005c	-	hypothetical protein Rv2005c	10	10	1274.5	774.9	-499.6	-0.13	0.5066	1
Rv2006	otsB1	PROBABLE TREHALOSE-6-PHOSPHATE PHOSPHATASE OTSB1 (TREHALOSE-PHOSPHATASE) (TPP)	78	61	2313	1419.4	-893.6	-0.12	0.3752	1
Rv2007c	fdxA	PROBABLE FERREDOXIN FDXA	7	7	908.9	174.9	-734	-1.79	0.0794	0.9361
Rv2008c	-	hypothetical protein Rv2008c	27	20	1522	773.5	-748.5	-0.39	0.2496	1
Rv2009	-	hypothetical protein Rv2009	2	1	165.1	53.9	-111.1	-1.03	0.3012	1
Rv2010	-	hypothetical protein Rv2010	7	6	962.7	406.4	-556.3	-0.66	0.1453	1
Rv2011c	-	hypothetical protein Rv2011c	6	6	811	570.2	-240.8	0.08	0.5965	1
Rv2012	-	hypothetical protein Rv2012	10	10	1749.7	674	-1075.7	-0.79	0.1103	1
Rv2015c	-	hypothetical protein Rv2015c	8	7	1151.3	508.1	-643.2	-0.6	0.2005	1
Rv2016	-	hypothetical protein Rv2016	7	7	1114.4	339.8	-774.6	-1.13	0.0385	0.7628
Rv2017	-	POSSIBLE TRANSCRIPTIONAL REGULATORY PROTEIN	12	5	4.6	10.4	5.8	1.77	0.3577	1
Rv2018	-	hypothetical protein Rv2018	14	14	149.8	1484.4	1334.6	3.89	0.002	0.145
Rv2019	-	hypothetical protein Rv2019	6	6	1692.3	963.5	-728.8	-0.23	0.3242	1
Rv2020c	-	hypothetical protein Rv2020c	4	4	1288	1604.2	316.1	0.9	0.7427	1
Rv2021c	-	POSSIBLE TRANSCRIPTIONAL REGULATORY PROTEIN	5	4	1013.1	467	-546.1	-0.53	0.2155	1
Rv2022c	-	hypothetical protein Rv2022c	13	12	3016.5	951	-2065.5	-1.08	0.0128	0.4592
Rv2023c	-	hypothetical protein Rv2023c	2	2	369.4	157	-212.4	-0.65	0.1544	1
Rv2024c	-	hypothetical protein Rv2024c	12	11	3883.6	562.3	-3321.3	-2.2	0	0
Rv2025c	-	POSSIBLE CONSERVED MEMBRANE PROTEIN	10	10	1102.3	678.1	-424.2	-0.12	0.4489	1
Rv2026c	-	hypothetical protein Rv2026c	9	8	144.7	176.6	31.9	0.87	0.8204	1
Rv2027c	-	Probable histidine kinase response regulator	14	14	2404.2	919.6	-1484.6	-0.8	0.0833	0.9361
Rv2028c	-	hypothetical protein Rv2028c	11	8	466.7	1226	759.3	1.98	0.3797	1
Rv2029c	pfkB	Probable phosphofructokinase PfkB (PHOSPHOHEXOKINASE)	9	8	587.6	261.9	-325.7	-0.58	0.2266	1
Rv2030c	-	hypothetical protein Rv2030c	32	30	2405.6	1739.5	-666.1	0.12	0.6314	1
Rv2031c	hspX	HEAT SHOCK PROTEIN HSPX (ALPHA-CRSTALLIN HOMOLOG) (14 kDa ANTIGEN) (HSP16.3)	8	8	590.6	448.1	-142.5	0.19	0.723	1
Rv2032	acg	Conserved hypothetical protein Acg	17	14	529.6	288.9	-240.8	-0.29	0.3723	1
Rv2033c	-	hypothetical protein Rv2033c	10	10	1093	992.4	-100.6	0.45	0.8813	1
Rv2034	-	Probable ArsR-type repressor protein	2	2	107.2	57.5	-49.7	-0.31	0.7344	1
Rv2035	-	hypothetical protein Rv2035	12	12	1288.5	961.7	-326.8	0.16	0.6513	1
Rv2036	-	hypothetical protein Rv2036	7	6	340.5	16.6	-323.8	-3.77	0.0063	0.2982
Rv2037c	-	POSSIBLE CONSERVED TRANSMEMBRANE PROTEIN	16	14	441.6	758.3	316.7	1.36	0.666	1
Rv2038c	-	Probable sugar-transport ATP-binding protein ABC transporter	16	10	589.2	680.3	91.2	0.79	0.8865	1
Rv2039c	-	Probable sugar-transport integral membrane protein ABC transporter	14	13	362.4	442.5	80.1	0.87	0.764	1
Rv2040c	-	Probable sugar-transport integral membrane protein ABC transporter	16	14	691.5	384.5	-307	-0.26	0.3258	1
Rv2041c	-	Probable sugar-binding lipoprotein	21	20	1282.9	885.7	-397.3	0.05	0.557	1
Rv2042c	-	hypothetical protein Rv2042c	14	11	923.3	622.6	-300.7	0.02	0.5452	1
Rv2043c	pncA	PYRAZINAMIDASE/NICOTINAMIDAS PNCA (PZase)	11	11	1193.4	585.5	-607.9	-0.44	0.2142	1
Rv2044c	-	hypothetical protein Rv2044c	7	6	1162.5	565.4	-597.1	-0.45	0.2255	1
Rv2045c	lipT	Probable carboxylesterase LipT	27	26	2220.1	2069.4	-150.7	0.48	0.9132	1
Rv2046	lppI	Probable lipoprotein lppI	10	10	1409.3	1145.7	-263.6	0.29	0.7516	1
Rv2047c	-	hypothetical protein Rv2047c	30	27	1759.7	1202.1	-557.5	0.04	0.5677	1
Rv2048c	pks12	Probable polyketide synthase pks12	130	111	3389.4	3167.3	-222.1	0.49	0.9723	1
Rv2049c	-	hypothetical protein Rv2049c	1	1	53.9	53.7	-0.2	0.58	1	1
Rv2050	-	hypothetical protein Rv2050	5	0	0	0	0	0	1	1
Rv2051c	ppm1	Polyprenol-monophosphomannose synthase Ppm1	32	17	1397.3	1286.8	-110.5	0.47	0.8857	1
Rv2052c	-	hypothetical protein Rv2052c	19	18	4200.5	1975.3	-2225.2	-0.5	0.132	1
Rv2053c	fxsA	FxsA	3	2	1689.5	752.6	-936.9	-0.58	0.2813	1
Rv2054	-	hypothetical protein Rv2054	15	15	3411.3	2125.1	-1286.2	-0.1	0.4199	1
Rv2055c	rpsR	30S ribosomal protein S18	3	3	166.5	248.3	81.8	1.16	0.7164	1
Rv2056c	rpsN	30S ribosomal protein S14	3	3	128.2	170.6	42.4	1	0.7482	1
Rv2057c	rpmG	50S ribosomal protein L33	4	4	1129.9	478	-651.9	-0.66	0.2099	1
Rv2058c	rpmB	50S ribosomal protein L28	5	4	2169.9	681	-1488.9	-1.09	0.0031	0.1956
Rv2059	-	hypothetical protein Rv2059	17	17	2613.8	1321.8	-1292	-0.4	0.2024	1
Rv2060	-	Possible conserved integral membrane protein	3	3	82.7	54.1	-28.6	-0.03	0.6616	1
Rv2061c	-	hypothetical protein Rv2061c	5	5	615	186.7	-428.3	-1.14	0.1105	1
Rv2062c	cobN	cobaltochelatase	46	38	2925	3481.6	556.6	0.84	0.8029	1
Rv2063	-	hypothetical protein Rv2063	2	2	44.9	3.7	-41.1	-3	0.0888	0.9598
Rv2064	cobG	Possible cobalamin biosynthesis protein CobG	8	6	318.4	89.9	-228.5	-1.24	0.0872	0.9486
Rv2065	cobH	precorrin-8X methylmutase	5	5	331.1	249.8	-81.3	0.18	0.6757	1
Rv2066	cobI	Probable bifunctional protein, CobI-CobJ fusion protein: S-adenosyl-L-methionine-precorrin-2 methyl transferase + precorrin-3 methylase	20	19	3212.1	2109.9	-1102.2	-0.02	0.496	1
Rv2067c	-	hypothetical protein Rv2067c	31	28	3193	2873.5	-319.5	0.43	0.8841	1
Rv2068c	blaC	CLASS A BETA-LACTAMASE BLAC	13	13	4125.1	3307.8	-817.3	0.27	0.7378	1
Rv2069	sigC	RNA polymerase sigma factor SigC	8	8	1215.7	690.5	-525.2	-0.23	0.3387	1
Rv2070c	cobK	cobalt-precorrin-6x reductase	15	13	495.6	247.2	-248.5	-0.42	0.3442	1
Rv2071c	cobM	Probable precorrin-4 C11-methyltransferase CobM	13	10	1413.5	808.8	-604.8	-0.22	0.4468	1
Rv2072c	cobL	Probable precorrin-6y methyltransferase CobL	13	11	1166	320.2	-845.8	-1.28	0.0831	0.9361
Rv2073c	-	Probable shortchain dehydrogenase	8	8	1727.3	715.9	-1011.4	-0.69	0.1634	1
Rv2074	-	hypothetical protein Rv2074	5	5	370.6	222.1	-148.4	-0.15	0.4471	1
Rv2075c	-	Possible hypothetical exported or envelope protein	23	22	5518.7	2646.7	-2872.1	-0.48	0.0767	0.9361
Rv2076c	-	hypothetical protein Rv2076c	5	5	837.7	330.4	-507.3	-0.76	0.1614	1
Rv2077A	-	hypothetical protein Rv2077A	7	6	787	532.6	-254.4	0.02	0.5774	1
Rv2077c	-	POSSIBLE CONSERVED TRANSMEMBRANE PROTEIN	18	18	2950.7	1801.1	-1149.6	-0.13	0.3799	1
Rv2078	-	hypothetical protein Rv2078	3	3	48	94	45.9	1.55	0.4144	1
Rv2079	-	hypothetical protein Rv2079	31	27	2450.2	1804.8	-645.4	0.14	0.6353	1
Rv2080	lppJ	Possible lipoprotein lppJ	10	10	2293.6	1156	-1137.5	-0.4	0.1482	1
Rv2081c	-	POSSIBLE TRANSMEMBRANE PROTEIN	7	7	1269.9	484.4	-785.5	-0.81	0.024	0.6196
Rv2082	-	hypothetical protein Rv2082	34	34	5144.1	2490.4	-2653.7	-0.46	0.0803	0.9361
Rv2083	-	hypothetical protein Rv2083	4	4	319.7	391.3	71.6	0.88	0.7957	1
Rv2084	-	hypothetical protein Rv2084	25	25	2660.2	1753	-907.1	-0.02	0.4815	1
Rv2085	-	hypothetical protein Rv2085	3	3	166.6	6.7	-160	-4.06	0.0949	0.9778
Rv2086	-	hypothetical protein Rv2086	10	10	485.1	446.9	-38.1	0.47	0.9025	1
Rv2087	-	hypothetical protein Rv2087	4	3	71.3	175.2	103.8	1.88	0.9182	1
Rv2088	pknJ	PROBABLE TRANSMEMBRANE SERINE/THREONINE-PROTEIN KINASE J PKNJ (PROTEIN KINASE J) (STPK J)	23	20	535.4	753.9	218.5	1.08	0.611	1
Rv2089c	pepE	Probable dipeptidase PepE	19	15	678	843.7	165.7	0.9	0.7994	1
Rv2090	-	Probable 5'-3' exonuclease	15	15	1960.9	1186.2	-774.7	-0.14	0.4056	1
Rv2091c	-	Probable membrane protein	18	18	1583.9	871.8	-712.1	-0.28	0.275	1
Rv2092c	helY	PROBABLE ATP-DEPENDENT DNA HELICASE HELY	36	35	5764.5	3411.9	-2352.5	-0.17	0.2858	1
Rv2093c	tatC	Probable Sec-independent protein translocase transmembrane protein tatC	11	2	2.2	0	-2.2	0.44	0.477	1
Rv2094c	tatA	twin argininte translocase protein A	2	0	0	0	0	0	1	1
Rv2095c	-	hypothetical protein Rv2095c	14	13	2640.1	1406	-1234.1	-0.32	0.2109	1
Rv2096c	-	hypothetical protein Rv2096c	13	11	1303.8	966.2	-337.6	0.15	0.6519	1
Rv2097c	-	hypothetical protein Rv2097c	20	20	1590.6	324.2	-1266.3	-1.71	0	0
Rv2100	-	hypothetical protein Rv2100	18	16	4163.7	3436.4	-727.2	0.31	0.7766	1
Rv2101	helZ	PROBABLE HELICASE HELZ	27	26	5401.1	3534.1	-1867	-0.03	0.4803	1
Rv2102	-	hypothetical protein Rv2102	11	10	2174.6	874.6	-1299.9	-0.73	0.0456	0.7987
Rv2103c	-	hypothetical protein Rv2103c	5	4	954.7	580.5	-374.2	-0.13	0.5154	1
Rv2104c	-	hypothetical protein Rv2104c	1	1	153.4	199	45.6	0.96	0.7998	1
Rv2109c	prcA	proteasome (alpha subunit) PrcA	17	6	15.2	1.9	-13.3	-2.44	0.0358	0.7262
Rv2110c	prcB	proteasome (beta subunit) PrcB	16	5	8.8	0	-8.8	-1.56	0.0298	0.6816
Rv2111c	-	hypothetical protein Rv2111c	1	1	3.3	0	-3.3	-0.13	0.3926	1
Rv2112c	-	hypothetical protein Rv2112c	29	28	1856	556.4	-1299.6	-1.15	0.0014	0.111
Rv2113	-	Probable integral membrane protein	11	11	5911.5	2476.2	-3435.3	-0.67	0.0821	0.9361
Rv2114	-	hypothetical protein Rv2114	12	12	3188.4	1495.6	-1692.8	-0.51	0.1594	1
Rv2115c	-	Probable ATPase	23	23	4326.8	998.7	-3328.1	-1.53	0	0
Rv2116	lppK	Probable conserved lipoprotein lppK	5	5	527.5	404.3	-123.2	0.2	0.7211	1
Rv2117	-	hypothetical protein Rv2117	2	2	116.5	35	-81.5	-1.15	0.2908	1
Rv2118c	-	POSSIBLE RNA METHYLTRANSFERASE	12	12	2600.3	1673.2	-927.2	-0.05	0.4756	1
Rv2119	-	hypothetical protein Rv2119	18	16	2370.1	1656	-714.1	0.07	0.5813	1
Rv2120c	-	PROBABLE CONSERVED INTEGRAL MEMBRANE PROTEIN	7	6	375.7	202.4	-173.4	-0.31	0.4376	1
Rv2121c	hisG	ATP phosphoribosyltransferase	9	0	0	0	0	0	1	1
Rv2122c	hisE	phosphoribosyl-ATP pyrophosphatase	2	0	0	0	0	0	1	1
Rv2124c	metH	Probable 5-methyltetrahydrofolate--homocystein methyltransferase MetH (Methionine synthase, vitamin-B12 dependent isozyme) (MS)	38	35	3440.8	3701.4	260.7	0.69	0.8889	1
Rv2125	-	hypothetical protein Rv2125	9	9	2085.3	1248.6	-836.7	-0.15	0.4045	1
Rv2127	ansP1	Probable L-asparagine permease ansP1	24	24	6046.4	3645.3	-2401.2	-0.15	0.3375	1
Rv2128	-	PROBABLE CONSERVED TRANSMEMBRANE PROTEIN	6	6	621.5	381.6	-239.9	-0.12	0.4809	1
Rv2129c	-	short chain dehydrogenase	11	11	1277.7	1615.9	338.2	0.92	0.7283	1
[truncated: 1,409 more rows]

## Sheet: 631
Orf	Name	Description	N	TAs Hit	Sum Rd 1	Sum Rd 2	Delta Rd	log2 FC	p-value	p-adj
Rv0001	dnaA	chromosomal replication initiation protein	29	1	0	1.9	1.9	-0.05	1	1
Rv0002	dnaN	DNA polymerase III subunit beta	27	0	0	0	0	0	1	1
Rv0003	recF	recombination protein F	33	26	889.6	381.5	-508.1	-0.64	0.0819	0.6759
Rv0004	-	hypothetical protein Rv0004	5	1	1	0	-1	1.53	1	1
Rv0005	gyrB	DNA gyrase subunit B	38	0	0	0	0	0	1	1
Rv0006	gyrA	DNA gyrase subunit A	42	1	4.1	6.5	2.4	1.24	0.8049	1
Rv0007	-	POSSIBLE CONSERVED MEMBRANE PROTEIN	10	10	707.6	850.1	142.5	0.85	0.7769	1
Rv0008c	-	POSSIBLE MEMBRANE PROTEIN	4	3	269.7	460.8	191.1	1.36	0.8048	1
Rv0009	ppiA	PROBABLE IRON-REGULATED PEPTIDYL-PROLYL CIS-TRANS ISOMERASE A PPIA (PPIase A) (ROTAMASE A)	6	6	758.1	738.7	-19.4	0.55	0.968	1
Rv0010c	-	PROBABLE CONSERVED MEMBRANE PROTEIN	10	8	1068	620.2	-447.8	-0.2	0.3901	1
Rv0011c	-	putative septation inhibitor protein	3	3	5.1	37.5	32.3	3.45	0.4451	1
Rv0012	-	PROBABLE CONSERVED MEMBRANE PROTEIN	14	12	1848.5	794.1	-1054.4	-0.63	0.0843	0.689
Rv0013	trpG	para-aminobenzoate synthase component II	13	1	9.5	14.7	5.2	1.21	0.8956	1
Rv0014c	pknB	TRANSMEMBRANE SERINE/THREONINE-PROTEIN KINASE B PKNB (PROTEIN KINASE B) (STPK B)	22	0	0	0	0	0	1	1
Rv0015c	pknA	TRANSMEMBRANE SERINE/THREONINE-PROTEIN KINASE A PKNA (PROTEIN KINASE A) (STPK A)	13	1	12.7	35.1	22.4	2.05	1	1
Rv0016c	pbpA	PROBABLE PENICILLIN-BINDING PROTEIN PBPA	34	32	778.5	1564.1	785.6	1.59	0.1805	0.9111
Rv0017c	rodA	PROBABLE CELL DIVISION PROTEIN RODA	23	23	1332.2	3294.2	1962.1	1.89	0.1173	0.7722
Rv0018c	ppp	POSSIBLE SERINE/THREONINE PHOSPHATASE PPP	23	15	1274.1	510.1	-764	-0.74	0.0853	0.6913
Rv0019c	-	hypothetical protein Rv0019c	12	12	1021.8	258.7	-763.1	-1.4	0.0028	0.1301
Rv0020c	TB39.8	hypothetical protein Rv0020c	50	9	777.3	763.8	-13.5	0.56	0.9767	1
Rv0021c	-	hypothetical protein Rv0021c	18	18	4068.5	1673.6	-2394.9	-0.7	0.0465	0.525
Rv0022c	whiB5	PROBABLE TRANSCRIPTIONAL REGULATORY PROTEIN WHIB-LIKE WHIB5	8	8	1437.7	742.8	-695	-0.37	0.2995	1
Rv0023	-	POSSIBLE TRANSCRIPTIONAL REGULATORY PROTEIN	12	0	0	0	0	0	1	1
Rv0024	-	PUTATIVE SECRETED PROTEIN P60-RELATED PROTEIN	11	10	1579.7	4112.9	2533.1	1.97	0.3832	1
Rv0025	-	hypothetical protein Rv0025	7	7	550.8	268.2	-282.6	-0.45	0.2805	1
Rv0026	-	hypothetical protein Rv0026	12	10	1477.4	1190.5	-286.9	0.27	0.74	1
Rv0027	-	hypothetical protein Rv0027	5	5	452.3	84.4	-367.9	-1.84	0.0322	0.4458
Rv0028	-	hypothetical protein Rv0028	4	4	692.7	737.1	44.4	0.67	0.9285	1
Rv0029	-	hypothetical protein Rv0029	17	17	1837.9	1168	-669.8	-0.07	0.4826	1
Rv0030	-	hypothetical protein Rv0030	5	5	204.5	136.6	-67.9	0	0.5594	1
Rv0032	bioF2	POSSIBLE 8-AMINO-7-OXONONANOATE SYNTHASE BIOF2 (AONS) (8-AMINO-7-KETOPELARGONATE SYNTHASE) (7-KETO-8-AMINO-PELARGONIC ACID SYNTHETASE) (7-KAP SYNTHETASE) (L-ALANINE--PIMELYL CoA LIGASE)	50	40	4888.2	3471.1	-1417.1	0.09	0.6067	1
Rv0033	acpA	PROBABLE ACYL CARRIER PROTEIN ACPA (ACP)	3	3	846.8	317.5	-529.3	-0.83	0.0696	0.6312
Rv0034	-	hypothetical protein Rv0034	5	5	504.6	395.5	-109.1	0.23	0.7185	1
Rv0035	fadD34	PROBABLE FATTY-ACID-CoA LIGASE FADD34 (FATTY-ACID-CoA SYNTHETASE) (FATTY-ACID-CoA SYNTHASE)	24	24	4157.1	2668.5	-1488.6	-0.05	0.455	1
Rv0036c	-	hypothetical protein Rv0036c	4	4	1049	257.8	-791.3	-1.44	0.0241	0.3874
Rv0037c	-	PROBABLE CONSERVED INTEGRAL MEMBRANE PROTEIN	17	17	3417.1	1057.5	-2359.6	-1.11	0.0711	0.6382
Rv0038	-	hypothetical protein Rv0038	7	7	1142.4	685.6	-456.8	-0.15	0.4116	1
Rv0039c	-	POSSIBLE CONSERVED TRANSMEMBRANE PROTEIN	4	4	632.9	159.8	-473.1	-1.4	0.0659	0.6102
Rv0040c	mtc28	SECRETED PROLINE RICH PROTEIN MTC28 (PROLINE RICH 28 KDA ANTIGEN)	8	8	1675.4	813.4	-862	-0.46	0.1675	0.8789
Rv0041	leuS	leucyl-tRNA synthetase	66	1	1	0	-1	1.57	1	1
Rv0042c	-	POSSIBLE TRANSCRIPTIONAL REGULATORY PROTEIN (PROBABLY MARR-FAMILY)	5	5	149.7	90.2	-59.5	-0.15	0.5391	1
Rv0043c	-	PROBABLE TRANSCRIPTIONAL REGULATORY PROTEIN (PROBABLY GNTR-FAMILY)	7	7	1082.5	91.5	-991	-2.98	0.0005	0.0404
Rv0044c	-	POSSIBLE OXIDOREDUCTASE	19	18	2108.4	1301	-807.4	-0.11	0.4168	1
Rv0045c	-	POSSIBLE HYDROLASE	6	6	436.7	168.1	-268.6	-0.79	0.1346	0.8093
Rv0046c	ino1	MYO-INOSITOL-1-PHOSPHATE SYNTHASE INO1 (Inositol 1-phosphate synthetase) (D-glucose 6-phosphate cycloaldolase) (Glucose 6-phosphate cyclase) (Glucocycloaldolase)	15	0	0	0	0	0	1	1
Rv0047c	-	hypothetical protein Rv0047c	7	7	822.6	1236.6	414	1.17	0.6203	1
Rv0048c	-	POSSIBLE MEMBRANE PROTEIN	14	13	4225.5	2792.3	-1433.2	-0.01	0.5202	1
Rv0049	-	hypothetical protein Rv0049	6	6	469.6	820.3	350.8	1.39	0.8617	1
Rv0050	ponA1	PROBABLE BIFUNCTIONAL PENICILLIN-BINDING PROTEIN 1A/1B PONA1 (MUREIN POLYMERASE) (PBP1): PENICILLIN-INSENSITIVE TRANSGLYCOSYLASE (PEPTIDOGLYCAN TGASE) + PENICILLIN-SENSITIVE TRANSPEPTIDASE (DD-TRANSPEPTIDASE)	33	28	824.4	751.6	-72.9	0.45	0.8784	1
Rv0051	-	PROBABLE CONSERVED TRANSMEMBRANE PROTEIN	33	30	2353	743.5	-1609.5	-1.08	0.0285	0.424
Rv0052	-	hypothetical protein Rv0052	6	6	838.9	591.5	-247.4	0.08	0.7171	1
Rv0053	rpsF	30S ribosomal protein S6	5	1	23.3	98.1	74.8	2.66	0.4071	1
Rv0054	ssb	single-strand DNA-binding protein	5	0	0	0	0	0	1	1
Rv0055	rpsR	30S ribosomal protein S18	4	1	23.6	30.6	7	0.96	0.8015	1
Rv0056	rplI	50S ribosomal protein L9	7	7	262.8	239.2	-23.6	0.45	0.9068	1
Rv0057	-	hypothetical protein Rv0057	15	14	489.7	586	96.3	0.84	0.8093	1
Rv0058	dnaB	replicative DNA helicase	36	0	0	0	0	0	1	1
Rv0059	-	hypothetical protein Rv0059	16	16	3605.7	1982.7	-1623	-0.28	0.2854	1
Rv0060	-	hypothetical protein Rv0060	21	0	0	0	0	0	1	1
Rv0061	-	hypothetical protein Rv0061	6	6	578.1	404.9	-173.2	0.07	0.5933	1
Rv0062	celA1	POSSIBLE CELLULASE CELA1 (ENDOGLUCANASE) (ENDO-1,4-BETA-GLUCANASE) (FI-CMCASE) (CARBOXYMETHYL CELLULASE)	19	19	2514.3	1587.3	-927	-0.08	0.4404	1
Rv0063	-	POSSIBLE OXIDOREDUCTASE	21	19	2427.2	1631	-796.2	0.01	0.5341	1
Rv0064	-	hypothetical protein Rv0064	64	58	4361.3	2344	-2017.3	-0.31	0.1673	0.8789
Rv0065	-	hypothetical protein Rv0065	7	5	366.5	229	-137.5	-0.09	0.4368	1
Rv0066c	icd2	PROBABLE ISOCITRATE DEHYDROGENASE	33	27	144.4	752.3	607.9	2.97	0.0007	0.054
Rv0067c	-	POSSIBLE TRANSCRIPTIONAL REGULATORY PROTEIN (POSSIBLY TETR-FAMILY)	11	10	289.4	117.2	-172.2	-0.72	0.073	0.644
Rv0068	-	short chain dehydrogenase	11	11	2058.1	447.3	-1610.8	-1.62	0.1039	0.7396
Rv0069c	sdaA	PROBABLE L-SERINE DEHYDRATASE SDAA (L-SERINE DEAMINASE) (SDH) (L-SD)	11	11	629.4	192.1	-437.3	-1.13	0.0513	0.5463
Rv0070c	glyA2	PROBABLE SERINE HYDROXYMETHYLTRANSFERASE GLYA2 (SERINE METHYLASE 2) (SHMT 2)	16	14	1442	289.1	-1152.9	-1.73	0.0044	0.1715
Rv0075	-	PROBABLE AMINOTRANSFERASE	22	21	3414.5	980.4	-2434.1	-1.22	0.0031	0.1399
Rv0076c	-	PROBABLE MEMBRANE PROTEIN	3	3	1154.7	86.6	-1068.1	-3.15	0.0013	0.0865
Rv0077c	-	PROBABLE OXIDOREDUCTASE	11	11	794	208.8	-585.2	-1.34	0.0107	0.2729
Rv0078	-	PROBABLE TRANSCRIPTIONAL REGULATORY PROTEIN	7	7	512	204.3	-307.7	-0.74	0.119	0.7762
Rv0078A	-	hypothetical protein Rv0078A	9	9	1109	280.8	-828.2	-1.4	0.0075	0.2232
Rv0079	-	hypothetical protein Rv0079	13	13	1275.3	494.1	-781.2	-0.78	0.065	0.61
Rv0080	-	hypothetical protein Rv0080	3	3	442.7	397.2	-45.5	0.43	0.8988	1
Rv0081	-	PROBABLE TRANSCRIPTIONAL REGULATORY PROTEIN	5	4	896	333.3	-562.7	-0.84	0.0451	0.5186
Rv0082	-	PROBABLE OXIDOREDUCTASE	7	6	391	268.2	-122.7	0.04	0.5972	1
Rv0083	-	PROBABLE OXIDOREDUCTASE	20	20	2010.7	2271	260.3	0.76	0.8573	1
Rv0084	hycD	POSSIBLE FORMATE HYDROGENLYASE HYCD (FHL)	7	6	310.6	75.2	-235.5	-1.46	0.0713	0.6382
Rv0085	hycP	POSSIBLE HYDROGENASE HYCP	3	3	326.4	35.5	-290.9	-2.61	0.2196	0.9759
Rv0086	hycQ	POSSIBLE HYDROGENASE HYCQ	14	12	870.3	235.9	-634.3	-1.3	0.0253	0.3989
Rv0087	hycE	POSSIBLE FORMATE HYDROGENASE HYCE (FHL)	22	14	644.5	466.7	-177.8	0.12	0.6789	1
Rv0088	-	hypothetical protein Rv0088	11	9	203.5	34.7	-168.7	-1.97	0.0152	0.3222
Rv0089	-	POSSIBLE METHYLTRANSFERASE/METHYLASE	9	9	614.4	290.9	-323.5	-0.49	0.2939	1
Rv0090	-	POSSIBLE MEMBRANE PROTEIN	12	12	925.2	1487.4	562.2	1.27	0.5387	1
Rv0091	mtn	PROBABLE BIFUNCTIONAL MTA/SAH NUCLEOSIDASE MTN: 5'-METHYLTHIOADENOSINE NUCLEOSIDASE (METHYLTHIOADENOSINE METHYLTHIORIBOHYDROLASE) + S-ADENOSYLHOMOCYSTEINE NUCLEOSIDASE (S-ADENOSYL-L-HOMOCYSTEINE HOMOCYSTEINYLRIBOHYDROLASE)	11	10	1266.7	393.6	-873.1	-1.1	0.0545	0.5552
Rv0092	ctpA	PROBABLE CATION TRANSPORTER P-TYPE ATPASE A CTPA	27	23	1379	1203.8	-175.3	0.39	0.8703	1
Rv0093c	-	PROBABLE CONSERVED MEMBRANE PROTEIN	7	6	178.8	361.3	182.5	1.6	0.4698	1
Rv0097	-	POSSIBLE OXIDOREDUCTASE	24	24	2345.5	1007.1	-1338.5	-0.63	0.05	0.5453
Rv0098	-	hypothetical protein Rv0098	10	9	307.2	188.5	-118.8	-0.12	0.4744	1
Rv0099	fadD10	acyl-CoA synthetase	30	21	898.6	711	-187.6	0.25	0.8418	1
Rv0100	-	hypothetical protein Rv0100	3	3	345	174.3	-170.8	-0.4	0.4218	1
Rv0101	nrp	PROBABLE PEPTIDE SYNTHETASE NRP (PEPTIDE SYNTHASE)	103	91	6056.6	3375	-2681.6	-0.26	0.1896	0.9214
Rv0102	-	PROBABLE CONSERVED INTEGRAL MEMBRANE PROTEIN	38	2	1	1.6	0.6	1.21	1	1
Rv0103c	ctpB	PROBABLE CATION-TRANSPORTER P-TYPE ATPASE B CTPB	28	26	3818	2386.6	-1431.4	-0.09	0.4197	1
Rv0104	-	hypothetical protein Rv0104	25	24	4105.3	3450.7	-654.5	0.33	0.8288	1
Rv0105c	rpmB	50S ribosomal protein L28	5	3	577.5	110.1	-467.4	-1.81	0.0244	0.3904
Rv0106	-	hypothetical protein Rv0106	10	10	1006.8	159.6	-847.1	-2.07	0.0016	0.0952
Rv0107c	ctpI	PROBABLE CATION-TRANSPORTER ATPASE I CTPI	59	50	4260	2185.6	-2074.4	-0.38	0.1987	0.9361
Rv0108c	-	hypothetical protein Rv0108c	2	2	238.4	365.1	126.6	1.2	0.8526	1
Rv0110	-	PROBABLE CONSERVED INTEGRAL MEMBRANE PROTEIN	13	13	3030	5140.7	2110.7	1.35	0.7692	1
Rv0111	-	POSSIBLE TRANSMEMBRANE ACYLTRANSFERASE	40	39	3755.3	2142.1	-1613.2	-0.22	0.246	1
Rv0112	gca	POSSIBLE GDP-MANNOSE 4,6-DEHYDRATASE GCA (GDP-D-MANNOSE DEHYDRATASE)	29	26	1400.2	1382.3	-17.9	0.57	0.9851	1
Rv0113	gmhA	PROBABLE SEDOHEPTULOSE-7-PHOSPHATE ISOMERASE GMHA (PHOSPHOHEPTOSE ISOMERASE)	12	12	175.2	211.5	36.2	0.86	0.8851	1
Rv0114	gmhB	POSSIBLE D-ALPHA,BETA-D-HEPTOSE-1,7-BIPHOSPHATE PHOSPHATASE GMHB (D-GLYCERO-D-MANNO-HEPTOSE 7-PHOSPHATE KINASE)	9	8	2237	963.8	-1273.2	-0.63	0.1699	0.8866
Rv0115	hddA	POSSIBLE D-ALPHA-D-HEPTOSE-7-PHOSPHATE KINASE HDDA	17	17	2520.8	978.4	-1542.4	-0.78	0.0809	0.6734
Rv0116c	-	POSSIBLE CONSERVED MEMBRANE PROTEIN	15	15	2138.9	1096.1	-1042.8	-0.38	0.275	1
Rv0117	oxyS	OXIDATIVE STRESS RESPONSE REGULATORY PROTEIN OXYS	16	13	1097.6	796.9	-300.7	0.12	0.6848	1
Rv0118c	oxcA	putative oxalyl-CoA decarboxylase	25	19	910.7	611.5	-299.2	0.01	0.5692	1
Rv0119	fadD7	acyl-CoA synthetase	13	6	47.1	55.8	8.7	0.83	0.8517	1
Rv0120c	fusA2	elongation factor G	25	19	580.7	748.2	167.5	0.95	0.7375	1
Rv0121c	-	hypothetical protein Rv0121c	10	6	320.9	320	-1	0.58	0.9955	1
Rv0122	-	hypothetical protein Rv0122	9	8	530.9	484.3	-46.5	0.45	0.9018	1
Rv0123	-	hypothetical protein Rv0123	7	4	215.4	69.3	-146.1	-1.05	0.313	1
Rv0125	pepA	PROBABLE SERINE PROTEASE PEPA (SERINE PROTEINASE) (MTB32A)	9	9	1058.6	216.1	-842.5	-1.71	0.0011	0.0777
Rv0126	treS	TREHALOSE SYNTHASE TRES	29	29	672	3113	2441	2.8	0.0106	0.2729
Rv0127	-	hypothetical protein Rv0127	28	26	235.9	665.3	429.5	2.08	0.1148	0.7722
Rv0128	-	PROBABLE CONSERVED TRANSMEMBRANE PROTEIN	17	17	4005.5	3025.5	-980	0.18	0.672	1
Rv0129c	fbpC	SECRETED ANTIGEN 85-C FBPC (85C) (ANTIGEN 85 COMPLEX C) (AG58C) (MYCOLYL TRANSFERASE 85C) (FIBRONECTIN-BINDING PROTEIN C)	27	25	3150.3	1884	-1266.3	-0.16	0.3488	1
Rv0130	-	hypothetical protein Rv0130	3	3	346.8	96.8	-250	-1.26	0.215	0.9733
Rv0131c	fadE1	PROBABLE ACYL-CoA DEHYDROGENASE FADE1	17	16	1001.5	335.6	-665.9	-0.99	0.0269	0.4055
Rv0132c	fgd2	PUTATIVE F420-DEPENDENT GLUCOSE-6-PHOSPHATE DEHYDROGENASE FGD2	14	13	2414.3	982.5	-1431.8	-0.71	0.1229	0.7891
Rv0133	-	PROBABLE ACETYLTRANSFERASE	6	6	1694.7	802.4	-892.3	-0.49	0.1875	0.9192
Rv0134	ephF	POSSIBLE EPOXIDE HYDROLASE EPHF (EPOXIDE HYDRATASE) (ARENE-OXIDE HYDRATASE)	11	11	1920.6	1501.2	-419.3	0.23	0.7957	1
Rv0135c	-	POSSIBLE TRANSCRIPTIONAL REGULATORY PROTEIN	11	10	557.6	566.6	9	0.61	0.9786	1
Rv0136	cyp138	PROBABLE CYTOCHROME P450 138 CYP138	22	21	4216.7	3060.8	-1155.8	0.12	0.6266	1
Rv0137c	msrA	methionine sulfoxide reductase A	11	11	1385.5	377.3	-1008.2	-1.29	0.0083	0.2386
Rv0138	-	hypothetical protein Rv0138	6	6	2610.7	861.9	-1748.8	-1.01	0.0189	0.3392
Rv0139	-	POSSIBLE OXIDOREDUCTASE	12	12	2965.9	1421.9	-1544	-0.48	0.1077	0.7508
Rv0140	-	hypothetical protein Rv0140	14	14	1584.1	660.2	-924	-0.68	0.0826	0.6784
Rv0141c	-	hypothetical protein Rv0141c	8	7	740.3	653.8	-86.4	0.41	0.8594	1
Rv0142	-	hypothetical protein Rv0142	5	4	601.3	540.7	-60.6	0.43	0.8837	1
Rv0143c	-	PROBABLE CONSERVED TRANSMEMBRANE PROTEIN	25	25	4114.3	1697.1	-2417.3	-0.69	0.0569	0.566
Rv0144	-	PROBABLE TRANSCRIPTIONAL REGULATORY PROTEIN (POSSIBLY TETR-FAMILY)	14	14	4349.6	2448.1	-1901.4	-0.24	0.2438	1
Rv0145	-	hypothetical protein Rv0145	14	13	2475.1	2264.8	-210.3	0.46	0.8977	1
Rv0146	-	hypothetical protein Rv0146	15	15	3027.5	1928.7	-1098.8	-0.07	0.455	1
Rv0147	-	PROBABLE ALDEHYDE DEHYDROGENASE (NAD+) DEPENDENT	23	22	5086.3	2702.5	-2383.8	-0.33	0.153	0.8601
Rv0148	-	PROBABLE SHORT-CHAIN TYPE DEHYDROGENASE/REDUCTASE	15	15	3431.4	2334.1	-1097.3	0.03	0.5491	1
Rv0149	-	POSSIBLE QUINONE OXIDOREDUCTASE (NADPH:QUINONE OXIDOREDUCTASE) (ZETA-CRYSTALLIN)	19	19	2897.6	1520	-1377.5	-0.35	0.1967	0.9359
Rv0150c	-	hypothetical protein Rv0150c	4	3	16.7	19	2.3	0.77	0.8914	1
Rv0153c	ptbB	PHOSPHOTYROSINE PROTEIN PHOSPHATASE PTPB (PROTEIN-TYROSINE-PHOSPHATASE) (PTPase)	11	11	1071	1217	146	0.77	0.8626	1
Rv0154c	fadE2	PROBABLE ACYL-CoA DEHYDROGENASE FADE2	11	11	1844.3	1189.2	-655.1	-0.05	0.4836	1
Rv0155	pntAa	PROBABLE NAD(P) TRANSHYDROGENASE (SUBUNIT ALPHA) PNTAA	10	10	2024.4	3314.9	1290.6	1.3	0.8763	1
Rv0156	pntAb	PROBABLE NAD(P) TRANSHYDROGENASE (SUBUNIT ALPHA) PNTAB	0	0	0	0	0	0	1	1
Rv0157	pntB	PROBABLE NAD(P) TRANSHYDROGENASE (SUBUNIT BETA) PNTB	10	10	1598.1	1018.6	-579.6	-0.06	0.4493	1
Rv0158	-	PROBABLE TRANSCRIPTIONAL REGULATORY PROTEIN (POSSIBLY TETR-FAMILY)	15	15	3825.7	2875.9	-949.8	0.17	0.6691	1
Rv0161	-	POSSIBLE OXIDOREDUCTASE	16	14	827.7	614.4	-213.3	0.15	0.7256	1
Rv0162c	adhE1	PROBABLE ZINC-TYPE ALCOHOL DEHYDROGENASE (E SUBUNIT) ADHE	15	14	1021.3	190.3	-831	-1.84	0.0059	0.192
Rv0163	-	hypothetical protein Rv0163	9	9	1264.2	305.7	-958.5	-1.46	0.0016	0.0952
Rv0164	TB18.5	hypothetical protein Rv0164	8	1	846.6	416.7	-429.9	-0.44	0.1651	0.8785
Rv0165c	-	POSSIBLE TRANSCRIPTIONAL REGULATORY PROTEIN (PROBABLY GNTR-FAMILY)	6	6	1370.4	2502.8	1132.4	1.45	0.8791	1
Rv0166	fadD5	acyl-CoA synthetase	23	23	3539.1	1835.8	-1703.3	-0.36	0.231	1
Rv0167	yrbE1A	CONSERVED HYPOTHETICAL INTEGRAL MEMBRANE PROTEIN YRBE1A	6	6	557.6	243.7	-313.9	-0.61	0.2493	1
Rv0168	yrbE1B	CONSERVED HYPOTHETICAL INTEGRAL MEMBRANE PROTEIN YRBE1B	13	13	2301	2129.6	-171.4	0.47	0.9097	1
Rv0169	mce1A	MCE-FAMILY PROTEIN MCE1A	33	31	6020.7	1872	-4148.7	-1.1	0.0028	0.1301
Rv0170	mce1B	MCE-FAMILY PROTEIN MCE1B	16	16	2231.8	1450.6	-781.2	-0.04	0.4715	1
Rv0171	mce1C	MCE-FAMILY PROTEIN MCE1C	23	23	3689.8	3639.9	-49.9	0.57	0.9829	1
Rv0172	mce1D	MCE-FAMILY PROTEIN MCE1D	31	30	5063.6	4824.6	-239	0.52	0.9482	1
Rv0173	lprK	POSSIBLE MCE-FAMILY LIPOPROTEIN LPRK (MCE-FAMILY LIPOPROTEIN MCE1E)	15	14	2933.9	1651.5	-1282.4	-0.24	0.3191	1
Rv0174	mce1F	MCE-FAMILY PROTEIN MCE1F	28	27	5286.7	2177.5	-3109.2	-0.69	0.0217	0.3644
Rv0175	-	PROBABLE CONSERVED MCE ASSOCIATED MEMBRANE PROTEIN	9	9	1144.4	828.8	-315.6	0.12	0.6431	1
Rv0176	-	PROBABLE CONSERVED MCE ASSOCIATED TRANSMEMBRANE PROTEIN	15	14	1726.1	918.5	-807.5	-0.33	0.3768	1
Rv0177	-	PROBABLE CONSERVED MCE ASSOCIATED PROTEIN	11	11	1687.7	541.3	-1146.5	-1.06	0.063	0.6041
Rv0178	-	PROBABLE CONSERVED MCE ASSOCIATED MEMBRANE PROTEIN	11	11	1452.9	299.8	-1153.1	-1.69	0.0127	0.2951
Rv0179c	lprO	POSSIBLE LIPOPROTEIN LPRO	22	22	3539.5	2301.8	-1237.7	-0.04	0.4917	1
Rv0180c	-	PROBABLE CONSERVED TRANSMEMBRANE PROTEIN	27	26	720.1	1077.1	357	1.17	0.5196	1
Rv0181c	-	hypothetical protein Rv0181c	14	13	1541.8	1160.4	-381.4	0.17	0.6678	1
Rv0182c	sigG	RNA polymerase factor sigma-70	19	19	2795	3404.6	609.7	0.87	0.7533	1
Rv0183	-	POSSIBLE LYSOPHOSPHOLIPASE	14	14	2428.1	1659.5	-768.6	0.04	0.553	1
Rv0184	-	hypothetical protein Rv0184	11	10	579.3	655	75.7	0.76	0.8601	1
Rv0185	-	hypothetical protein Rv0185	9	6	379	466.4	87.4	0.88	0.7956	1
Rv0186	bglS	PROBABLE BETA-GLUCOSIDASE BGLS (GENTIOBIASE) (CELLOBIASE) (BETA-D-GLUCOSIDE GLUCOHYDROLASE)	32	29	2737.4	2048.1	-689.3	0.17	0.6561	1
Rv0187	-	PROBABLE O-METHYLTRANSFERASE	7	7	459.7	375.7	-84.1	0.29	0.7628	1
Rv0188	-	PROBABLE CONSERVED TRANSMEMBRANE PROTEIN	8	7	1037.3	785.7	-251.7	0.18	0.694	1
Rv0189c	ilvD	dihydroxy-acid dehydratase	18	4	2.2	24.2	22	4.06	0.3621	1
Rv0190	-	hypothetical protein Rv0190	3	3	694	129.8	-564.2	-1.83	0.0274	0.4112
Rv0191	-	PROBABLE CONSERVED INTEGRAL MEMBRANE PROTEIN	17	17	6187.5	6428.7	241.2	0.64	0.9665	1
Rv0192	-	hypothetical protein Rv0192	11	11	2681.8	2443.9	-237.9	0.45	0.8706	1
Rv0192A	-	CONSERVED SECRETED PROTEIN	2	2	260.3	628.5	368.1	1.86	0.2292	0.9993
Rv0193c	-	hypothetical protein Rv0193c	32	32	6434.8	4452.1	-1982.7	0.05	0.5811	1
Rv0194	-	PROBABLE DRUGS-TRANSPORT TRANSMEMBRANE ATP-BINDING PROTEIN ABC TRANSPORTER	48	47	12836.6	11866.9	-969.7	0.47	0.9237	1
Rv0195	-	POSSIBLE TWO COMPONENT TRANSCRIPTIONAL REGULATORY PROTEIN (PROBABLY LUXR-FAMILY)	6	6	1292.7	1031.3	-261.4	0.26	0.7302	1
Rv0196	-	POSSIBLE TRANSCRIPTIONAL REGULATORY PROTEIN	7	7	942.1	1521.7	579.6	1.28	0.5603	1
Rv0197	-	POSSIBLE OXIDOREDUCTASE	31	31	2486.8	1505.2	-981.6	-0.14	0.4036	1
Rv0198c	-	PROBABLE ZINC METALLOPROTEASE	39	34	1231.8	1740	508.2	1.08	0.6469	1
Rv0199	-	PROBABLE CONSERVED MEMBRANE PROTEIN	12	12	1762	2707	945	1.2	0.5343	1
Rv0200	-	POSSIBLE CONSERVED TRANSMEMBRANE PROTEIN	7	7	417.4	232.9	-184.4	-0.26	0.3998	1
Rv0201c	-	hypothetical protein Rv0201c	7	7	881.4	258	-623.4	-1.19	0.0308	0.4381
Rv0202c	mmpL11	PROBABLE CONSERVED TRANSMEMBRANE TRANSPORT PROTEIN MMPL11	36	35	3583.5	4052.2	468.8	0.76	0.8936	1
Rv0203	-	POSSIBLE EXPORTED PROTEIN	3	3	412.4	346.1	-66.3	0.33	0.8259	1
Rv0204c	-	PROBABLE CONSERVED TRANSMEMBRANE PROTEIN	19	19	648.9	1353.5	704.6	1.65	0.2536	1
Rv0205	-	PROBABLE CONSERVED TRANSMEMBRANE PROTEIN	12	12	1388.9	1558	169.2	0.75	0.8563	1
Rv0206c	mmpL3	POSSIBLE CONSERVED TRANSMEMBRANE TRANSPORT PROTEIN MMPL3	27	1	32.4	1.6	-30.8	-3.73	0.3958	1
Rv0207c	-	hypothetical protein Rv0207c	9	9	1064.5	1113.8	49.3	0.65	0.9617	1
Rv0208c	trmB	tRNA (guanine-N(7))-methyltransferase	10	10	1868.5	395.6	-1472.9	-1.65	0.0143	0.3153
Rv0209	-	hypothetical protein Rv0209	14	13	1704.7	2590.6	885.9	1.19	0.5117	1
Rv0210	-	hypothetical protein Rv0210	12	12	1528.9	1224.8	-304	0.27	0.7318	1
Rv0211	pckA	phosphoenolpyruvate carboxykinase	22	20	742.7	1325.7	582.9	1.42	0.3439	1
Rv0212c	nadR	POSSIBLE TRANSCRIPTIONAL REGULATORY PROTEIN NADR (PROBABLY ASNC-FAMILY)	6	6	1096.5	650.9	-445.5	-0.17	0.5141	1
Rv0213c	-	POSSIBLE METHYLTRANSFERASE (METHYLASE)	30	30	4564.4	2437.9	-2126.5	-0.32	0.149	0.8455
Rv0214	fadD4	acyl-CoA synthetase	31	28	3139.8	2065.8	-1073.9	-0.02	0.4897	1
Rv0215c	fadE3	PROBABLE ACYL-CoA DEHYDROGENASE FADE3	14	13	1828.2	1038.3	-789.8	-0.23	0.3012	1
Rv0216	-	hypothetical protein Rv0216	19	17	1077.9	395.7	-682.2	-0.86	0.1182	0.774
Rv0217c	lipW	POSSIBLE ESTERASE LIPW	19	17	1944.2	3865.3	1921.2	1.58	0.3017	1
Rv0218	-	PROBABLE CONSERVED TRANSMEMBRANE PROTEIN	18	17	1372.9	1358.5	-14.4	0.57	0.9892	1
Rv0219	-	PROBABLE CONSERVED TRANSMEMBRANE PROTEIN	11	10	646.5	503.5	-143	0.22	0.7535	1
Rv0220	lipC	PROBABLE ESTERASE LIPC	22	20	789.7	446.7	-343	-0.24	0.3401	1
Rv0221	-	hypothetical protein Rv0221	25	24	2932.9	1714.2	-1218.7	-0.19	0.3879	1
Rv0222	echA1	enoyl-CoA hydratase	8	8	565.5	248.2	-317.2	-0.6	0.2931	1
Rv0223c	-	PROBABLE ALDEHYDE DEHYDROGENASE	22	20	1702.3	535.7	-1166.6	-1.08	0.0105	0.2729
Rv0224c	-	POSSIBLE METHYLTRANSFERASE (METHYLASE)	14	1	1	0	-1	1.53	1	1
Rv0225	-	POSSIBLE CONSERVED PROTEIN	20	0	0	0	0	0	1	1
Rv0226c	-	PROBABLE CONSERVED TRANSMEMBRANE PROTEIN	23	1	0	1.6	1.6	-0.29	1	1
Rv0227c	-	PROBABLE CONSERVED MEMBRANE PROTEIN	21	0	0	0	0	0	1	1
Rv0228	-	PROBABLE INTEGRAL MEMBRANE ACYLTRANSFERASE	13	0	0	0	0	0	1	1
Rv0229c	-	POSSIBLE CONSERVED MEMBRANE PROTEIN	16	14	1889.3	1582.9	-306.4	0.33	0.7821	1
Rv0230c	php	PROBABLE PHOSPHOTRIESTERASE PHP (PARATHION HYDROLASE) (PTE) (ARYLDIALKYLPHOSPHATASE) (PARAOXONASE) (A-ESTERASE) (ARYLTRIPHOSPHATASE) (PARAOXON HYDROLASE)	13	12	3229.8	1299.8	-1929.9	-0.73	0.0336	0.4474
Rv0231	fadE4	PROBABLE ACYL-CoA DEHYDROGENASE FADE4	33	33	7336.1	9122.3	1786.2	0.9	0.763	1
Rv0232	-	PROBABLE TRANSCRIPTIONAL REGULATORY PROTEIN (PROBABLY TETR/ACRR-FAMILY)	9	9	2415.5	1429.3	-986.1	-0.17	0.4177	1
Rv0233	nrdB	ribonucleotide-diphosphate reductase subunit beta	11	11	2497.3	955.6	-1541.7	-0.8	0.1262	0.799
Rv0234c	gabD1	succinic semialdehyde dehydrogenase	19	18	753.5	180.2	-573.4	-1.48	0.0052	0.1873
Rv0235c	-	PROBABLE CONSERVED TRANSMEMBRANE PROTEIN	22	20	1035	771.2	-263.8	0.16	0.6678	1
Rv0236A	-	SMALL SECRETED PROTEIN	2	0	0	0	0	0	1	1
Rv0236c	-	PROBABLE CONSERVED TRANSMEMBRANE PROTEIN	34	2	1.1	2.1	1	1.53	1	1
Rv0237	lpqI	PROBABLE CONSERVED LIPOPROTEIN LPQI	12	11	951.4	569.1	-382.2	-0.16	0.5774	1
Rv0238	-	POSSIBLE TRANSCRIPTIONAL REGULATORY PROTEIN (PROBABLY TETR-FAMILY)	11	8	210.1	567.6	357.5	2.02	0.2077	0.9543
Rv0239	-	hypothetical protein Rv0239	2	2	279.8	26.2	-253.6	-2.83	0.1137	0.7722
Rv0240	-	hypothetical protein Rv0240	6	6	941.8	397.7	-544.1	-0.66	0.1755	0.9011
Rv0241c	-	hypothetical protein Rv0241c	13	13	666.6	624.1	-42.5	0.49	0.9266	1
Rv0242c	fabG	3-ketoacyl-(acyl-carrier-protein) reductase	11	10	909.3	328.4	-580.9	-0.88	0.1106	0.7632
Rv0243	fadA2	acetyl-CoA acetyltransferase	18	18	1527.2	1441	-86.2	0.5	0.9095	1
Rv0244c	fadE5	PROBABLE ACYL-CoA DEHYDROGENASE FADE5	21	21	1013.5	319.4	-694.1	-1.08	0.0005	0.0404
Rv0245	-	POSSIBLE OXIDOREDUCTASE	4	4	335.9	387.8	51.9	0.79	0.835	1
Rv0246	-	PROBABLE CONSERVED INTEGRAL MEMBRANE PROTEIN	29	27	3962.6	1429.8	-2532.8	-0.89	0.0198	0.3426
Rv0247c	-	fumarate reductase iron-sulfur subunit	9	8	535	85.6	-449.4	-2.06	0.0032	0.1399
Rv0248c	sdhA	succinate dehydrogenase flavoprotein subunit	33	31	2868.9	959	-1909.9	-1	0.0356	0.4557
Rv0249c	-	PROBABLE SUCCINATE DEHYDROGENASE	22	21	2065.9	1298.2	-767.7	-0.09	0.4212	1
Rv0250c	-	hypothetical protein Rv0250c	3	3	714.9	157.1	-557.8	-1.6	0.2145	0.9733
Rv0251c	hsp	HEAT SHOCK PROTEIN HSP (HEAT-STRESS-INDUCED RIBOSOME-BINDING PROTEIN A)	5	5	1003.3	844.2	-159.1	0.34	0.7943	1
Rv0252	nirB	PROBABLE NITRITE REDUCTASE	38	35	4722.1	4439.1	-282.9	0.5	0.9274	1
Rv0253	nirD	PROBABLE NITRITE REDUCTASE	6	6	544.9	664.1	119.2	0.87	0.8398	1
Rv0254c	cobU	PROBABLE BIFUNCTIONAL COBALAMIN BIOSYNTHESIS PROTEIN COBU: COBINAMIDE KINASE + COBINAMIDE PHOSPHATE GUANYLYLTRANSFERASE	5	5	1022.6	618.3	-404.3	-0.14	0.4691	1
Rv0255c	cobQ1	cobyric acid synthase	13	12	1865.5	1469.8	-395.8	0.24	0.7169	1
Rv0257	-	hypothetical protein Rv0257	3	3	611.8	244.4	-367.5	-0.74	0.2425	1
Rv0258c	-	hypothetical protein Rv0258c	6	5	340.9	190	-150.9	-0.26	0.6939	1
Rv0259c	-	hypothetical protein Rv0259c	7	6	83.8	511.3	427.4	3.19	0.206	0.9533
Rv0260c	-	bifunctional uroporphyrinogen-III synthetase/response regulator domain protein	18	14	670.6	435.1	-235.5	-0.04	0.4944	1
Rv0261c	narK3	PROBABLE INTEGRAL MEMBRANE NITRITE EXTRUSION PROTEIN NARK3 (NITRITE FACILITATOR)	22	20	906.4	1060.1	153.7	0.81	0.8154	1
Rv0262c	aac	AMINOGLYCOSIDE 2'-N-ACETYLTRANSFERASE AAC (AAC(2')-IC)	6	6	179.8	938.5	758.8	2.97	0.4652	1
Rv0263c	-	hypothetical protein Rv0263c	15	12	827	128.2	-698.9	-2.1	0.0173	0.3353
Rv0264c	-	hypothetical protein Rv0264c	9	8	1076.6	626.7	-449.9	-0.2	0.4026	1
Rv0265c	-	PROBABLE PERIPLASMIC IRON-TRANSPORT LIPOPROTEIN	9	9	1939.2	1203.7	-735.6	-0.1	0.4582	1
Rv0266c	oplA	PROBABLE 5-OXOPROLINASE OPLA (5-OXO-L-PROLINASE) (PYROGLUTAMASE) (5-OPASE)	38	37	7485	7214.3	-270.6	0.53	0.9845	1
Rv0267	narU	PROBABLE INTEGRAL MEMBRANE NITRITE EXTRUSION PROTEIN NARU (NITRITE FACILITATOR)	11	11	2530.2	1949.4	-580.8	0.21	0.6896	1
Rv0268c	-	hypothetical protein Rv0268c	12	12	4232.9	3302.9	-930	0.23	0.7185	1
Rv0269c	-	hypothetical protein Rv0269c	10	10	1537	1544	7	0.59	0.9941	1
Rv0270	fadD2	acyl-CoA synthetase	21	20	2375.5	915.5	-1460	-0.79	0.0315	0.4397
Rv0271c	fadE6	PROBABLE ACYL-CoA DEHYDROGENASE FADE6	25	24	2708.1	3367.2	659.1	0.9	0.7684	1
Rv0272c	-	hypothetical protein Rv0272c	15	11	1077.1	688.1	-389	-0.06	0.5665	1
Rv0273c	-	POSSIBLE TRANSCRIPTIONAL REGULATORY PROTEIN	15	11	660.7	379.5	-281.1	-0.21	0.4651	1
Rv0274	-	hypothetical protein Rv0274	8	8	1201.9	274.1	-927.9	-1.55	0.0308	0.4381
Rv0275c	-	POSSIBLE TRANSCRIPTIONAL REGULATORY PROTEIN (POSSIBLY TETR-FAMILY)	7	5	378.1	341.4	-36.7	0.44	0.8794	1
Rv0276	-	hypothetical protein Rv0276	17	17	2431.5	1460	-971.5	-0.15	0.4034	1
Rv0277c	-	hypothetical protein Rv0277c	5	5	892.4	651.3	-241.1	0.13	0.6254	1
Rv0281	-	hypothetical protein Rv0281	12	12	2099.7	2892.9	793.2	1.05	0.7174	1
Rv0282	-	hypothetical protein Rv0282	19	1	1.1	0	-1.1	1.46	1	1
Rv0283	-	POSSIBLE CONSERVED MEMBRANE PROTEIN	22	0	0	0	0	0	1	1
Rv0284	-	POSSIBLE CONSERVED MEMBRANE PROTEIN	57	2	0	3.8	3.8	0.92	0.4676	1
Rv0287	esxG	ESAT-6 LIKE PROTEIN ESXG (CONSERVED HYPOTHETICAL PROTEIN TB9.8)	3	0	0	0	0	0	1	1
Rv0288	esxH	LOW MOLECULAR WEIGHT PROTEIN ANTIGEN 7 ESXH (10 kDa ANTIGEN) (CFP-7) (PROTEIN TB10.4)	7	2	2.2	0	-2.2	0.48	0.4662	1
Rv0289	-	hypothetical protein Rv0289	13	1	0	2.1	2.1	0.08	1	1
Rv0290	-	PROBABLE CONSERVED TRANSMEMBRANE PROTEIN	18	0	0	0	0	0	1	1
Rv0291	mycP3	PROBABLE MEMBRANE-ANCHORED MYCOSIN MYCP3 (SERINE PROTEASE) (SUBTILISIN-LIKE PROTEASE) (SUBTILASE-LIKE) (MYCOSIN-3)	12	3	0	55	55	4.78	0.2349	1
Rv0292	-	PROBABLE CONSERVED TRANSMEMBRANE PROTEIN	17	9	110	396.9	286.9	2.44	0.2838	1
Rv0293c	-	hypothetical protein Rv0293c	26	24	2804.9	1521.1	-1283.8	-0.3	0.3468	1
Rv0294	tam	PROBABLE TRANS-ACONITATE METHYLTRANSFERASE TAM	13	12	904.9	500	-405	-0.27	0.4576	1
Rv0295c	-	hypothetical protein Rv0295c	7	5	699.5	458.2	-241.3	-0.03	0.6115	1
Rv0296c	-	PROBABLE SULFATASE	42	36	5787.9	2938	-2849.8	-0.39	0.1371	0.8187
Rv0298	-	hypothetical protein Rv0298	5	5	809	428.4	-380.6	-0.33	0.3981	1
Rv0299	-	hypothetical protein Rv0299	2	2	229.2	264.1	34.8	0.79	0.8671	1
Rv0300	-	hypothetical protein Rv0300	4	4	1153.6	710.7	-442.9	-0.11	0.4165	1
Rv0301	-	hypothetical protein Rv0301	7	7	2541.9	1163.4	-1378.5	-0.54	0.196	0.9355
Rv0302	-	PROBABLE TRANSCRIPTIONAL REGULATORY PROTEIN (PROBABLY TETR/ACRR-FAMILY)	8	8	1656.6	2165.8	509.2	0.97	0.7184	1
Rv0303	-	PROBABLE DEHYDROGENASE/REDUCTASE	12	12	2096.3	1863.3	-233	0.41	0.858	1
Rv0306	-	PUTATIVE OXIDOREDUCTASE	6	6	953	369	-584	-0.78	0.1107	0.7632
Rv0307c	-	hypothetical protein Rv0307c	8	8	1628.8	1419.1	-209.6	0.39	0.8413	1
Rv0308	-	PROBABLE CONSERVED INTEGRAL MEMBRANE PROTEIN	15	15	1504.8	574.7	-930.1	-0.8	0.0647	0.6096
Rv0309	-	POSSIBLE CONSERVED EXPORTED PROTEIN	11	10	641.7	235.4	-406.3	-0.86	0.106	0.7457
Rv0310c	-	hypothetical protein Rv0310c	12	10	390.2	1749	1358.8	2.75	0.8251	1
Rv0311	-	hypothetical protein Rv0311	15	13	722.4	847.6	125.2	0.82	0.9265	1
Rv0312	-	CONSERVED HYPOTHETICAL PROLINE AND THREONINE RICH PROTEIN	19	13	411.6	161.3	-250.3	-0.77	0.1007	0.7363
Rv0313	-	hypothetical protein Rv0313	4	4	1091.1	925.3	-165.9	0.35	0.7971	1
Rv0314c	-	POSSIBLE CONSERVED MEMBRANE PROTEIN	7	7	3159.8	2170.5	-989.3	0.04	0.5691	1
Rv0315	-	POSSIBLE BETA-1,3-GLUCANASE PRECURSOR	8	8	1462.5	782.7	-679.8	-0.32	0.3792	1
Rv0316	-	POSSIBLE MUCONOLACTONE ISOMERASE	8	8	715	652.7	-62.2	0.45	0.9049	1
Rv0317c	glpQ2	POSSIBLE GLYCEROPHOSPHORYL DIESTER PHOSPHODIESTERASE GLPQ2 (GLYCEROPHOSPHODIESTER PHOSPHODIESTERASE)	13	12	2381.3	1428.3	-953	-0.15	0.3534	1
Rv0318c	-	PROBABLE CONSERVED INTEGRAL MEMBRANE PROTEIN	6	6	833.9	642.3	-191.6	0.21	0.7504	1
Rv0319	pcp	pyrrolidone-carboxylate peptidase	7	7	871.2	415.8	-455.4	-0.48	0.2675	1
Rv0320	-	POSSIBLE CONSERVED EXPORTED PROTEIN	12	12	2385	1788	-597	0.17	0.6707	1
Rv0321	dcd	deoxycytidine triphosphate deaminase	4	4	271.7	311.6	39.8	0.78	0.8912	1
Rv0322	udgA	PROBABLE UDP-GLUCOSE 6-DEHYDROGENASE UDGA (UDP-GLC DEHYDROGENASE) (UDP-GLCDH) (UDPGDH)	21	16	1481.5	426.2	-1055.3	-1.21	0.0195	0.3426
Rv0323c	-	hypothetical protein Rv0323c	11	9	1046.9	587.9	-459	-0.25	0.3728	1
Rv0324	-	POSSIBLE TRANSCRIPTIONAL REGULATORY PROTEIN (POSSIBLY ARSR-FAMILY)	11	10	650.7	691.2	40.5	0.67	0.9219	1
Rv0325	-	hypothetical protein Rv0325	6	6	1382.2	720.3	-661.9	-0.36	0.3572	1
Rv0326	-	hypothetical protein Rv0326	9	9	242.9	776.1	533.2	2.26	0.5564	1
Rv0327c	cyp135A1	POSSIBLE CYTOCHROME P450 135A1 CYP135A1	21	15	1440.8	586	-854.8	-0.71	0.0669	0.6126
Rv0328	-	POSSIBLE TRANSCRIPTIONAL REGULATORY PROTEIN (POSSIBLY TETR/ACRR-FAMILY)	11	10	594	417.4	-176.6	0.08	0.6458	1
Rv0329c	-	hypothetical protein Rv0329c	8	7	472.2	1091.8	619.6	1.79	0.5757	1
Rv0330c	-	hypothetical protein Rv0330c	9	8	2005	770.1	-1234.9	-0.8	0.1448	0.8283
Rv0331	-	POSSIBLE DEHYDROGENASE/REDUCTASE	18	17	1756.2	2174.8	418.6	0.89	0.7508	1
Rv0332	-	hypothetical protein Rv0332	8	8	1030.2	421.6	-608.6	-0.7	0.1665	0.8789
Rv0333	-	hypothetical protein Rv0333	4	4	413.5	580	166.4	1.07	0.911	1
Rv0334	rmlA	ALPHA-D-GLUCOSE-1-PHOSPHATE THYMIDYLYLTRANSFERASE RMLA (DTDP-GLUCOSE SYNTHASE) (DTDP-GLUCOSE PYROPHOSPHORYLASE)	15	0	0	0	0	0	1	1
Rv0337c	aspC	aminotransferase AlaT	20	14	17.4	391.8	374.4	5.08	0.0003	0.0283
Rv0338c	-	PROBABLE IRON-SULFUR-BINDING REDUCTASE	35	9	20.5	49.6	29.1	1.86	0.3853	1
Rv0339c	-	POSSIBLE TRANSCRIPTIONAL REGULATORY PROTEIN	26	23	2065.1	2316.8	251.7	0.75	0.883	1
Rv0340	-	hypothetical protein Rv0340	4	4	398	114	-284	-1.22	0.3622	1
Rv0341	iniB	ISONIAZID INDUCTIBLE GENE PROTEIN INIB	15	13	1420.4	2361.3	940.9	1.32	0.474	1
Rv0342	iniA	ISONIAZID INDUCTIBLE GENE PROTEIN INIA	24	22	4412.3	2773.2	-1639.2	-0.09	0.4245	1
Rv0343	iniC	ISONIAZID INDUCTIBLE GENE PROTEIN INIC	10	9	1240.4	250.2	-990.2	-1.72	0.0115	0.2843
Rv0344c	lpqJ	PROBABLE LIPOPROTEIN LPQJ	10	10	993.2	893.4	-99.8	0.43	0.8743	1
Rv0345	-	hypothetical protein Rv0345	7	7	1457	445.6	-1011.4	-1.12	0.064	0.6081
Rv0346c	ansP2	POSSIBLE L-ASPARAGINE PERMEASE ANSP2 (L-ASPARAGINE TRANSPORT PROTEIN)	26	25	3620.8	1878.3	-1742.5	-0.36	0.1404	0.8225
Rv0347	-	PROBABLE CONSERVED MEMBRANE PROTEIN	15	3	11.6	13.5	1.9	0.8	0.7502	1
Rv0348	-	POSSIBLE TRANSCRIPTIONAL REGULATORY PROTEIN	16	14	369.5	522.9	153.4	1.09	0.6921	1
Rv0349	-	hypothetical protein Rv0349	8	8	2910.7	484.9	-2425.8	-2	0.0001	0.0117
Rv0350	dnaK	molecular chaperone DnaK	17	0	0	0	0	0	1	1
Rv0351	grpE	PROBABLE GRPE PROTEIN (HSP-70 COFACTOR)	9	2	98.6	27.3	-71.2	-1.27	0.2183	0.9744
Rv0352	dnaJ1	PROBABLE CHAPERONE PROTEIN DNAJ1	12	8	93.5	47.2	-46.3	-0.4	0.4601	1
Rv0353	hspR	PROBABLE HEAT SHOCK PROTEIN TRANSCRIPTIONAL REPRESSOR HSPR (MERR FAMILY)	6	6	794.8	1805.9	1011.1	1.77	0.3117	1
Rv0356c	-	hypothetical protein Rv0356c	8	8	694.6	591	-103.6	0.35	0.8083	1
Rv0357c	purA	adenylosuccinate synthetase	23	0	0	0	0	0	1	1
Rv0358	-	hypothetical protein Rv0358	11	3	14.3	0	-14.3	-2.25	0.0043	0.1715
Rv0359	-	PROBABLE CONSERVED INTEGRAL MEMBRANE PROTEIN	10	10	2233.1	2463.9	230.8	0.73	0.8807	1
Rv0360c	-	hypothetical protein Rv0360c	8	8	1028	1579	551	1.2	0.5828	1
Rv0361	-	PROBABLE CONSERVED MEMBRANE PROTEIN	8	8	657.7	1319.2	661.6	1.59	0.2826	1
Rv0362	mgtE	POSSIBLE Mg2+ TRANSPORT TRANSMEMBRANE PROTEIN MGTE	14	13	1884.7	1932.3	47.6	0.62	0.9656	1
Rv0363c	fba	fructose-bisphosphate aldolase	14	12	0	365.9	365.9	7.52	0	0
Rv0364	-	POSSIBLE CONSERVED TRANSMEMBRANE PROTEIN	12	2	123.9	410	286.1	2.31	0.8975	1
Rv0365c	-	hypothetical protein Rv0365c	19	19	2514.3	3507.5	993.2	1.07	0.599	1
Rv0366c	-	hypothetical protein Rv0366c	5	5	759.6	378.4	-381.3	-0.42	0.2484	1
Rv0367c	-	hypothetical protein Rv0367c	2	2	285	313.5	28.6	0.72	0.9352	1
Rv0368c	-	hypothetical protein Rv0368c	17	17	2803.1	4496.8	1693.7	1.27	0.7262	1
Rv0369c	-	POSSIBLE MEMBRANE OXIDOREDUCTASE	7	6	237.2	84.7	-152.5	-0.9	0.1782	0.9088
Rv0370c	-	POSSIBLE OXIDOREDUCTASE	19	14	1002.7	532.6	-470	-0.33	0.4293	1
Rv0371c	-	hypothetical protein Rv0371c	6	5	79.5	27	-52.6	-0.97	0.2313	1
Rv0372c	-	hypothetical protein Rv0372c	6	5	150.4	383.8	233.4	1.94	0.9859	1
Rv0373c	-	PROBABLE CARBON MONOXYDE DEHYDROGENASE (LARGE CHAIN)	37	35	1729.3	863.8	-865.5	-0.42	0.2387	1
Rv0374c	-	PROBABLE CARBON MONOXYDE DEHYDROGENASE (SMALL CHAIN)	4	4	88.8	111	22.2	0.91	0.8238	1
Rv0375c	-	PROBABLE CARBON MONOXYDE DEHYDROGENASE (MEDIUM CHAIN)	8	7	167.7	129.7	-38	0.21	0.7618	1
Rv0376c	-	hypothetical protein Rv0376c	18	16	1397.3	528.7	-868.6	-0.82	0.0835	0.6841
Rv0377	-	PROBABLE TRANSCRIPTIONAL REGULATORY PROTEIN (PROBABLY LYSR-FAMILY)	8	7	616.9	250.2	-366.7	-0.72	0.2308	1
Rv0378	-	CONSERVED HYPOTHETICAL GLYCINE RICH PROTEIN	3	3	149.7	274	124.3	1.46	0.9436	1
Rv0379	secE2	POSSIBLE PROTEIN TRANSPORT PROTEIN SECE2	2	2	152.9	188.4	35.4	0.89	0.8414	1
Rv0380c	-	POSSIBLE RNA METHYLTRANSFERASE (RNA METHYLASE)	10	10	381.7	372	-9.7	0.55	0.9744	1
Rv0381c	-	hypothetical protein Rv0381c	17	15	3393.8	3684.6	290.7	0.7	0.911	1
Rv0382c	pyrE	orotate phosphoribosyltransferase	12	0	0	0	0	0	1	1
Rv0383c	-	POSSIBLE CONSERVED SECRETED PROTEIN	8	1	37	6.4	-30.6	-1.94	0.0942	0.7271
Rv0384c	clpB	PROBABLE ENDOPEPTIDASE ATP BINDING PROTEIN (CHAIN B) CLPB (CLPB PROTEIN) (HEAT SHOCK PROTEIN F84.1)	21	10	8.8	84.4	75.6	3.85	0.0046	0.1773
Rv0385	-	hypothetical protein Rv0385	19	19	4395.3	3220.2	-1175.1	0.14	0.6509	1
Rv0386	-	PROBABLE TRANSCRIPTIONAL REGULATORY PROTEIN (PROBABLY LUXR/UHPA-FAMILY)	41	39	5352.3	5378.9	26.7	0.59	0.9954	1
Rv0389	purT	phosphoribosylglycinamide formyltransferase 2	7	6	1539.2	913.6	-625.6	-0.17	0.3955	1
Rv0390	-	hypothetical protein Rv0390	6	5	935.5	576.2	-359.3	-0.11	0.4802	1
Rv0391	metZ	O-succinylhomoserine sulfhydrylase	20	14	1713.6	1101.5	-612	-0.05	0.4716	1
Rv0392c	ndhA	PROBABLE MEMBRANE NADH DEHYDROGENASE NDHA	15	14	1765.1	1182.9	-582.2	0.01	0.5472	1
Rv0394c	-	POSSIBLE SECRETED PROTEIN	9	9	1113.3	1442.6	329.4	0.96	0.8325	1
Rv0395	-	hypothetical protein Rv0395	6	6	626.4	339.2	-287.2	-0.3	0.5811	1
Rv0396	-	hypothetical protein Rv0396	4	3	484.6	193.5	-291.1	-0.74	0.2457	1
Rv0398c	-	POSSIBLE SECRETED PROTEIN	4	4	45.6	88.6	42.9	1.54	0.8768	1
Rv0399c	lpqK	POSSIBLE CONSERVED LIPOPROTEIN LPQK	23	19	1229.2	619.6	-609.5	-0.4	0.286	1
Rv0400c	fadE7	ACYL-CoA DEHYDROGENASE FADE7	10	8	289.5	682	392.6	1.82	0.6865	1
Rv0401	-	PROBABLE CONSERVED TRANSMEMBRANE PROTEIN	3	2	122.9	208	85	1.34	0.7914	1
Rv0402c	mmpL1	PROBABLE CONSERVED TRANSMEMBRANE TRANSPORT PROTEIN MMPL1	48	46	5129.7	3636.5	-1493.2	0.09	0.624	1
Rv0403c	mmpS1	PROBABLE CONSERVED MEMBRANE PROTEIN MMPS1	7	7	658.3	831	172.7	0.92	0.7832	1
Rv0404	fadD30	acyl-CoA synthetase	80	55	2000.9	1132.7	-868.2	-0.24	0.3169	1
Rv0405	pks6	PROBABLE MEMBRANE BOUND POLYKETIDE SYNTHASE PKS6	103	69	5684.3	5369.2	-315.1	0.5	0.9542	1
Rv0406c	-	BETA LACTAMASE LIKE PROTEIN	13	13	1983.7	773.8	-1209.9	-0.77	0.0297	0.4342
Rv0407	fgd1	PROBABLE F420-DEPENDENT GLUCOSE-6-PHOSPHATE DEHYDROGENASE FGD1	18	18	1872.4	1133.6	-738.8	-0.14	0.376	1
Rv0408	pta	phosphate acetyltransferase	38	32	1691	517.3	-1173.7	-1.12	0.0017	0.0977
Rv0409	ackA	acetate kinase	16	12	693.7	768.1	74.4	0.73	0.8995	1
Rv0410c	pknG	SERINE/THREONINE-PROTEIN KINASE PKNG (PROTEIN KINASE G) (STPK G)	29	27	597.1	972.5	375.4	1.29	0.4211	1
Rv0411c	glnH	PROBABLE GLUTAMINE-BINDING LIPOPROTEIN GLNH (GLNBP)	8	8	184.9	294.4	109.4	1.26	0.5194	1
Rv0412c	-	POSSIBLE CONSERVED MEMBRANE PROTEIN	21	20	665.5	1282	616.5	1.53	0.3152	1
Rv0413	mutT3	POSSIBLE MUTATOR PROTEIN MUTT3 (7,8-DIHYDRO-8-OXOGUANINE-TRIPHOSPHATASE) (8-OXO-DGTPASE) (DGTP PYROPHOSPHOHYDROLASE)	5	5	878.2	602	-276.2	0.04	0.6043	1
Rv0414c	thiE	thiamine-phosphate pyrophosphorylase	9	0	0	0	0	0	1	1
Rv0415	thiO	POSSIBLE THIAMINE BIOSYNTHESIS OXIDOREDUCTASE THIO	11	0	0	0	0	0	1	1
Rv0416	thiS	sulfur carrier protein ThiS	4	0	0	0	0	0	1	1
Rv0417	thiG	thiazole synthase	14	0	0	0	0	0	1	1
Rv0418	lpqL	PROBABLE LIPOPROTEIN AMINOPEPTIDASE LPQL	27	23	1270.2	1375	104.8	0.7	0.9223	1
Rv0419	lpqM	POSSIBLE LIPOPROTEIN PEPTIDASE LPQM	18	16	2207.5	1402	-805.5	-0.07	0.4564	1
Rv0420c	-	POSSIBLE TRANSMEMBRANE PROTEIN	7	7	1424.6	454.4	-970.3	-1.06	0.0351	0.4557
Rv0421c	-	hypothetical protein Rv0421c	8	5	122.5	63.1	-59.4	-0.37	0.4511	1
Rv0422c	thiD	phosphomethylpyrimidine kinase	14	0	0	0	0	0	1	1
Rv0423c	thiC	thiamine biosynthesis protein ThiC	19	1	1.1	0	-1.1	1.5	1	1
Rv0424c	-	hypothetical protein Rv0424c	8	7	2262.1	1532	-730.2	0.02	0.539	1
Rv0425c	ctpH	POSSIBLE METAL CATION TRANSPORTING P-TYPE ATPASE CTPH	35	28	3098.9	1593.7	-1505.3	-0.37	0.1444	0.8274
Rv0426c	-	POSSIBLE TRANSMEMBRANE PROTEIN	2	2	476.6	100.1	-376.5	-1.67	0.0155	0.3226
Rv0427c	xthA	PROBABLE EXODEOXYRIBONUCLEASE III PROTEIN XTHA (EXONUCLEASE III) (EXO III) (AP ENDONUCLEASE VI)	13	13	1150.7	1613.7	463	1.07	0.6129	1
Rv0428c	-	hypothetical protein Rv0428c	12	11	709.9	519.9	-189.9	0.14	0.6327	1
Rv0429c	def	peptide deformylase	8	0	0	0	0	0	1	1
Rv0430	-	hypothetical protein Rv0430	3	0	0	0	0	0	1	1
Rv0431	-	PUTATIVE TUBERCULIN RELATED PEPTIDE	9	7	166.2	726	559.8	2.71	0.0995	0.7328
Rv0432	sodC	PROBABLE PERIPLASMIC SUPEROXIDE DISMUTASE	12	12	1885	1140.3	-744.7	-0.14	0.3746	1
Rv0433	-	hypothetical protein Rv0433	22	22	3566.5	1321.3	-2245.2	-0.85	0.0487	0.5398
Rv0434	-	hypothetical protein Rv0434	13	12	2022.2	2131.3	109.1	0.66	0.9683	1
Rv0435c	-	PUTATIVE CONSERVED ATPASE	21	19	3145.7	2574.8	-571	0.3	0.7665	1
Rv0436c	pssA	PROBABLE CDP-DIACYLGLYCEROL--SERINE O-PHOSPHATIDYLTRANSFERASE PSSA (PS SYNTHASE) (PHOSPHATIDYLSERINE SYNTHASE)	16	16	987.7	883.5	-104.1	0.42	0.9104	1
Rv0437c	psd	phosphatidylserine decarboxylase	8	6	422.9	739.4	316.6	1.39	0.4714	1
Rv0438c	moeA2	PROBABLE MOLYBDOPTERIN BIOSYNTHESIS PROTEIN MOEA2	13	13	1710.7	1512.9	-197.7	0.41	0.8546	1
Rv0439c	-	short chain dehydrogenase	18	17	2914.1	3055.8	141.7	0.65	0.9443	1
Rv0440	groEL	chaperonin GroEL	11	0	0	0	0	0	1	1
Rv0441c	-	hypothetical protein Rv0441c	7	7	933.7	568.5	-365.2	-0.13	0.4265	1
Rv0443	-	hypothetical protein Rv0443	12	12	2832.5	1597.1	-1235.4	-0.24	0.3306	1
Rv0444c	-	hypothetical protein Rv0444c	7	6	569.2	543.8	-25.4	0.52	0.9846	1
Rv0445c	sigK	RNA polymerase sigma factor SigK	10	10	2134.9	955.1	-1179.8	-0.58	0.1534	0.8601
Rv0446c	-	POSSIBLE CONSERVED TRANSMEMBRANE PROTEIN	15	15	2060.7	2163	102.3	0.65	0.9462	1
Rv0447c	ufaA1	PROBABLE CYCLOPROPANE-FATTY-ACYL-PHOSPHOLIPID SYNTHASE UFAA1 (CYCLOPROPANE FATTY ACID SYNTHASE) (CFA SYNTHASE)	25	25	3966.8	2296	-1670.8	-0.2	0.3366	1
Rv0448c	-	hypothetical protein Rv0448c	13	13	2552.5	1862	-690.4	0.13	0.6213	1
Rv0449c	-	hypothetical protein Rv0449c	23	22	3730.8	3108.6	-622.3	0.32	0.7955	1
Rv0450c	mmpL4	PROBABLE CONSERVED TRANSMEMBRANE TRANSPORT PROTEIN MMPL4	77	69	4112	1037.3	-3074.7	-1.4	0	0
Rv0451c	mmpS4	PROBABLE CONSERVED MEMBRANE PROTEIN MMPS4	14	12	129	50.2	-78.9	-0.78	0.1961	0.9355
Rv0452	-	POSSIBLE TRANSCRIPTIONAL REGULATORY PROTEIN	9	9	1172.5	1559.7	387.2	1	0.7007	1
Rv0454	-	hypothetical protein Rv0454	6	6	1315.3	999.4	-315.9	0.19	0.6739	1
Rv0455c	-	hypothetical protein Rv0455c	10	8	63	6	-57	-2.8	0.0007	0.054
Rv0456A	-	hypothetical protein Rv0456A	4	4	717.4	767.5	50	0.68	0.9667	1
Rv0456c	echA2	enoyl-CoA hydratase	9	8	1181	1043.9	-137.1	0.41	0.9377	1
Rv0457c	-	PROBABLE PEPTIDASE	34	30	2956.7	2257.7	-699	0.2	0.6794	1
Rv0458	-	PROBABLE ALDEHYDE DEHYDROGENASE	18	17	2874.3	1309.8	-1564.5	-0.55	0.081	0.6734
Rv0459	-	hypothetical protein Rv0459	5	5	565.4	208.3	-357	-0.86	0.0979	0.7298
Rv0460	-	CONSERVED HYDROPHOBIC PROTEIN	2	2	233.5	133.8	-99.7	-0.22	0.4583	1
Rv0461	-	PROBABLE TRANSMEMBRANE PROTEIN	15	15	4391.5	3053.1	-1338.4	0.06	0.5719	1
Rv0462	lpd	dihydrolipoamide dehydrogenase	25	16	69.5	1.7	-67.8	-4.76	0	0
Rv0463	-	PROBABLE CONSERVED MEMBRANE PROTEIN	3	3	673.1	1556.1	882.9	1.79	0.9562	1
Rv0464c	-	hypothetical protein Rv0464c	14	13	2135.8	1507.6	-628.2	0.08	0.6983	1
Rv0465c	-	PROBABLE TRANSCRIPTIONAL REGULATORY PROTEIN	24	23	5367.9	4450.9	-917	0.31	0.8194	1
Rv0466	-	hypothetical protein Rv0466	8	7	2231.3	2104.5	-126.8	0.5	0.9324	1
Rv0467	icl	isocitrate lyase	18	17	725.1	4089.7	3364.6	3.08	0.0023	0.12
Rv0468	fadB2	3-hydroxybutyryl-CoA dehydrogenase	10	9	810.1	1306.6	496.5	1.27	0.4981	1
Rv0469	umaA	POSSIBLE MYCOLIC ACID SYNTHASE UMAA	21	21	1892	1515.7	-376.2	0.27	0.7363	1
Rv0470A	-	hypothetical protein Rv0470A	11	11	2843.6	2583.9	-259.7	0.45	0.9032	1
Rv0470c	pcaA	MYCOLIC ACID SYNTHASE PCAA (CYCLOPROPANE SYNTHASE)	10	10	616.5	2423.6	1807.1	2.56	0.0261	0.4034
Rv0471c	-	hypothetical protein Rv0471c	12	11	4046.3	5219.8	1173.6	0.95	0.6888	1
Rv0472c	-	PROBABLE TRANSCRIPTIONAL REGULATORY PROTEIN (POSSIBLY TETR-FAMILY)	9	9	948.8	600.7	-348.1	-0.07	0.4333	1
Rv0473	-	POSSIBLE CONSERVED TRANSMEMBRANE PROTEIN	14	13	2653.8	2027.2	-626.7	0.2	0.685	1
Rv0474	-	PROBABLE TRANSCRIPTIONAL REGULATORY PROTEIN	7	7	2609.9	1074.7	-1535.2	-0.7	0.0956	0.7271
Rv0475	hbhA	IRON-REGULATED HEPARIN BINDING HEMAGGLUTININ HBHA (ADHESIN)	9	9	1374.3	1845.9	471.6	1.01	0.6595	1
Rv0476	-	POSSIBLE CONSERVED TRANSMEMBRANE PROTEIN	5	5	1829.5	818.9	-1010.7	-0.57	0.1726	0.8952
Rv0477	-	POSSIBLE CONSERVED SECRETED PROTEIN	5	5	2094.5	728.5	-1366	-0.94	0.1093	0.7566
Rv0478	deoC	deoxyribose-phosphate aldolase	3	3	438.3	525.7	87.4	0.85	0.809	1
Rv0479c	-	PROBABLE CONSERVED MEMBRANE PROTEIN	12	1	130.6	44.5	-86.1	-0.97	0.2041	0.9497
Rv0480c	-	POSSIBLE AMIDOHYDROLASE	14	14	1945.6	2236.2	290.6	0.79	0.8123	1
Rv0481c	-	hypothetical protein Rv0481c	11	10	2576.7	2829.7	253	0.72	0.8935	1
Rv0482	murB	UDP-N-acetylenolpyruvoylglucosamine reductase	10	0	0	0	0	0	1	1
Rv0483	lprQ	PROBABLE CONSERVED LIPOPROTEIN LPRQ	24	24	8895.3	7427.7	-1467.6	0.32	0.8513	1
Rv0484c	-	PROBABLE SHORT-CHAIN TYPE OXIDOREDUCTASE	8	7	1759.2	650.6	-1108.6	-0.85	0.0339	0.4474
Rv0485	-	POSSIBLE TRANSCRIPTIONAL REGULATORY PROTEIN	21	20	4440.9	3647.3	-793.6	0.3	0.8028	1
Rv0486	-	MANNOSYLTRANSFERASE	11	11	1013.5	111.6	-901.9	-2.6	0	0
Rv0487	-	hypothetical protein Rv0487	9	9	2517	3064	547	0.87	0.7854	1
Rv0488	-	PROBABLE CONSERVED INTEGRAL MEMBRANE PROTEIN	9	9	1296.8	2017.5	720.6	1.22	0.5174	1
Rv0489	gpm1	phosphoglyceromutase	11	7	45.6	14.6	-31	-1.06	0.129	0.8041
Rv0490	senX3	PUTATIVE TWO COMPONENT SENSOR HISTIDINE KINASE SENX3	16	14	1509.5	1080.5	-429	0.1	0.5959	1
Rv0491	regX3	TWO COMPONENT SENSORY TRANSDUCTION PROTEIN REGX3 (TRANSCRIPTIONAL REGULATORY PROTEIN) (PROBABLY LUXR-FAMILY)	8	6	2023.9	2539.1	515.2	0.91	0.83	1
Rv0492A	-	hypothetical protein Rv0492A	4	4	840.8	243.1	-597.6	-1.2	0.0115	0.2843
Rv0492c	-	PROBABLE OXIDOREDUCTASE GMC-TYPE	14	14	2805.2	5428.7	2623.4	1.54	0.6544	1
Rv0493c	-	hypothetical protein Rv0493c	16	16	3288.8	2852.3	-436.5	0.38	0.8358	1
Rv0494	-	PROBABLE TRANSCRIPTIONAL REGULATORY PROTEIN (PROBABLY GNTR-FAMILY)	6	6	481.1	897.7	416.6	1.48	0.4836	1
Rv0495c	-	hypothetical protein Rv0495c	11	11	565.9	661.1	95.1	0.81	0.8107	1
Rv0496	-	hypothetical protein Rv0496	8	8	639.3	639.8	0.4	0.59	0.999	1
Rv0497	-	PROBABLE CONSERVED TRANSMEMBRANE PROTEIN	12	12	895.5	324.1	-571.4	-0.88	0.0882	0.7056
Rv0498	-	hypothetical protein Rv0498	11	11	1322.5	2233.5	911	1.34	0.6364	1
Rv0499	-	hypothetical protein Rv0499	5	5	857.8	655.2	-202.6	0.2	0.7158	1
Rv0500	proC	pyrroline-5-carboxylate reductase	11	1	1.1	0	-1.1	1.47	1	1
Rv0500A	-	hypothetical protein Rv0500A	3	3	176.3	12.9	-163.4	-3.19	0.1999	0.9391
Rv0500B	-	hypothetical protein Rv0500B	1	1	178.7	35	-143.7	-1.77	0.0976	0.7292
Rv0501	galE2	POSSIBLE UDP-GLUCOSE 4-EPIMERASE GALE2 (GALACTOWALDENASE) (UDP-GALACTOSE 4-EPIMERASE) (URIDINE DIPHOSPHATE GALACTOSE 4-EPIMERASE) (URIDINE DIPHOSPHO-GALACTOSE 4-EPIMERASE)	23	22	2467.2	4200.1	1732.8	1.35	0.3668	1
Rv0502	-	hypothetical protein Rv0502	16	14	2038.8	4143.2	2104.4	1.61	0.1795	0.9101
Rv0503c	cmaA2	CYCLOPROPANE-FATTY-ACYL-PHOSPHOLIPID SYNTHASE 2 CMAA2 (CYCLOPROPANE FATTY ACID SYNTHASE) (CFA SYNTHASE) (CYCLOPROPANE MYCOLIC ACID SYNTHASE 2) (MYCOLIC ACID TRANS-CYCLOPROPANE SYNTHETASE)	19	19	8057.3	7859.5	-197.8	0.55	0.9696	1
Rv0504c	-	hypothetical protein Rv0504c	8	7	84.7	84	-0.8	0.57	0.9896	1
Rv0505c	serB1	POSSIBLE PHOSPHOSERINE PHOSPHATASE SERB1 (PSP) (O-PHOSPHOSERINE PHOSPHOHYDROLASE) (PSPASE)	19	17	618.7	279.4	-339.3	-0.56	0.3388	1
Rv0506	mmpS2	PROBABLE CONSERVED MEMBRANE PROTEIN MMPS2	8	8	2358.8	1269.2	-1089.6	-0.31	0.3151	1
Rv0507	mmpL2	PROBABLE CONSERVED TRANSMEMBRANE TRANSPORT PROTEIN MMPL2	79	64	8367.7	6613.2	-1754.5	0.25	0.7976	1
Rv0508	-	hypothetical protein Rv0508	6	5	718.1	214	-504.1	-1.16	0.1202	0.7811
Rv0509	hemA	glutamyl-tRNA reductase	19	0	0	0	0	0	1	1
Rv0510	hemC	porphobilinogen deaminase	10	0	0	0	0	0	1	1
Rv0511	hemD	PROBABLE UROPORPHYRIN-III C-METHYLTRANSFERASE HEMD (UROPORPHYRINOGEN III METHYLASE) (UROGEN III METHYLASE) (SUMT) (UROGEN III METHYLASE) (UROM)	16	0	0	0	0	0	1	1
Rv0512	hemB	delta-aminolevulinic acid dehydratase	18	0	0	0	0	0	1	1
Rv0513	-	POSSIBLE CONSERVED TRANSMEMBRANE PROTEIN	6	6	1036.4	519.4	-517	-0.41	0.343	1
Rv0514	-	POSSIBLE TRANSMEMBRANE PROTEIN	1	1	400.4	381	-19.4	0.51	1	1
Rv0516c	-	hypothetical protein Rv0516c	7	7	2066.3	1294.1	-772.2	-0.09	0.478	1
Rv0517	-	POSSIBLE MEMBRANE ACYLTRANSFERASE	17	17	5504	3562	-1942	-0.04	0.4445	1
Rv0518	-	POSSIBLE EXPORTED PROTEIN	10	9	1975.6	1370.9	-604.7	0.06	0.5709	1
Rv0519c	-	POSSIBLE CONSERVED MEMBRANE PROTEIN	8	8	3117.3	1690.6	-1426.7	-0.3	0.2839	1
Rv0520	-	POSSIBLE METHYLTRANSFERASE/METHYLASE (FRAGMENT)	4	4	1142.4	1631.8	489.4	1.1	0.6236	1
Rv0521	-	POSSIBLE METHYLTRANSFERASE/METHYLASE (FRAGMENT)	4	4	563.4	580.1	16.7	0.63	0.9706	1
Rv0522	gabP	PROBABLE GABA PERMEASE GABP (4-AMINO BUTYRATE TRANSPORT CARRIER) (GAMA-AMINOBUTYRATE PERMEASE)	19	19	3513.6	2981.2	-532.4	0.35	0.8012	1
Rv0523c	-	hypothetical protein Rv0523c	8	8	1203.3	1570.4	367.1	0.97	0.7061	1
Rv0524	hemL	glutamate-1-semialdehyde aminotransferase	20	0	0	0	0	0	1	1
Rv0525	-	hypothetical protein Rv0525	9	0	0	0	0	0	1	1
Rv0526	-	POSSIBLE THIOREDOXIN PROTEIN (THIOL-DISULFIDE INTERCHANGE PROTEIN)	7	0	0	0	0	0	1	1
Rv0527	ccdA	POSSIBLE CYTOCHROME C-TYPE BIOGENESIS PROTEIN CCDA	5	0	0	0	0	0	1	1
Rv0528	-	PROBABLE CONSERVED TRANSMEMBRANE PROTEIN	15	1	1.1	0	-1.1	1.43	1	1
Rv0529	ccsA	POSSIBLE CYTOCHROME C-TYPE BIOGENESIS PROTEIN CCSA	15	0	0	0	0	0	1	1
Rv0530	-	hypothetical protein Rv0530	16	15	3679.5	2832.5	-846.9	0.21	0.6922	1
Rv0531	-	POSSIBLE CONSERVED MEMBRANE PROTEIN	3	3	28.5	2.2	-26.4	-3.14	0.3496	1
Rv0533c	fabH	3-oxoacyl-(acyl carrier protein) synthase III	12	11	2527.8	4144.8	1617	1.3	0.4525	1
Rv0534c	menA	1,4-dihydroxy-2-naphthoate octaprenyltransferase	11	3	0	5.6	5.6	1.48	0.2308	1
Rv0535	pnp	5'-methylthioadenosine phosphorylase	9	8	1139.2	970.7	-168.5	0.35	0.8084	1
Rv0536	galE3	PROBABLE UDP-GLUCOSE 4-EPIMERASE GALE3 (GALACTOWALDENASE) (UDP-GALACTOSE 4-EPIMERASE) (URIDINE DIPHOSPHATE GALACTOSE 4-EPIMERASE) (URIDINE DIPHOSPHO-GALACTOSE 4-EPIMERASE)	12	12	1014.2	533.4	-480.7	-0.34	0.3421	1
Rv0537c	-	PROBABLE INTEGRAL MEMBRANE PROTEIN	18	18	2673.6	2218.2	-455.4	0.32	0.7789	1
Rv0538	-	POSSIBLE CONSERVED MEMBRANE PROTEIN	14	14	1175.6	648	-527.6	-0.27	0.341	1
Rv0539	-	PROBABLE DOLICHYL-PHOSPHATE SUGAR SYNTHASE (DOLICHOL-PHOSPHATE SUGAR SYNTHETASE) (DOLICHOL-PHOSPHATE SUGAR TRANSFERASE) (SUGAR PHOSPHORYLDOLICHOL SYNTHASE)	6	4	470.2	262.6	-207.7	-0.26	0.404	1
Rv0540	-	hypothetical protein Rv0540	10	10	381.4	644.3	263	1.34	0.8813	1
Rv0541c	-	PROBABLE CONSERVED INTEGRAL MEMBRANE PROTEIN	17	4	5.3	0	-5.3	-0.83	0.0508	0.5463
Rv0542c	menE	O-succinylbenzoic acid--CoA ligase	14	0	0	0	0	0	1	1
Rv0543c	-	hypothetical protein Rv0543c	2	0	0	0	0	0	1	1
Rv0544c	-	POSSIBLE CONSERVED TRANSMEMBRANE PROTEIN	6	6	1856.9	963.3	-893.5	-0.36	0.3149	1
Rv0545c	pitA	PROBABLE LOW-AFFINITY INORGANIC PHOSPHATE TRANSPORTER INTEGRAL MEMBRANE PROTEIN PITA	14	14	1630.4	1089	-541.4	0	0.5277	1
Rv0546c	-	hypothetical protein Rv0546c	7	6	1585	368.8	-1216.2	-1.52	0.0187	0.3392
Rv0547c	-	short chain dehydrogenase	10	10	2270.4	1420	-850.5	-0.09	0.3957	1
Rv0548c	menB	naphthoate synthase	10	0	0	0	0	0	1	1
Rv0549c	-	hypothetical protein Rv0549c	4	4	452.9	334.4	-118.5	0.15	0.7039	1
Rv0550c	-	hypothetical protein Rv0550c	3	3	904.8	251.2	-653.6	-1.26	0.1939	0.9342
Rv0551c	fadD8	acyl-CoA synthetase	28	27	2716.1	2112.2	-603.9	0.22	0.6792	1
Rv0552	-	hypothetical protein Rv0552	18	18	1643.8	1247.7	-396.1	0.19	0.6838	1
Rv0553	menC	O-succinylbenzoate synthase	7	0	0	0	0	0	1	1
Rv0554	bpoC	POSSIBLE PEROXIDASE BPOC (NON-HAEM PEROXIDASE)	13	13	1608.6	1211.5	-397.1	0.18	0.6784	1
Rv0555	menD	2-succinyl-6-hydroxy-2,4-cyclohexadiene-1-carboxylic acid synthase/2-oxoglutarate decarboxylase	15	0	0	0	0	0	1	1
Rv0556	-	PROBABLE CONSERVED TRANSMEMBRANE PROTEIN	12	1	6.4	53.2	46.8	3.64	0.7031	1
Rv0557	pimB	MANNOSYLTRANSFERASE PIMB	13	10	331.6	173.3	-158.3	-0.35	0.5034	1
Rv0558	ubiE	ubiquinone/menaquinone biosynthesis methyltransferase	13	1	0	2.2	2.2	0.11	1	1
Rv0559c	-	POSSIBLE CONSERVED SECRETED PROTEIN	6	6	1161	892.1	-268.9	0.2	0.6973	1
Rv0560c	-	POSSIBLE BENZOQUINONE METHYLTRANSFERASE (METHYLASE)	12	10	861.2	779.7	-81.5	0.44	0.8798	1
Rv0561c	-	POSSIBLE OXIDOREDUCTASE	18	17	1124.2	1087.5	-36.7	0.54	0.9625	1
Rv0562	grcC1	PROBABLE POLYPRENYL-DIPHOSPHATE SYNTHASE GRCC1 (POLYPRENYL PYROPHOSPHATE SYNTHETASE)	13	0	0	0	0	0	1	1
Rv0563	htpX	heat shock protein HtpX	11	11	400.7	784.2	383.4	1.55	0.4345	1
Rv0564c	gpsA	NAD(P)H-dependent glycerol-3-phosphate dehydrogenase	11	10	1517	2273.5	756.5	1.17	0.744	1
Rv0565c	-	PROBABLE MONOOXYGENASE	34	33	4138.3	1832.5	-2305.8	-0.59	0.0325	0.4474
Rv0566c	-	nucleotide-binding protein	4	4	470.1	201.6	-268.6	-0.64	0.3566	1
Rv0567	-	PROBABLE METHYLTRANSFERASE/METHYLASE	16	15	2388.1	1137.5	-1250.5	-0.48	0.092	0.7271
Rv0568	cyp135B1	POSSIBLE CYTOCHROME P450 135B1 CYP135B1	12	11	2290.8	1824.5	-466.3	0.26	0.7295	1
Rv0569	-	hypothetical protein Rv0569	3	3	804.7	230.1	-574.6	-1.22	0.055	0.5552
Rv0570	nrdZ	PROBABLE RIBONUCLEOSIDE-DIPHOSPHATE REDUCTASE (LARGE SUBUNIT) NRDZ (RIBONUCLEOTIDE REDUCTASE)	34	28	2287.4	1655.4	-632.1	0.12	0.6124	1
Rv0571c	-	hypothetical protein Rv0571c	12	11	588.4	684.6	96.2	0.8	0.9721	1
Rv0572c	-	hypothetical protein Rv0572c	7	7	2147.9	1189.5	-958.4	-0.27	0.4634	1
Rv0573c	-	nicotinate phosphoribosyltransferase	14	14	1227.6	841.2	-386.3	0.04	0.5543	1
Rv0574c	-	hypothetical protein Rv0574c	19	19	2503.2	1348.1	-1155.1	-0.31	0.2403	1
Rv0575c	-	hypothetical protein Rv0575c	11	11	2043.7	1965	-78.7	0.53	0.956	1
Rv0576	-	PROBABLE TRANSCRIPTIONAL REGULATORY PROTEIN (POSSIBLY ARSR-FAMILY)	18	15	1556.4	535	-1021.4	-0.96	0.0412	0.4904
Rv0577	TB27.3	hypothetical protein Rv0577	12	12	2335	2184.5	-150.5	0.49	0.9194	1
[truncated: 2,842 more rows]

## Sheet: 632
Orf	Name	Description	N	TAs Hit	Sum Rd 1	Sum Rd 2	Delta Rd	log2 FC	p-value	p-adj
[truncated: 3,388 more rows]

[truncated: 4 more sheets: 641, 662, 663, 667]
