# Supplementary material for: TnSeq of Mycobacterium tuberculosis clinical isolates reveals strain-specific antibiotic liabilities
Source: PLoS Pathog. 2018 Mar 5;14(3):e1006939. doi: 10.1371/journal.ppat.1006939 (PMC5854444; doi:10.1371/journal.ppat.1006939)
Supplement: S9 Table — Target sequences for gene expression. (XLSX) [file ppat.1006939.s012.xlsx]

## Sheet: Sheet1
Rv Number	Annotation	Target Sequence
Rv2703	sigA	ACGAGGAGATCGCTGAACCCACCGAAAAGGACAAGGCCTCCGGTGATTTCGTCTGGGATGAAGACGAGTCGGAGGCCCTGCGTCAAGCACGCAAGGACGC
Rv0066c	icd2	AGCATGTTCATGAGCAAGAAAGCGCTGTGCGACTTCTACGAAGAGCAGATGCAGGATGCGTTCGAGACCGGCGTGATGTTCTCCTTGCACGTCAAGGCGA
Rv0462	lpdC	TCCTGTCCCGAGAGCTGCCGAAATCGATCATTATTGCCGGAGCTGGTGCCATTGGCATGGAGTTCGGCTACGTGCTGAAGAACTACGGCGTTGACGTGAC
Rv0486	mshA	GATTTCGCTTCATGGTGCCGATCCGGCACGAATCGACGTGGTCCATCCCGGTGTCGATCTGGACGTGTTCCGCCCGGGTGATCGGCGCGCGGCCCGGGCC
Rv1821	secA2	CGGACCGCATATGACCGTGATGTCACCTATGCCTCGGTCAACGAGATTGGCTTCGATGTACTGCGCGATCAGTTGGTGACTGATGTCAATGACCTGGTAT
Rv1837c	glcB	GCAGCCTCATGTTCGTCCGCAACGTCGGTCACTTGATGACGAATGACGCCATCGTCGACACTGACGGCAGCGAGGTGTTCGAAGGCATCATGGATGCCCT
Rv1908c	katG	CGGATGCGTCGCAGGAACAAACCGACGTGGAATCCTTTGCCGTGCTGGAGCCCAAGGCAGATGGCTTCCGAAACTACCTCGGAAAGGGCAACCCGTTGCC
Rv2130c	mshC	AGACTACGTGGGGGCCACCGAAGCGATTGCTGAAATGGTCGAGCTCATCGAAAAAATGCTGGCGTGCGGGGCGGCCTATGTCATAGACCGGGAAATGGGA
Rv2215	dlaT	ACCACCCAGAAGGCCAGCCGGATTCGTCAGATCACCGCCAACAAGACCCGCGAATCTTTGCAGGCAACGGCACAGCTGACACAAACCCATGAGGTCGACA
Rv2398c	cysW	CTTGGCTTCAAGATCATCTTCGGGCTGCCGGGAATCGTGCTTGGCAGCATGTTCGTCACCTGTCCATTCGTGGTGCGCGAAGTGGAACCCGTATTGCACG
Rv2710	sigB	CGGCCTGGATGACGGCCAACCACGCACCCTGGATCAAATCGGCAAACTATTCGGGCTGTCCCGTGAGCGGGTTCGTCAGATCGAGCGCGACGTGATGAGT
